# Supplementary material for: Identification of amino acid metabolism-related gene Leucyl-tRNA synthetase 1 (LARS1) as a potential prognostic and therapeutic target in hepatocellular carcinoma
Source: Front Oncol. 2025 Sep 16;15:1675018. doi: 10.3389/fonc.2025.1675018 (PMC12479282; doi:10.3389/fonc.2025.1675018)
Supplement: Supplementary file 1 [file DataSheet1.zip]

Archive with 36 entries (30 files):
- 原始数据/
- 原始数据/bioinformation/
- 原始数据/bioinformation/Code/
- 原始数据/bioinformation/Code/1_1.Difference between tumor and normal inHCC.R
- 原始数据/bioinformation/Code/1_2.Cox.R
- 原始数据/bioinformation/Code/1_3.Cluster.R
- 原始数据/bioinformation/Code/1_4.Cluster survival analysis.R
- 原始数据/bioinformation/Code/1_5.Cluster differce analysis.R
- 原始数据/bioinformation/Code/1_6.Cluster_GO_KEGG.R
- 原始数据/bioinformation/Code/1_7.Cluster_GSVA.R
- 原始数据/bioinformation/Code/2_1.Cluster_ssGSEA_immune infiltration.R
- 原始数据/bioinformation/Code/2_2.Cluster_TIDE.R
- 原始数据/bioinformation/Code/2_3.EaSIeR.R
- 原始数据/bioinformation/Code/2_4.Cluster immune checkpoint.R
- 原始数据/bioinformation/Code/3_1.Lasso流程分析.R
- 原始数据/bioinformation/Code/3_2.Lasso K-M.R
- 原始数据/bioinformation/Code/4_1.Melberry.R
- 原始数据/bioinformation/Code/4_2.lasso GO_KEGG.R
- 原始数据/bioinformation/Code/4_3.Drug sensitivity.R
- 原始数据/bioinformation/Code/4_4.Survival anaysis of model genes.R
- 原始数据/bioinformation/Code/5_1.LARS1 survival.R
- 原始数据/bioinformation/Code/5_2.LARS1 in different gene sets.R
- 原始数据/bioinformation/Data.xlsx
- 原始数据/In vitro experiment/
- 原始数据/In vitro experiment/CCK8/
- 原始数据/In vitro experiment/CCK8/CCK8_LARS.pzfx
- 原始数据/In vitro experiment/CCK8/CCK8结果计算_LARS1.xlsx
- 原始数据/In vitro experiment/CCK8/SK-2000.xlsx
- 原始数据/In vitro experiment/CCK8/sk.xpt
- 原始数据/In vitro experiment/Originial data.xls
- 原始数据/In vitro experiment/PCR/
- 原始数据/In vitro experiment/PCR/240128.xls
- 原始数据/In vitro experiment/PCR/LARS1in tumor and adjcent.pdf
- 原始数据/In vitro experiment/PCR/LARS1_1.pdf
- 原始数据/In vitro experiment/PCR/LARS1_2.pdf
- 原始数据/In vitro experiment/PCR/RT_PCR.xls
