# Supplementary material for: Identification of amino acid metabolism-related gene Leucyl-tRNA synthetase 1 (LARS1) as a potential prognostic and therapeutic target in hepatocellular carcinoma
Source: Front Oncol. 2025 Sep 16;15:1675018. doi: 10.3389/fonc.2025.1675018 (PMC12479282; doi:10.3389/fonc.2025.1675018)
Supplement: Supplementary file 1 [file DataSheet1.zip › 原始数据/bioinformation/Code/1_1.Difference between tumor and normal inHCC.R]

##提取
rm(list = ls())
options(stringsAsFactors = F)
library(dplyr)
library(tidyverse)#使用str_detect函数需要加载tidyverse包
library(clusterProfiler)
library(stringr)
library(ggplot2)
library(tinyarray)

load("output_mRNA_lncRNA_expr/TCGA-LIHC_mrna_expr_counts.rdata")
NormalSam <- colnames(mrna_expr_counts)[str_detect(colnames(mrna_expr_counts), "-11A-")]
TumorSam <- colnames(mrna_expr_counts)[str_detect(colnames(mrna_expr_counts), "-01A-")]
exp_count <- mrna_expr_counts%>%
  dplyr::select(all_of(NormalSam), all_of(TumorSam))

##分组信息获取
#根据样本ID的第14-15位，给样本分组（tumor和normal）
table(str_sub(colnames(exp_count),14,15))

Group = ifelse(as.numeric(str_sub(colnames(exp_count),14,15)) < 10,'tumor','normal')
# 将分组信息转换为数据框
Group<- data.frame(Group = Group)
# 设置行名为样本名
rownames(Group) <- colnames(exp_count)


Group$Group = factor(Group$Group,levels = c("normal","tumor"))

###差异分析

logFC_t = 0.58
pvalue_t = 0.05
#edger差异分析
library(edgeR)
# 将 'Group' 转换为因子并指定顺序，将 'high' 作为对照组
Group$Group <- factor(Group$Group, levels = c("normal", "tumor"))

# 确认转换后的因子
levels(Group$Group)  # 应该返回 c("high", "low")
# 提取 'group' 列为向量
Group_vector <- Group$Group
# 创建 DGEList 对象
dge <- DGEList(counts=exp_count, group=Group_vector)
# 计算样本的库尺寸
dge$samples$lib.size <- colSums(dge$counts)
# 计算归一化因子
dge <- calcNormFactors(dge)
# 创建设计矩阵
design <- model.matrix(~ Group_vector)
# 估计分散度
dge <- estimateGLMCommonDisp(dge, design)
dge <- estimateGLMTrendedDisp(dge, design)
dge <- estimateGLMTagwiseDisp(dge, design)

# 拟合广义线性模型
fit <- glmFit(dge, design)

# 进行似然比检验
fit <- glmLRT(fit)

# 提取所有差异表达基因（DEG）
DEG1 <- topTags(fit, n = Inf)
DEG1=as.data.frame(DEG1)
DEG1["LARS1",]

k1 = (DEG1$PValue < pvalue_t)&(DEG1$logFC < -logFC_t)
k2 = (DEG1$PValue < pvalue_t)&(DEG1$logFC > logFC_t)
DEG1$change = ifelse(k1,"DOWN",ifelse(k2,"UP","NOT"))
table(DEG1$change)

write.csv(DEG1,"LIHC_肿瘤_正常_差异分析.csv")
