# Supplementary material for: Identification of amino acid metabolism-related gene Leucyl-tRNA synthetase 1 (LARS1) as a potential prognostic and therapeutic target in hepatocellular carcinoma
Source: Front Oncol. 2025 Sep 16;15:1675018. doi: 10.3389/fonc.2025.1675018 (PMC12479282; doi:10.3389/fonc.2025.1675018)
Supplement: Supplementary file 1 [file DataSheet1.zip › 原始数据/bioinformation/Code/1_2.Cox.R]

rm(list = ls())
options(stringsAsFactors = F)
library(dplyr)
library(tidyverse)#使用str_detect函数需要加载tidyverse包
library(stringr)
library(ggplot2)
library(tinyarray)
library(survival)
library(survminer)
library(easyTCGA)

load("TCGA-HNSC_mrna_expr_tpm.rdata")
TCGA_tpm <- mrna_expr_tpm
TumorSam <- colnames(TCGA_tpm)[str_detect(colnames(TCGA_tpm), "-01A-")]
TCGA_tpm <- TCGA_tpm %>%
  dplyr::select(all_of(TumorSam))

clin_data <- easyTCGA::tcga_cdr_surv
save(clin_data,file="TCGA_clin_data_AllSmples.RData")

clin_data <- tcga_cdr_surv %>%
  select(sample,"cancer type abbreviation",OS, OS.time)


cancer_data <- clin_data %>%
  filter(`cancer type abbreviation` == "HNSC")

gene_data <- as.data.frame(t(TCGA_tpm))

# 处理样本名称
gene_data <- gene_data %>%
  rownames_to_column(var = "sample") %>%
  mutate(sample = str_sub(sample, 1, 15))

# 合并生存数据与基因表达数据
sur_data <- inner_join(cancer_data, gene_data, by = "sample")


data <- sur_data

colnames(data) <- gsub("-", "_", colnames(data))

genes <- colnames(data)[5:ncol(data)]


results <- data.frame(
  gene = character(),
  HR = numeric(),
  CI_lower = numeric(),
  CI_upper = numeric(),
  p_value = numeric(),
  stringsAsFactors = FALSE
)


total_genes <- length(genes)


cat("Processing genes...\n")
start_time <- Sys.time()


for (i in 1:total_genes) {
  gene <- genes[i]
  
  
  formula <- as.formula(paste("Surv(OS.time, OS) ~", gene))
  
  
  cox_model <- coxph(formula, data = data)
  
  
  cox_summary <- summary(cox_model)
  
  
  HR <- cox_summary$coefficients[1, 2]  
  CI_lower <- cox_summary$conf.int[1, 3] 
  CI_upper <- cox_summary$conf.int[1, 4] 
  p_value <- cox_summary$coefficients[1, 5]  
  
  # 将结果添加到数据框
  results <- rbind(results, data.frame(
    gene = gene,
    HR = HR,
    CI_lower = CI_lower,
    CI_upper = CI_upper,
    p_value = p_value,
    stringsAsFactors = FALSE
  ))
  
  
  if (i %% 100 == 0) {
    cat("Processed", i, "of", total_genes, "genes (", round(i / total_genes * 100, 2), "% )\n")
  }
}
write.csv(results,"E:/生信分析/SQY_V2/cox_results.csv")
