# Supplementary material for: Identification of amino acid metabolism-related gene Leucyl-tRNA synthetase 1 (LARS1) as a potential prognostic and therapeutic target in hepatocellular carcinoma
Source: Front Oncol. 2025 Sep 16;15:1675018. doi: 10.3389/fonc.2025.1675018 (PMC12479282; doi:10.3389/fonc.2025.1675018)
Supplement: Supplementary file 1 [file DataSheet1.zip › 原始数据/bioinformation/Code/1_3.Cluster.R]

rm(list=ls())
library(ConsensusClusterPlus)
library(survival)
library(survminer)
library(dplyr)
library(ggplot2)
load("Tumor_tpm_mRNA.Rdata")
geneset <- read.csv("氨基酸代谢交集基因.csv", header = F)
geneset <- unique(geneset)
exp <- TCGA_tpm[rownames(TCGA_tpm) %in% geneset$V1, ]

#mads <- apply(exp, 1, mad)

#top_genes_exp <- exp[rev(order(mads))[1:358], ]

top_genes_exp <- exp
#sweep函数减去中位数进行标准化
exprSet = sweep(top_genes_exp ,1, apply(top_genes_exp ,1,median,na.rm = T))

exprSet <- t(scale(t(top_genes_exp), center = TRUE, scale = TRUE))


exprSet<- as.matrix(exprSet)

title <- "./ConsensusCluster7"

#欧氏距离 + K均值
results <- ConsensusClusterPlus(exprSet, 
                                maxK = 5, 
                                reps = 1000, 
                                pItem = 0.9, 
                                pFeature = 1,
                                title = title, 
                                clusterAlg = "km",
                                distance = "euclidean", 
                                seed = 123456, 
                                plot = "png")
annCol <- data.frame(results = paste0("Cluster",
                                      results[[2]][['consensusClass']]),
                     row.names = colnames(exprSet))

annCol$results <- gsub("Cluster1", "ClusterA", annCol$results)
annCol$results <- gsub("Cluster2", "ClusterB", annCol$results)

library(dplyr)

colnames(annCol)[colnames(annCol) == "results"] <- "Group"


write.csv(annCol,"cluster_group_氨基酸代谢.csv")
Group <- read.csv("cluster_group_氨基酸代谢.csv",header = T,row.names = 1)
annCol$Group <- factor(annCol$Group ,levels = c("ClusterA","ClusterB"))

library(Rtsne)
tsne_results <- Rtsne(t(exprSet), dims=2, perplexity=50, verbose=TRUE, max_iter=5000)


# 可视化聚类结果
library(ggplot2)

tsne_df <- data.frame(tsne_results$Y, cluster=annCol$Group)

colnames(tsne_df) <- c("Dim1", "Dim2", "Cluster")

ggplot(tsne_df, aes(x=Dim1, y=Dim2, color=Cluster)) +
  geom_point(size=1) +
  theme_minimal(base_size = 10) +
  theme(
    panel.grid.major = element_blank(), # 去除主网格线
    panel.grid.minor = element_blank(), # 去除次网格线
    panel.background = element_blank()
  )+ # 去除面板背景色
  labs(title="t-SNE Clustering Visualization",
       x="Dimension 1",
       y="Dimension 2")
