# Supplementary material for: Identification of amino acid metabolism-related gene Leucyl-tRNA synthetase 1 (LARS1) as a potential prognostic and therapeutic target in hepatocellular carcinoma
Source: Front Oncol. 2025 Sep 16;15:1675018. doi: 10.3389/fonc.2025.1675018 (PMC12479282; doi:10.3389/fonc.2025.1675018)
Supplement: Supplementary file 1 [file DataSheet1.zip › 原始数据/bioinformation/Code/1_4.Cluster survival analysis.R]

library(easyTCGA) # 安装最新版本

tcga_cdr_surv  <- easyTCGA::tcga_cdr_surv


clin_data <- tcga_cdr_surv %>%
  select(sample,"cancer type abbreviation",OS, OS.time, DSS, DSS.time, DFI, DFI.time, PFI, PFI.time)


lihc_data <- clin_data %>%
  filter(`cancer type abbreviation` == "LIHC") %>%
  na.omit()

lihc_data <- clin_data %>%
  filter(`cancer type abbreviation` == "LIHC")


Group <- read.csv("cluster_group_氨基酸代谢.csv",header = T,row.names = 1)

library(stringr)
library(tibble)

Group <- Group %>%
  rownames_to_column(var = "sample") %>%
  mutate(sample = str_sub(sample, 1, 15))


sur_data <- inner_join(lihc_data, Group, by = "sample")

sur_data <- sur_data %>%
  mutate(
    OS.time = OS.time / 30,
    DSS.time = DSS.time / 30,
    PFI.time = PFI.time / 30,
    DFI.time = PFI.time / 30
  )


##OS
fit1 <- survfit(Surv(OS.time, OS) ~ Group, data = sur_data) 
ggsurvplot(fit1, # 创建的拟合对象
           data = sur_data,
           pval = TRUE)
ggsurvplot(fit1, # 创建的拟合对象
           data = sur_data,  # 指定变量数据来源
           surv.median.line = "hv",
           conf.int = T, # 显示置信区间
           pval = TRUE, # 添加P值
           risk.table = TRUE, # 添加风险表
           xlab = "Follow up time(M)", # 指定x轴标签
           ylab = "OS",
           legend = c(0.8,0.75), # 指定图例位置
           legend.title = "", # 设置图例标题
           legend.labs = c("ClusterA", "ClusterB"), # 指定图例分组标签
           break.x.by = 20)  # 设置x轴刻度间距

dev.off()

##DSS
fit2 <- survfit(Surv(DSS.time, DSS) ~ Group, data = sur_data) 

ggsurvplot(fit2, # 创建的拟合对象
           data = sur_data,  # 指定变量数据来源
           surv.median.line = "hv",
           conf.int = T, # 显示置信区间
           pval = TRUE, # 添加P值
           risk.table = TRUE, # 添加风险表
           xlab = "Follow up time(M)", # 指定x轴标签
           ylab = "DSS",
           legend = c(0.8,0.75), # 指定图例位置
           legend.title = "", # 设置图例标题
           legend.labs = c("ClusterA", "ClusterB"), # 指定图例分组标签
           break.x.by = 20)  # 设置x轴刻度间距

dev.off()

##PFS
fit3 <- survfit(Surv(PFI.time, PFI) ~ Group, data = sur_data) 
ggsurvplot(fit3,data = sur_data)
ggsurvplot(fit3, # 创建的拟合对象
           data = sur_data,  # 指定变量数据来源
           surv.median.line = "hv",
           conf.int = T, # 显示置信区间
           pval = TRUE, # 添加P值
           risk.table = TRUE, # 添加风险表
           xlab = "Follow up time(M)", # 指定x轴标签
           ylab = "PFS",
           legend = c(0.8,0.75), # 指定图例位置
           legend.title = "", # 设置图例标题
           legend.labs = c("ClusterA", "ClusterB"), # 指定图例分组标签
           break.x.by = 20)  # 设置x轴刻度间距

dev.off()


##DFS
fit4<- survfit(Surv(DFI.time, DFI) ~ Group, data = sur_data) 
ggsurvplot(fit4,data = sur_data, pval = TRUE)
ggsurvplot(fit4, # 创建的拟合对象
           data = sur_data,  # 指定变量数据来源
           surv.median.line = "hv",
           conf.int = T, # 显示置信区间
           pval = TRUE, # 添加P值
           risk.table = TRUE, # 添加风险表
           xlab = "Follow up time(M)", # 指定x轴标签
           ylab = "DFS",
           legend = c(0.8,0.75), # 指定图例位置
           legend.title = "", # 设置图例标题
           legend.labs = c("ClusterA", "ClusterB"), # 指定图例分组标签
           break.x.by = 20)  # 设置x轴刻度间距

dev.off()
