# Supplementary material for: Identification of amino acid metabolism-related gene Leucyl-tRNA synthetase 1 (LARS1) as a potential prognostic and therapeutic target in hepatocellular carcinoma
Source: Front Oncol. 2025 Sep 16;15:1675018. doi: 10.3389/fonc.2025.1675018 (PMC12479282; doi:10.3389/fonc.2025.1675018)
Supplement: Supplementary file 1 [file DataSheet1.zip › 原始数据/bioinformation/Code/1_5.Cluster differce analysis.R]

##提取
rm(list = ls())
options(stringsAsFactors = F)
library(dplyr)
library(tidyverse)#使用str_detect函数需要加载tidyverse包
library(clusterProfiler)
library(stringr)
library(ggplot2)
library(tinyarray)
library(org.Hs.eg.db)
load("TCGA_count_mRNA.Rdata")
Group <- read.table("cluster_group.txt",header = T,row.names = 1)

logFC_t = 0.58
pvalue_t = 0.05

#edger差异分析
library(edgeR)
# 将 'Group' 转换为因子并指定顺序，将 'high' 作为对照组
Group$Group <- factor(Group$Group, levels = c("ClusterB", "ClusterA"))

# 确认转换后的因子
levels(Group$Group)  # 应该返回 c("high", "low")
# 提取 'group' 列为向量
Group_vector <- Group$Group
# 创建 DGEList 对象
dge <- DGEList(counts=TCGA_count, group=Group_vector)
# 计算样本的库尺寸
dge$samples$lib.size <- colSums(dge$counts)
# 计算归一化因子
dge <- calcNormFactors(dge)
# 创建设计矩阵
design <- model.matrix(~ Group_vector)
# 估计分散度
dge <- estimateGLMCommonDisp(dge, design)
dge <- estimateGLMTrendedDisp(dge, design)
dge <- estimateGLMTagwiseDisp(dge, design)

# 拟合广义线性模型
fit <- glmFit(dge, design)

# 进行似然比检验
fit <- glmLRT(fit)

# 提取所有差异表达基因（DEG）
DEG1 <- topTags(fit, n = Inf)
DEG1=as.data.frame(DEG1)
save(DEG1,file = paste("Cluster", "_DEG1_edger.RData", sep = ""))#如果后续需要调整cutoff值，重新加载该数据

k1 = (DEG1$PValue < pvalue_t)&(DEG1$logFC < -logFC_t)
k2 = (DEG1$PValue < pvalue_t)&(DEG1$logFC > logFC_t)
DEG1$change = ifelse(k1,"DOWN",ifelse(k2,"UP","NOT"))
table(DEG1$change)
write.csv(DEG1,file="DEG.csv")

#deseq2差异分析----
# 用apply转换为整数矩阵,DEseq2要求输入数据是由整数组成的矩阵
colData <- data.frame(row.names =colnames(TCGA_count), 
                      condition=Group$Group)
colData$condition <- as.factor(colData$condition)

Deseq2_exp <- TCGA_count
Deseq2_exp <- apply(Deseq2_exp, 2, as.integer)#行名消失
rownames(Deseq2_exp) = rownames(TCGA_count)#行名出现
library(DESeq2)

dds <- DESeqDataSetFromMatrix(
  countData = Deseq2_exp,
  colData = colData,
  design = ~ condition)


dds$condition <- relevel(dds$condition, ref = "ClusterB")
#ref=对照组,如果不指明对照，就和前面因子顺序中的一致，排在前面的为对照
dds <- DESeq(dds)
#save(dds,file="DESeq2_dds.Rdata")
res<- results(dds)
DEG2 <- as.data.frame(res)
DEG2 <- DEG2[order(DEG2$pvalue),] 
DEG2 = na.omit(DEG2)
save(DEG2,file = "Cluster_Original_DEG2.Rdata")#如果后续需要调整cutoff值，重新加载该数据
#添加change列标记基因上调下调
k1 = (DEG2$pvalue < pvalue_t)&(DEG2$log2FoldChange < -logFC_t);table(k1)
k2 = (DEG2$pvalue < pvalue_t)&(DEG2$log2FoldChange > logFC_t);table(k2)
DEG2$change = ifelse(k1,"DOWN",ifelse(k2,"UP","NOT"))
table(DEG2$change)
write.csv(DEG2,"DEG2_0.58.csv")

#### limma包差异分析
# 加载limma包
library(limma)
#### limma包差异分析
library(limma)
design=model.matrix(~Group)
fit=lmFit(GEO_mRNA,design)
fit=eBayes(fit)
deg=topTable(fit,coef=2,number = Inf)
deg = na.omit(deg)
