# Supplementary material for: Identification of amino acid metabolism-related gene Leucyl-tRNA synthetase 1 (LARS1) as a potential prognostic and therapeutic target in hepatocellular carcinoma
Source: Front Oncol. 2025 Sep 16;15:1675018. doi: 10.3389/fonc.2025.1675018 (PMC12479282; doi:10.3389/fonc.2025.1675018)
Supplement: Supplementary file 1 [file DataSheet1.zip › 原始数据/bioinformation/Code/1_6.Cluster_GO_KEGG.R]

##待富集基因的的列表

#将基因名转换为ID号
#加载包#
library(stringr)
library(ggplot2)
library(tinyarray)
library(tidyverse)
library(clusterProfiler)
library(org.Hs.eg.db)
##DOWN
trans <- read.csv("cluster_diff_gene.csv",header = F)
s2e <- bitr(trans$V1, 
            fromType = "SYMBOL",
            toType = "ENTREZID",
            OrgDb = org.Hs.eg.db)#人类
DEG_Diff<- s2e

#差异基因GO富集
gene_diff_all <- DEG_Diff[,'ENTREZID']
ALL = enrichGO(gene = gene_diff_all, #表示前景基因，即待富集的基因列表;
               OrgDb = org.Hs.eg.db, 
               keyType = "ENTREZID", #输入数据的类型
               ont = "ALL", #可以输入CC\MF\BP\ALL
               pAdjustMethod = "fdr", # 指定多重假设检验矫正的方法，选项包含 "holm", "hochberg", "hommel", "bonferroni", "BH", "BY", "fdr", "none"
               pvalueCutoff = 0.05,  #指定 p 值阈值（指定 1 以输出全部），默认为0.05
               qvalueCutoff = 0.2, #指定 q 值阈值（指定 1 以输出全部），默认0.2
               readable = T) # 是否将gene ID转换到 gene symbol
ALL1 <- as.data.frame(ALL)
###保存GO的结果
write.csv(ALL1,file = "Cluster_Go_results.csv")

###可以从Excel表里把自己想要的筛选出来
results <- read.csv("Cluster_Go_气泡图.csv",header = T,row.names = 1)

# 将 GeneRatio 转换为数值
results$GeneRatio <- sapply(results$GeneRatio, function(x) eval(parse(text=x)))

# 绘制气泡图，展示 ONTOLOGY 信息

ggplot(results, aes(x = GeneRatio, y = Description)) +
  geom_point(aes(size = Count, color = p.adjust, fill = p.adjust, shape = ONTOLOGY)) + 
  scale_color_gradient(low = "red", high = "blue") +  # 颜色和填充都反映 p.adjust
  scale_fill_gradient(low = "red", high = "blue") +   # 实心填充反映 p.adjust
  scale_shape_manual(values = c(15, 16, 17)) +        # 实心形状代表 ONTOLOGY
  labs(color = "p.adjust", fill = "p.adjust", shape = "Ontology",
       x = "Gene Ratio", y = "Pathways", title = "GO Enrichment") +
  theme_bw()

###KEGG富集分析
KEGG = enrichKEGG(gene = gene_diff_all, #即待富集的基因列表
                  keyType = "kegg",
                  organism= "human",  #hsa，可根据你自己要研究的物种更改，可在https://www.kegg.jp/brite/br08611中寻找
                  pAdjustMethod = "fdr", # 指定多重假设检验矫正的方法，选项包含 "holm", "hochberg", "hommel", "bonferroni", "BH", "BY", "fdr", "none"
                  pvalueCutoff = 0.05,  #指定 p 值阈值（指定 1 以输出全部），默认为0.05
                  qvalueCutoff =0.2)  #指定 q 值阈值（指定 1 以输出全部），默认0.2
KEGG_result <- as.data.frame(KEGG)


###保存一下结果
write.csv(KEGG_result,"Cluster_KEGG_result.csv")
##同样在EXCEL里筛选出来想要展示的通路
qp_data <- read.csv("Cluster_KEGG_气泡图.csv",header = T,row.names = 1)
# 将 GeneRatio 转换为数值
qp_data$GeneRatio <- sapply(qp_data$GeneRatio, function(x) eval(parse(text=x)))
# 绘制气泡图
p <- ggplot(qp_data, aes(y = Description, x = GeneRatio)) +
  geom_point(aes(size = Count, color = p.adjust)) +
  scale_color_gradient(low = "red", high = "blue") +
  labs(color = "p.adjust", 
       x = "Gene Ratio", 
       y = "Pathway", 
       title = "KEGG Enrichment") +
  theme_bw()
ggsave("KEGG_Enrichment.pdf", plot = p, width = 6, height = 6)
dev.off()
