# Supplementary material for: Identification of amino acid metabolism-related gene Leucyl-tRNA synthetase 1 (LARS1) as a potential prognostic and therapeutic target in hepatocellular carcinoma
Source: Front Oncol. 2025 Sep 16;15:1675018. doi: 10.3389/fonc.2025.1675018 (PMC12479282; doi:10.3389/fonc.2025.1675018)
Supplement: Supplementary file 1 [file DataSheet1.zip › 原始数据/bioinformation/Code/1_7.Cluster_GSVA.R]

#清空工作环境
rm(list = ls())
options(stringsAsFactors = F)
library(GSVA) 
library(GSEABase)
library(tidyverse)
library(clusterProfiler)
library(msigdbr)
library(pheatmap)
library(limma)
library(BiocParallel)
library(RColorBrewer)
library(ggshadow)
library(dplyr)
library(pheatmap)
library(stringr)


load("Tumor_tpm_mRNA.Rdata")
###加载gmt文件
hallmarks <- getGmt("h.all.v2023.2.Hs.symbols.gmt")

#样品分组
Group <- read.csv("cluster_group_氨基酸代谢.csv",header = T,row.names = 1)


# 将 Group 列转换为因子
Group <- Group %>%
  mutate(Group = factor(Group, levels = c("ClusterA", "ClusterB"))) %>%
  arrange(Group)

write.csv(Group,"cluster_group_氨基酸代谢.csv")


exp <- TCGA_tpm[,rownames(Group)]

write.csv(exp,"risk_exp_tpm.csv")


# 加载必要的库
library(ggplot2)
library(ggrepel)
library(ggsci)  # 用于CNS级别的配色
library(extrafont)  # 用于加载额外的字体


###运行GSVA

# 设置并行参数，使用 SnowParam 替代 MulticoreParam
bp <- SnowParam(workers = parallel::detectCores(), progressbar = TRUE)

# 运行 GSVA 分析
gsva_mat <- gsva(expr = as.matrix(exp), 
                 gset.idx.list = hallmarks, 
                 kcdf = "Gaussian",  # 如果数据是标准化的连续值数据
                 verbose = TRUE, 
                 BPPARAM = bp)


# 确保提取的是向量
group_vector <- Group$Group

# 构建设计矩阵
design <- model.matrix(~0 + factor(group_vector))
colnames(design) <- levels(factor(group_vector))
rownames(design) <- colnames(gsva_mat)


# 进行差异分析
fit <- lmFit(gsva_mat, design)
contrast.matrix <- makeContrasts(ClusterA-ClusterB, levels=design)
fit2 <- contrasts.fit(fit, contrast.matrix)
fit2 <- eBayes(fit2)
results <- topTable(fit2, adjust="fdr", number=Inf)
colnames(results)
write.csv(results,file = "Cluster分组50个基因集的GSVA结果.csv")

# 筛选 adj.P.Val 小于 0.05 的行
significant_results <- results[results$adj.P.Val < 0.05, ]

# 提取前 15 个上调基因
upregulated_top15 <- significant_results[order(significant_results$logFC, decreasing = TRUE), ][1:14, ]

# 提取前 15 个下调基因
downregulated_top15 <- significant_results[order(significant_results$logFC, decreasing = FALSE), ][1:14, ]

# 添加一个列以标识上调或下调
upregulated_top15$Regulation <- 'Upregulated'
downregulated_top15$Regulation <- 'Downregulated'

# 合并上调和下调的结果
combined_results <- rbind(upregulated_top15, downregulated_top15)
write.csv(combined_results,"GSVA50Cluster上图.csv")
combined_results <- read.csv("GSVA50Cluster上图.csv",header = T,row.names = 1)
###热图

gsva_results <- as.data.frame(gsva_mat)

data <- gsva_results[rownames(combined_results),]

min(data)
max(data)


# 假设数据范围是 -2 到 2
heat_breaks <- seq(-0.3, 0.3, length.out = 501)  # 定义501个断点（对应500个颜色）

# 定义颜色和断点
heat_colors <- colorRampPalette(c("blue", "white", "red"))(500)  # 蓝-白-红渐变


heat_breaks <- c(
  seq(-2, -1.01, length.out = 130),           # 第一段
  seq(-1, -0.01, length.out = 130),           # 第二段
  seq(0, 0.99, length.out = 130),             # 第三段
  seq(1.01, 1.5, length.out = 130)              # 第四段
)


# 为每个区间定义不同的颜色梯度
heat_colors <- c(
  colorRampPalette(c("#49a7be", "#9bd6e5"))(130),  # 深蓝到浅蓝
  colorRampPalette(c("#9bd6e5", "white"))(130),    # 浅蓝到白
  colorRampPalette(c("white", "#feb39f"))(130),    # 白到浅红
  colorRampPalette(c("#feb39f", "#e74a31"))(130)   # 浅红到深红
)


# 定义分组颜色
annotation_colors <- list(
  Group = c(ClusterA ="#377EB8" , ClusterB ="#E41A1C" )  # 不同组定义不同颜色
)

# 使用 pheatmap 绘制
pheatmap(data,
         cluster_rows = T,
         cluster_cols = F,
         color = heat_colors,   # 指定颜色
         breaks = heat_breaks,  # 指定断点
         scale = "none",
         annotation_col = Group,         # 添加列注释
         annotation_colors = annotation_colors,
         show_rownames = T,
         show_colnames = F,
         border_color = "white")
dev.off()
