# Supplementary material for: Identification of amino acid metabolism-related gene Leucyl-tRNA synthetase 1 (LARS1) as a potential prognostic and therapeutic target in hepatocellular carcinoma
Source: Front Oncol. 2025 Sep 16;15:1675018. doi: 10.3389/fonc.2025.1675018 (PMC12479282; doi:10.3389/fonc.2025.1675018)
Supplement: Supplementary file 1 [file DataSheet1.zip › 原始数据/bioinformation/Code/2_1.Cluster_ssGSEA_immune infiltration.R]

library(dplyr)
library(tidyverse)#使用str_detect函数需要加载tidyverse包
library(clusterProfiler)
library(stringr)
library(paletteer)
library(GSVA)
library(stringr) 
library(corrplot) #相关性分析
library(rstatix) #添加显著性标记
library(e1071)
library(preprocessCore)
library(parallel)  
##ssgsea分析
load("ImmuneGeneSet.Rdata")
load("Tumor_tpm_mRNA.Rdata")
gene_tpm <- as.matrix(TCGA_tpm)#gsva要求输入的数据为矩阵格式
ssgsea<- gsva(gene_tpm,l, method='ssgsea', kcdf='Gaussian',abs.ranking=TRUE)
#kcdf: 核密度估计的核函数类型。输入counts值使用"Poisson"。
#输入标准化之后的值(tpm/fpkm)，需要使用"Gaussian"。

#Min-Max标准化：
#Min-Max标准化是指对原始数据进行线性变换，将值映射到[0，1]之间

#这里是将每个样本中不同的免疫细胞比例标准化到0-1之间
ssgseaNorm <- as.data.frame(apply(ssgsea, 1, function(x) (x - min(x)) / (max(x) - min(x))))
ssgseaNorm <- as.data.frame(t(ssgseaNorm))


Group <-read.csv("cluster_group_氨基酸代谢.csv",header = T,check.names = F,row.names = 1)
#箱线图：比较不同类型免疫细胞的表达情况

dt <- ssgseaNorm %>% t() %>% as.data.frame() %>%
  rownames_to_column("sample") %>%
  gather(key = cell_type,
         value = value, -sample)
head(dt)
#将value根据样本转换为百分比形式(新增一列)：
dtt <- dt %>%
  group_by(sample) %>%
  mutate(proportion = round(value/sum(value),3))#round四舍五入函数


Group_df <- rownames_to_column(Group,var = "sample")
dtt_group <- inner_join(dtt,Group_df,by="sample")

write.csv(dtt_group,file = "ssgsea一致性聚类免疫浸润结果.csv")
dtt_group <- read.csv("ssgsea一致性聚类免疫浸润结果.csv",header = T,row.names = 1)


#使用t test或wilcox test进行两两比较(T检验为例)：
t <- t_test(group_by(dtt_group, cell_type), proportion ~ Group)
tj <- adjust_pvalue(t, method = 'fdr') #p值矫正；
tj
#根据p.adj添加显著性标记符号；
tj <- add_significance(tj, 'p.adj')
write.csv(tj,file = "ssgsea一致性聚类免疫浸润统计结果.csv")

library(ggplot2)
library(ggpubr)

# 将 dtt_group 赋值给 data
data <- dtt_group

# 确保 'results' 列为因子类型，并且水平正确
data$Group <- factor(data$Group, levels = c("ClusterA", "ClusterB"))

colnames(data)

##不同的分面绘图
p <- ggboxplot(data, x = "Group", # x轴还是surstat状态
               y = "proportion", # y轴是基因表达值
               fill = "Group", #按surstat状体填充颜色
               facet.by = "cell_type", # 按照variable列分屏画图
               palette = c("#377EB8","#E41A1C"),
               alpha = 1, width = 0.5, legend = "right", legend.title = "Group",
               ylab = "Proportion", xlab = FALSE,
               font.y = 15, x.text.angle = 45, y.text.angle = 90,
               font.tickslab = c(15, "plain", "black"), 
               add.params = list(fill = "white", width = 0.1, linetype = 1)) + 
  stat_compare_means(method = "t.test", label = "p.signif",
                     label.x.npc = 0.4, size = 5)


p <- ggboxplot(data, x = "Group", 
               y = "proportion", 
               fill = "Group", 
               facet.by = NULL,  # 移除 facet.by 参数
               palette = c("#377EB8","#E41A1C"),
               alpha = 1, width = 0.5, legend = "right", legend.title = "Group",
               ylab = "Proportion", xlab = FALSE,
               font.y = 15, x.text.angle = 45, y.text.angle = 90,
               font.tickslab = c(15, "plain", "black"), 
               add.params = list(fill = "white", width = 0.1, linetype = 1)) + 
  stat_compare_means(method = "t.test", label = "p.signif",
                     label.x.npc ="middle",label.y = 0.07, size =6) +
  facet_wrap(~ cell_type, nrow = 4, ncol =7)+ # 指定分屏的行数和列数
  theme(axis.text.x = element_text(size = 9))  # 调整 x 轴字体大小

# 保存组合图形为PDF文件
pdf("一致性聚类_immune_ssgsea_分屏画图.pdf", width =15, height =12, paper = "special") # 自定义长宽（单位为英寸），设置PPI为300
print(p)
dev.off()
