# Supplementary material for: Identification of amino acid metabolism-related gene Leucyl-tRNA synthetase 1 (LARS1) as a potential prognostic and therapeutic target in hepatocellular carcinoma
Source: Front Oncol. 2025 Sep 16;15:1675018. doi: 10.3389/fonc.2025.1675018 (PMC12479282; doi:10.3389/fonc.2025.1675018)
Supplement: Supplementary file 1 [file DataSheet1.zip › 原始数据/bioinformation/Code/2_2.Cluster_TIDE.R]

rm(list = ls())
library(dplyr)
library(tibble)
library(ggplot2)
library(ggstatsplot)
library(tidyverse)
library(ggpubr)
# 进行反向 Log2 变换
load("Tumor_tpm_mRNA.Rdata")
Expr <- 2^TCGA_tpm - 1

#使用apply函数得到标准化矩阵
mydat <- t(apply(Expr, 1, function(x)x-(mean(x)))) 

write.table(mydat,file = 'TIDE.txt',sep = '\t') ##记得用制表符分隔
##将TIDE.txt这个文件压缩为gz格式后在TIDE网站上进行分析
tide <- read.csv("TIDE_output.csv",header = T)


Group <- read.csv("cluster_group_氨基酸代谢.csv",header = T,row.names = 1)


# 将行名称转换为一列

Group <- Group %>% rownames_to_column(var = "Patient")

# 进行内连接
data <- inner_join( Group,tide, by = "Patient")
dev.off()
# 使用 ggbetweenstats 函数绘制小提琴图
p <- ggbetweenstats(
  data = data,          # 数据框
  x = Group,            # x轴变量
  y = TIDE,             # y轴变量
  type = "nonparametric",  # 统计测试类型（parametric 或 nonparametric）
  xlab = "Score",       # x轴标签
  ylab = "TIDE Score",  # y轴标签
  title = "TIDE Score across group",  # 图形标题
  ggtheme = ggplot2::theme_classic()   # 使用经典主题
)
# 保存图形为PDF，并自定义长宽
ggsave("TIDE_Score.pdf", plot = p, width = 8, height = 6)

p <- ggplot(data, aes(x = Group, y = TIDE, fill = Group)) +
  geom_boxplot(outlier.shape = NA) +  # 不显示离群值
  geom_jitter(width = 0.2, size = 0.5, alpha = 0.5) +  # 添加抖动点
  stat_compare_means(method = "wilcox.test", label = "p.signif", 
                     comparisons = list(c("Cluster1", "Cluster2")), 
                     hide.ns = F) +  # 添加Wilcoxon检验结果
  scale_fill_manual(values = c("Cluster1" = "#1B9E77", "Cluster2" = "#D95F02")) +  # 自定义颜色
  theme_minimal() +  # 使用无边框主题
  theme(
    axis.text.x = element_text(size = 10, color = "black", face = "bold", angle = 45, hjust = 1),
    axis.text.y = element_text(size = 10, color = "black", face = "bold"),
    strip.text = element_text(size = 10),
    axis.title.x = element_text(size = 10, color = "black", face = "bold"),  # x轴标签字体
    axis.title.y = element_text(size = 10, color = "black", face = "bold"),  # y轴标签字体
    legend.position = "none"
  ) +  # x轴字体增大，黑色，加粗
  labs(title = "", x = "Group", y = "TIDE Score")

ggsave("TIDE_Score.pdf", plot = p, width = 8, height = 6)

###免疫反应图
table(data$Group)
table(data$Responder)


##可视化方法一
# 创建带统计检验的小提琴图
p <- ggbarstats(
  data = data,
  x = Responder,
  y = Group,
  title = "Group vs. Responder with Statistical Testing",
  ggtheme = ggplot2::theme_classic()
)

ggsave("TIDE_反应图.pdf", plot = p, width = 8, height = 6)


##可视化方法二 镶嵌图

# 加载必要的包
library(ggmosaic)

# 创建镶嵌图
ggplot(data) +
  geom_mosaic(aes(x = product(Responder, group), fill = Responder)) +
  labs(title = "Mosaic Plot of Group vs. Responder",
       x = "Group",
       y = "Responder Proportion") +
  theme_minimal() +  # 使用简约主题
  theme(axis.text.x = element_text(angle = 45, hjust = 1))  # x轴标签倾斜，便于阅读
