# Supplementary material for: Identification of amino acid metabolism-related gene Leucyl-tRNA synthetase 1 (LARS1) as a potential prognostic and therapeutic target in hepatocellular carcinoma
Source: Front Oncol. 2025 Sep 16;15:1675018. doi: 10.3389/fonc.2025.1675018 (PMC12479282; doi:10.3389/fonc.2025.1675018)
Supplement: Supplementary file 1 [file DataSheet1.zip › 原始数据/bioinformation/Code/2_3.EaSIeR.R]

##提取
rm(list = ls())
options(stringsAsFactors = F)
library(dplyr)
library("easier")
library(ggstatsplot)
library(tidyverse)#使用str_detect函数需要加载tidyverse包


load("Tumor_tpm_mRNA.Rdata")

RNA_tpm <- as.matrix(TCGA_tpm)
hallmarks_of_immune_response <- c("CYT", "Roh_IS", "chemokines", "Davoli_IS", "IFNy", "Ayers_expIS", "Tcell_inflamed", "RIR", "TLS")

immune_response_scores <- compute_scores_immune_response(RNA_tpm = RNA_tpm, 
                                                         selected_scores = hallmarks_of_immune_response)

write.csv(immune_response_scores,file="EasIer_LIHC_immune_response_scores.csv")

Group <- read.csv("cluster_group_氨基酸代谢.csv",header = T,row.names = 1)
# 将行名转换为新列
exp <- immune_response_scores

exp <- exp %>%
  tibble::rownames_to_column(var = "sample")

Group  <- Group  %>%
  tibble::rownames_to_column(var = "sample")

# 合并两个数据框
data <- inner_join(exp, Group, by = "sample")
write.csv(data,"EasIer_LIHC_immune_response_scores_group.csv")


library(tidyverse)
library(reshape2)
# 将数据从宽格式转换为长格式
data_long <- melt(data, id.vars = c("sample", "Group"), 
                  measure.vars = c("CYT", "TLS", "IFNy", "Ayers_expIS", "Tcell_inflamed", 
                                   "Roh_IS", "Davoli_IS", "chemokines", "resF_up", "resF_down", "resF"))

# 计算每个变量的最大值以便调整星号位置
#max_y_values <- aggregate(value ~ variable, data = data_long, max)

p <- ggplot(data_long, aes(x = Group, y = value, fill = Group)) +
  geom_boxplot(outlier.shape = NA) + # 不显示离群值
  geom_jitter(width = 0.2, size = 0.5, alpha = 0.5) + # 添加抖动点
  facet_wrap(~variable, scales = "free_y") +
  stat_compare_means(method = "wilcox.test", label = "p.signif", 
                     comparisons = list(c("ClusterA", "ClusterB")), 
                     hide.ns = F) + # 添加Wilcoxon检验结果
  theme_bw() +
  theme(axis.text.x = element_text(angle = 45, hjust = 1),
        strip.text = element_text(size = 10),
        legend.position = "none",) + 
  labs(title = "", x = "Cluster", y = "immune_response_scores")


# 保存组合图形为PDF文件
pdf("免疫浸润得分箱线图.pdf", width =12, height =15, paper = "special") # 自定义长宽（单位为英寸），设置PPI为300
print(p)
dev.off()


# 使用 ggbetweenstats 函数绘制小提琴图
ggbetweenstats(
  data = data,          # 数据框
  x = group,            # x轴变量
  y = IFNy,             # y轴变量
  type = "nonparametric",  # 统计测试类型（parametric 或 nonparametric）
  xlab = "Group",       # x轴标签
  ylab = "Score",  # y轴标签
  title = "immune_response_scores",  # 图形标题
  ggtheme = ggplot2::theme_classic()   # 使用经典主题
)
