# Supplementary material for: Identification of amino acid metabolism-related gene Leucyl-tRNA synthetase 1 (LARS1) as a potential prognostic and therapeutic target in hepatocellular carcinoma
Source: Front Oncol. 2025 Sep 16;15:1675018. doi: 10.3389/fonc.2025.1675018 (PMC12479282; doi:10.3389/fonc.2025.1675018)
Supplement: Supplementary file 1 [file DataSheet1.zip › 原始数据/bioinformation/Code/2_4.Cluster immune checkpoint.R]

library(dplyr)
library(tibble)
library(ggplot2)
library(ggstatsplot)
library(tidyverse)
library(ggpubr)
Group <- read.csv("cluster_group_氨基酸代谢.csv",header = T,row.names = 1)
# 将行名称转换为一列

Group <- Group %>% rownames_to_column(var = "Patient")

load("Tumor_tpm_mRNA.Rdata")


#Antigen presentation

markers <- c("B2M", "HLA-C", "HLA-E", "HLA-A", "HLA-B", "HLA-F", "HLA-G", "TAPBP", "TAP2",
             "HLA-DOB", "HLA-DRB1", "HLA-DOA", "HLA-DQA1", "TAP1", "HLA-DMA", "HLA-DMB",
             "HLA-DQB1", "HLA-DPB1", "HLA-DRA", "HLA-DPA1", "HLA-DQA2")


# 找出在TCGA_tpm行名中存在的markers元素
valid_markers <- markers[markers %in% rownames(TCGA_tpm)]
exp <- data.frame(t(TCGA_tpm[valid_markers,]))
# 将行名转换为新列
exp <- exp %>%
  tibble::rownames_to_column(var = "Patient")

# 合并两个数据框
data <- inner_join(exp, Group, by = "Patient")
# 假设数据框名为 data
colnames(data) <- gsub("\\.", "-", colnames(data))


library(tidyr)
long_data <- data %>%
  pivot_longer(cols = -c(Patient, Group),  # 除了Patient和Group列之外的其他列进行转换
               names_to = "Gene",
               values_to = "Expression")

ggplot(long_data, aes(x = Gene, y = Expression, fill = Group)) +
  geom_boxplot(width = 0.6, position = position_dodge(width = 1)) + # 增加箱式图之间的间距
  stat_compare_means(aes(group = Group), label = "p.signif", method = "wilcox.test") +
  labs(y = "Log(TPM+1)", x = NULL,title = "Antigen presentation") +
  theme_classic() +
  scale_fill_manual(values = c( "#377EB8","#E41A1C")) + # 设置颜色
  theme(
    axis.text.x = element_text(angle = 45, hjust = 1, vjust = 1, color = "black", face = "bold"), # 加粗加黑
    plot.title = element_text(hjust = 0.5)
  )


##Immunoinhibitor

markers <- c(
  "KDR", "KIR2DL1", "CD160", "IL10RB", "KIR2DL3", "CD244", "LAG3", 
  "ADORA2A", "CSF1R", "VTCN1", "LGALS9", "TGFB1", "PDCD1", "IL10", 
  "BTLA", "CD96", "PDCD1LG2", "TGFBR1", "HAVCR2", "CD274", "TIGIT", 
  "IDO1", "CTLA4"
)

# 找出在TCGA_tpm行名中存在的markers元素
valid_markers <- markers[markers %in% rownames(TCGA_tpm)]
exp <- data.frame(t(TCGA_tpm[valid_markers,]))
# 将行名转换为新列
exp <- exp %>%
  tibble::rownames_to_column(var = "Patient")

# 合并两个数据框
data <- inner_join(exp, Group, by = "Patient")
# 假设数据框名为 data
colnames(data) <- gsub("\\.", "-", colnames(data))


long_data <- data %>%
  pivot_longer(cols = -c(Patient, Group),  # 除了Patient和Group列之外的其他列进行转换
               names_to = "Gene",
               values_to = "Expression")

ggplot(long_data, aes(x = Gene, y = Expression, fill = Group)) +
  geom_boxplot(width = 0.6, position = position_dodge(width = 1)) + # 增加箱式图之间的间距
  stat_compare_means(aes(group = Group), label = "p.signif", method = "wilcox.test") +
  labs(y = "Log(TPM+1)", x = NULL, title = "Immunoinhibitor") + # 移除 x 轴标题
  theme_classic() +
  scale_fill_manual(values = c("#377EB8", "#E41A1C")) + # 设置颜色
  theme(
    axis.text.x = element_text(angle = 45, hjust = 1, vjust = 1, color = "black", face = "bold"), # 加粗加黑
    plot.title = element_text(hjust = 0.5)
  )

##Chemokine
markers <- c(
  "CCL16", "CCL14", "CCL15", "CXCL2", "CXCL10", "CCL25", "CCL24", "CXCL11", 
  "CCL1", "CCL27", "CXCL1", "CCL17", "CXCL13", "CCL23", "CCL19", "CCL21", 
  "CXCL14", "CX3CL1", "CCL2", "CCL3", "CCL7", "CCL18", "CCL22", "CCL13", 
  "CCL26", "XCL1", "CXCL9", "XCL2", "CCL28", "CCL5", "CXCL6", "CCL11", 
  "CXCL16", "CXCL17", "CCL4", "CCL8", "CXCL8", "CCL20", "CXCL3", "CXCL5"
)

# 找出在TCGA_tpm行名中存在的markers元素
valid_markers <- markers[markers %in% rownames(TCGA_tpm)]
exp <- data.frame(t(TCGA_tpm[valid_markers,]))
# 将行名转换为新列
exp <- exp %>%
  tibble::rownames_to_column(var = "Patient")

# 合并两个数据框
data <- inner_join(exp, Group, by = "Patient")
# 假设数据框名为 data
colnames(data) <- gsub("\\.", "-", colnames(data))


long_data <- data %>%
  pivot_longer(cols = -c(Patient, Group),  # 除了Patient和Group列之外的其他列进行转换
               names_to = "Gene",
               values_to = "Expression")

ggplot(long_data, aes(x = Gene, y = Expression, fill = Group)) +
  geom_boxplot(width = 0.6, position = position_dodge(width = 1)) + # 增加箱式图之间的间距
  stat_compare_means(aes(group = Group), label = "p.signif", method = "wilcox.test") +
  labs(y = "Log(TPM+1)", x = NULL, title = "Chemokine") + # 移除 x 轴标题
  theme_classic() +
  scale_fill_manual(values = c("#377EB8", "#E41A1C")) + # 设置颜色
  theme(
    axis.text.x = element_text(angle = 45, hjust = 1, vjust = 1, color = "black", face = "bold"), # 加粗加黑
    plot.title = element_text(hjust = 0.5)
  )

####免疫检查点
markers <- c("CTLA4","HAVCR2","LAG3","PDCD1",
             "TIGIT")
exp <-data.frame(t(TCGA_tpm[markers,]))
# 将行名转换为新列
exp <- exp %>%
  tibble::rownames_to_column(var = "Patient")

# 合并两个数据框
data <- inner_join(exp, Group, by = "Patient")
write.csv(data,"Cluster_免疫检查点表达.csv")
