# Supplementary material for: Identification of amino acid metabolism-related gene Leucyl-tRNA synthetase 1 (LARS1) as a potential prognostic and therapeutic target in hepatocellular carcinoma
Source: Front Oncol. 2025 Sep 16;15:1675018. doi: 10.3389/fonc.2025.1675018 (PMC12479282; doi:10.3389/fonc.2025.1675018)
Supplement: Supplementary file 1 [file DataSheet1.zip › 原始数据/bioinformation/Code/3_1.Lasso流程分析.R]

rm(list=ls())

#####lasso回归分析

library(survival)
library(survminer)
library(tidyverse)
library(dplyr)

load("Tumor_tpm_mRNA.Rdata")
load("tpm_clin_data.RData")
geneset <- read.csv("氨基酸代谢交集基因.csv", header = F)
geneset <- unique(geneset)
geneset <- geneset$V1[geneset$V1 %in% rownames(TCGA_tpm)]


exp <- data.frame(t(TCGA_tpm[geneset,]))
exp <- rownames_to_column(exp,"patient_ID") 

clin_data <- rownames_to_column(clin_data,"patient_ID") 

survival_dat <- inner_join(clin_data, exp, by = "patient_ID")

# 提取协变量名称，除去前两列
covariates <- as.character(colnames(survival_dat))[-(1:3)]


length(covariates)
res_list <- list()

# 对每个协变量进行Cox回归
for (i in 1:length(covariates)) {
  # 每20个变量打印一次进度
  if (i %% 20 == 0) {
    print(i)
  }
  # 构建回归公式
  var <- covariates[i]
  formula <- as.formula(paste('Surv(time, status)~', var))
  # 计算Cox回归模型
  fit <- coxph(formula, data = survival_dat)
  # 提取汇总结果
  fit_summary <- summary(fit)
  # 提取并格式化结果数据
  p.value <- signif(fit_summary$wald["pvalue"], digits = 2)
  beta <- signif(fit_summary$coef[1], digits = 2)
  HR <- signif(fit_summary$coef[2], digits = 2)
  HR.confint.lower <- signif(fit_summary$conf.int[,"lower .95"], 2)
  HR.confint.upper <- signif(fit_summary$conf.int[,"upper .95"], 2)
  HR <- paste0(HR, " (", HR.confint.lower, "-", HR.confint.upper, ")")
  res <- c(beta, HR, p.value)
  names(res) <- c("coef", "HR (95% CI for HR)", "p.value")
  # 添加到结果列表
  res_list[[var]] <- res
}


save(res_list,file = "氨基酸代谢基因集批量cox结果list.Rdata")


# 将结果列表转换为数据框
res_df <- as.data.frame(t(do.call(cbind, res_list)))

###去除HR异常值

res_df <- res_df[!(rownames(res_df) %in% c("TPO", "AMT")), ]


# 对结果数据框进行数据清洗
res_df$p.value <- as.numeric(as.character(res_df$p.value))
res_df$coef <- as.numeric(as.character(res_df$coef ))

# 统计显著性检验结果的数量
table(res_df$p.value < 0.05)

# 筛选出显著的结果并排除缺失值
res_df <- res_df[res_df$p.value < 0.05, ]
res_df <- na.omit(res_df)

# 提取 res_df 的行名作为基因名
genes_of_interest <- rownames(res_df)


# 从 survival_dat 中选择与 genes_of_interest 匹配的列，并保留 status 和 time 列
lasso_data  <- survival_dat[, c("patient_ID","status", "time", genes_of_interest)]

# 设置自变量和因变量

library("glmnet")
x <- as.matrix(lasso_data[ , 4:ncol(lasso_data)])
y <- as.matrix(Surv(lasso_data$time, lasso_data$status))

# LASSO回归
set.seed(8)
model <- glmnet(x, y, family = "cox", alpha = 1)
plot(model, xvar = "lambda", label = F)


# 交叉验证
library(doParallel)

registerDoParallel(cores = parallel::detectCores())
cvmodel <- cv.glmnet(x, y, family = "cox", parallel = TRUE, nfolds = 10)
plot(cvmodel)
abline(v = log(cvmodel$lambda.1se), col = "red", lty = 2)


# 提取结果
coef <- as.matrix(coef(model, s = cvmodel$lambda.min))
index <- which(coef != 0)
actCoef <- coef[index, , drop = FALSE]
lassoGene <- rownames(actCoef)
geneCoef <- data.frame(Gene = lassoGene, Coef = actCoef[, 1], row.names = NULL)
print(geneCoef)

save(model,cvmodel,file = "氨基酸代谢交集基因级的lasso结果.RData")


# 基于上述相关系数计算风险评分，并将评分中的高于中位数的定义为高风险，低于中位数的定义为低风险
FinalGeneExp <- lasso_data[,lassoGene]
rownames(lasso_data) <- lasso_data$patient_ID
myFun <-  function(x){crossprod(as.numeric(x),actCoef)}
riskScore <-  apply(FinalGeneExp,1,myFun)
outCol <-  c("time", "status", lassoGene)
risk <-  as.vector(ifelse(riskScore > median(riskScore), "high", "low"))#定义低、高风险
dat <- cbind(lasso_data[,outCol], riskScore=as.vector(riskScore), risk) 

write.csv(dat,file="lasso_result.csv")
dat <- read.csv(file = "lasso_result.csv",header = T,row.names = 1)

# 计算每个基因对风险评分的绝对贡献值
absCoef <- abs(actCoef)

# 将矩阵转换为数值向量
actCoef <- as.numeric(actCoef[, 1])  # 提取第 1 列并转为向量
absCoef <- abs(actCoef)             # 计算绝对值

# 创建数据框
geneWeights <- data.frame(
  Gene = lassoGene,
  Coef = actCoef,
  AbsCoef = absCoef,
  stringsAsFactors = FALSE 
)

# 按照绝对值系数（权重）进行降序排序
sortedGeneWeights <- geneWeights[order(-geneWeights$AbsCoef), ]

# 更新行名，权重最大的为1
rownames(sortedGeneWeights) <- 1:nrow(sortedGeneWeights)

# 查看结果
print(sortedGeneWeights)

write.csv(sortedGeneWeights,"sortedGeneWeights.csv")
# 输出排序后的基因及其权重
print(sortedGeneWeights)

library(ggpubr) 
##箱线图
#绘制x为结局，y为风险评估得分的箱图，并进行统计学检验
data <- dat
# 转换 status 列的值
data$status <- factor(data$status, levels = c(0, 1), labels = c("Alive", "Dead"))

colnames(dat)

library(ggrisk)
library(survival)
library(survminer)

# 选择所有列名，排除 time、status、risk 和 riskScore
vars_to_use <- setdiff(colnames(dat), c( "risk", "riskScore"))
dat1 = dat[, c(vars_to_use)]


library(rms)
library(ggrisk)
# 将剩余的变量作为自变量
fit2 <- coxph(Surv(time, status) ~ INMT + ACAT1 + ASPA + LARS1 + NQO1 + GOT2 + 
                   TXNRD1 + IARS1 + FTCD + SRM + CSAD + EEF1E1 + CBS + SMOX + NAALAD2, 
                 data = dat1)

ggrisk(
  fit2,
  heatmap.genes = NULL, #默认使用构建模型全部基因，可指定热图显示基因
  code.0 = "Alive", #默认终点事件0对应生存
  code.1 = "Dead", #默认终点事件1对应死亡
)


# 绘制箱线图并添加抖动
m <- ggboxplot(data, x = "status", y = "riskScore",
               color = "status", palette = c("#00C0C5", "#F8776D"),  # 红色和蓝色
               add = "jitter") +
  labs(x = "Status", y = "Risk Score")  # 添加轴标签

m <- m + stat_compare_means()   #  Add p-value

###绘制生存曲线
library(survival)
library(survminer)

fit <- survfit(Surv(time, status) ~ risk, data = dat) 

ggsurvplot(fit, # 创建的拟合对象
           data = dat,  # 指定变量数据来源
           surv.median.line = "hv",
           conf.int = T, # 显示置信区间
           pval = TRUE, # 添加P值
           risk.table = TRUE, # 添加风险表
           xlab = "Follow up time(M)", # 指定x轴标签
           legend = c(0.8,0.75), # 指定图例位置
           legend.title = "", # 设置图例标题
           legend.labs = c("high", "low"), # 指定图例分组标签
           break.x.by = 20)  # 设置x轴刻度间距


####绘制1年，3年，5年生存曲线
library(timeROC)
time_roc_res <- timeROC(
  T = dat$time,
  delta = dat$status,
  marker = dat$riskScore,
  cause = 1,
  weighting="marginal",
  times = c(12, 36, 60),
  ROC = TRUE,
  iid = TRUE
)
##查看AUS置信区间
confint(time_roc_res, level = 0.95)$CI_AUC

time_ROC_df <- data.frame(TP_1year = time_roc_res$TP[, 1],
                          FP_1year = time_roc_res$FP[, 1],
                          TP_3year = time_roc_res$TP[, 2],
                          FP_3year = time_roc_res$FP[, 2],
                          TP_5year = time_roc_res$TP[, 3],
                          FP_5year = time_roc_res$FP[, 3]
)
library(ggplot2)

ggplot(data = time_ROC_df) +
  geom_line(aes(x = FP_1year, y = TP_1year), linewidth = 1, color = "#2F7BB8") +
  geom_line(aes(x = FP_3year, y = TP_3year), linewidth = 1, color = "#F0AF4D") +
  geom_line(aes(x = FP_5year, y = TP_5year), linewidth = 1, color = "#DA524E") +
  geom_abline(slope = 1, intercept = 0, color = "grey", linewidth = 1, linetype = 2) +
  theme_bw() +
  annotate("text",
           x = 0.75, y = 0.25, size = 4.5,
           label = paste0("AUC at 1 years = ", sprintf("%.3f", time_roc_res$AUC[[1]])), color = "#BC3C29FF"
  ) +
  annotate("text",
           x = 0.75, y = 0.15, size = 4.5,
           label = paste0("AUC at 3 years = ", sprintf("%.3f", time_roc_res$AUC[[2]])), color = "#0072B5FF"
  ) +
  annotate("text",
           x = 0.75, y = 0.05, size = 4.5,
           label = paste0("AUC at 5 years = ", sprintf("%.3f", time_roc_res$AUC[[3]])), color = "#E18727FF"
  ) +
  labs(x = "False positive rate", y = "True positive rate") +
  theme(
    axis.text = element_text(face = "bold", size = 11, color = "black"),
    axis.title.x = element_text(face = "bold", size = 14, color = "black", margin = margin(c(15, 0, 0, 0))),
    axis.title.y = element_text(face = "bold", size = 14, color = "black", margin = margin(c(0, 15, 0, 0)))
  ) +
  scale_x_continuous(expand = c(0, 0), limits = c(0, 1)) +  # 强制 x 轴从 0 开始
  scale_y_continuous(expand = c(0, 0), limits = c(0, 1))     # 强制 y 轴从 0 开始

#风险因子联动图

# 定义cutoff为风险评分的中位数
cutoff <- median(data$riskScore)

# 定义颜色
colors <- c("high" = "red", "low" = "blue")

# 绘制风险评分的散点图
p1 <- ggplot(data, aes(x = reorder(row.names(data), riskScore), y = riskScore, color = risk)) +
  geom_point() +
  geom_hline(yintercept = cutoff, linetype = "dashed") +
  theme_minimal(base_size = 15) +  # 统一基础字体大小
  theme(
    panel.background = element_blank(), 
    panel.grid.major = element_blank(),
    panel.grid.minor = element_blank(),
    plot.background = element_blank(),
    axis.line.x = element_blank(),  # 隐藏x轴线
    axis.text.x = element_blank(),  # 隐藏x轴文本
    axis.text.y = element_text(size = 12, family = "Arial"),  # 设置y轴文本大小和字体
    axis.ticks.x = element_blank(), # 隐藏x轴刻度
    axis.title.x = element_text(size = 14, face = "bold"),  # 设置x轴标题大小
    axis.title.y = element_text(size = 14, face = "bold"),  # 设置y轴标题大小
    legend.position = "right",  # 设置图例位置
    legend.title = element_text(size = 12),  # 设置图例标题字体
    legend.text = element_text(size = 12)  # 设置图例文本字体
  ) +  
  labs(x = NULL, y = "Risk Score") +
  geom_vline(xintercept = nrow(data) / 2,  # 计算行数除以2
             color = "black", linetype = "dashed", linewidth = 0.5) +
  scale_color_manual(values = colors, labels = c("High Score", "Low Score"))  # 设置颜色和标签


# 绘制生存时间的散点图
p2 <- ggplot(data, aes(x = row.names(data), y = time, color = status)) +
  geom_point() +
  theme_minimal(base_size = 15) +  # 统一基础字体大小
  theme(
    panel.background = element_blank(), 
    panel.grid.major = element_blank(),
    panel.grid.minor = element_blank(),
    plot.background = element_blank(),
    axis.line.x = element_blank(),  # 隐藏x轴线
    axis.text.x = element_blank(),  # 隐藏x轴文本
    axis.text.y = element_text(size = 12, family = "Arial"),  # 设置y轴文本大小和字体
    axis.ticks.x = element_blank(), # 隐藏x轴刻度
    axis.title.x = element_text(size = 14, face = "bold"),  # 设置x轴标题大小
    axis.title.y = element_text(size = 14, face = "bold"),  # 设置y轴标题大小
    legend.position = "right",  # 设置图例位置
    legend.title = element_text(size = 12),  # 设置图例标题字体
    legend.text = element_text(size = 12)  # 设置图例文本字体
  ) +  
  labs(x = NULL, y = "Survival Time") +
  scale_color_manual(values = c("Alive" = "blue", "Dead" = "red")) +
  geom_vline(xintercept = nrow(data) / 2,  # 计算行数除以2
             color = "black", linetype = "dashed", linewidth = 0.5)  # 在x轴中间添加垂直线

# 使用 patchwork 将图形排列成一列
library(patchwork)
combined_plot <- p1 / p2 
# 显示合并后的图形
combined_plot
dev.off()

library(dplyr)
exp <- data
exp <- exp %>% arrange(desc(risk))  # 按照 risk 列降序排列
# 提取基因列作为表达矩阵
exclude_columns <- c("time", "status","riskScore","risk")  # 这里列出所有不需要的列
variables <- setdiff(names(exp), exclude_columns)

exp <- t((exp[,variables]))

# 提取risk列作为注释
annotation <- data.frame(risk = exp$risk)
row.names(annotation) <- rownames(exp)

heatdata_scaled <- t(scale(t(exp)))

min(heatdata_scaled)
max(heatdata_scaled)

library(pheatmap)
# 假设数据范围是 -2 到 2
heat_breaks <- seq(-3, 3, length.out = 501)  # 定义501个断点（对应500个颜色）

# 定义颜色和断点
heat_colors <- colorRampPalette(c("blue", "white", "red"))(500)  # 蓝-白-红渐变
# 定义分组颜色
annotation_colors <- list(
  risk = c(low = "blue", high = "red")  # 不同组定义不同颜色
)

# 使用 pheatmap 绘制
p3 <- pheatmap(heatdata_scaled,
         cluster_rows = T,
         cluster_cols = F,
         color = heat_colors,   # 指定颜色
         breaks = heat_breaks,  # 指定断点
         scale = "none",
         annotation_col = annotation,         # 添加列注释
         annotation_colors = annotation_colors,
         show_rownames = T,
         show_colnames = F,
         border_color = "white")

dev.off()

exp <- data
exp <- exp %>% arrange(desc(risk))  # 按照 risk 列降序排列
# 提取基因列作为表达矩阵
exclude_columns <- c("time", "status","riskScore")  # 这里列出所有不需要的列
variables <- setdiff(names(exp), exclude_columns)

exp <- as.data.frame(exp[,variables])

# 加载必要的包
library(tidyr)
library(ggplot2)
library(ggpubr)

# 将数据从宽格式转换为长格式
exp_long <- exp %>%
  pivot_longer(cols = INMT:NAALAD2,  # 假设你的基因列从INMT到NAALAD2
               names_to = "Gene",    # 新列保存基因的名字
               values_to = "Expression")  # 新列保存基因表达值
exp_long$risk <- factor(exp_long$risk,levels = c("low","high"))

ggplot(exp_long, aes(x = risk, y = Expression, fill = risk)) + 
  geom_violin(trim = FALSE, width = 1.2, position = "dodge") +  # 使用 dodge 来避免重叠
  geom_boxplot(width = 0.1, color = "black", alpha = 0.2, position = position_dodge(width = 0.8)) +  # 使用 dodge 来避免重叠
  scale_fill_manual(values = c("#00C0C5", "#F8776D")) +  # 设置填充颜色
  facet_wrap(~ Gene, scales = "free_y") +  # 按基因分面，y轴独立
  stat_compare_means(method = "t.test", label = "p.signif",position = position_nudge(x = 0.3)) +  # 添加统计检验
  theme_minimal(base_size = 15) +  # 设置主题
  labs(x = "Risk Group", y = "Gene Expression") +  # 设置轴标签
  theme(
    legend.position = "none",  # 移除图例
    axis.title = element_text(size = 14, face = "bold"),  # 设置标题字体
    axis.text = element_text(size = 12),  # 设置坐标轴文本大小
    axis.ticks = element_blank(),  # 去掉坐标轴刻度
    plot.title = element_text(hjust = 0.5, size = 16, face = "bold"),  # 设置标题
    panel.grid.major = element_blank(),  # 去除主要网格线
    panel.grid.minor = element_blank()   # 去除次要网格线
  )


library(ggplot2)
library(ggsignif)

# 假设 exp_long 已经是长格式的数据框，其中包含 Gene 列表示基因名字

ggplot(exp_long, aes(x = risk, y = Expression, fill = risk)) + 
  geom_violin(trim = FALSE, width = 1.2) +  # 绘制小提琴图
  geom_boxplot(width = 0.1, color = "black", alpha = 0.2) +  # 添加箱型图
  scale_fill_manual(values = c("#00C0C5", "#F8776D")) +  # 设置填充颜色
  facet_wrap(~ Gene, scales = "free_y") +  # 按基因分面，y轴自由缩放
  ggsignif::geom_signif(
    comparisons = list(c("low", "high")),  # 每个基因进行 low vs high 比较
    map_signif_level = TRUE) +  # 自动在图上标注显著性标记
  theme_minimal() +  # 使用简洁的主题
  labs(x = "Risk Group", y = "Gene Expression") +  # 设置轴标签
  theme(
    legend.position = "none",  # 移除图例
    axis.title = element_text(size = 14, face = "bold"),  # 设置标题字体
    axis.text = element_text(size = 12),  # 设置坐标轴文本大小
    axis.ticks = element_blank(),  # 去掉坐标轴刻度
    plot.title = element_text(hjust = 0.5, size = 16, face = "bold"),
    panel.grid.major = element_blank(),  # 去除主要网格线
    panel.grid.minor = element_blank() # 去除网格
  )
