# Supplementary material for: Identification of amino acid metabolism-related gene Leucyl-tRNA synthetase 1 (LARS1) as a potential prognostic and therapeutic target in hepatocellular carcinoma
Source: Front Oncol. 2025 Sep 16;15:1675018. doi: 10.3389/fonc.2025.1675018 (PMC12479282; doi:10.3389/fonc.2025.1675018)
Supplement: Supplementary file 1 [file DataSheet1.zip › 原始数据/bioinformation/Code/3_2.Lasso K-M.R]

clin <- read.table("risk_sur_all.txt",header = T)
clin_data <- clin 
clin_data$futime <-clin_data$futime*12 

library(survival)
library(survminer)
##OS
fit1 <- survfit(Surv(futime, fustat) ~ risk, data = clin_data) 

# 打开一个 PDF 图形设备
pdf("risk_sur_test的生存曲线.pdf", width = 8, height =6)

ggsurvplot(fit1, # 创建的拟合对象
           data = clin_data,  # 指定变量数据来源
           surv.median.line = "hv",
           conf.int = T, # 显示置信区间
           pval = TRUE, # 添加P值
           risk.table = TRUE, # 添加风险表
           xlab = "Follow up time(M)", # 指定x轴标签
           ylab = "Overall survival",
           legend = c(0.8,0.88), # 指定图例位置
           legend.title = "", # 设置图例标题
           legend.labs = c("High Risk", "Low Risk"), # 指定图例分组标签
           break.x.by = 20,
           palette = c("red", "blue"))  # 设置x轴刻度间距
# 关闭图形设备
dev.off()
