# Supplementary material for: Identification of amino acid metabolism-related gene Leucyl-tRNA synthetase 1 (LARS1) as a potential prognostic and therapeutic target in hepatocellular carcinoma
Source: Front Oncol. 2025 Sep 16;15:1675018. doi: 10.3389/fonc.2025.1675018 (PMC12479282; doi:10.3389/fonc.2025.1675018)
Supplement: Supplementary file 1 [file DataSheet1.zip › 原始数据/bioinformation/Code/4_1.Melberry.R]

library(dplyr)
library(magrittr)
library(tidyr)
library(tibble)

cluster <- read.csv("cluster_group_氨基酸代谢.csv",header = T,row.names = 1)
lasso <- read.csv("lasso_result.csv",header =T,row.names = 1)
lasso <- lasso %>% select(risk,status)
# 假设 lasso 是一个数据框
lasso$status[lasso$status == 0] <- "Alive"
lasso$status[lasso$status == 1] <- "Dead"

head(cluster)
# 假设 lasso 和 cluster 数据框已定义
merged <- merge(cluster,lasso,by = "row.names")  # 按行名合并
rownames(merged) <- merged$Row.names              # 恢复行名
merged <- merged[, -1]                            # 删除多余的行名列
write.csv(merged,"桑葚图数据.csv")
