# Supplementary material for: Identification of amino acid metabolism-related gene Leucyl-tRNA synthetase 1 (LARS1) as a potential prognostic and therapeutic target in hepatocellular carcinoma
Source: Front Oncol. 2025 Sep 16;15:1675018. doi: 10.3389/fonc.2025.1675018 (PMC12479282; doi:10.3389/fonc.2025.1675018)
Supplement: Supplementary file 1 [file DataSheet1.zip › 原始数据/bioinformation/Code/4_3.Drug sensitivity.R]

library(oncoPredict)
library(dplyr)
library(magrittr)
library(tidyr)
library(tibble)
library(ggstatsplot)
library(ggExtra)
library(ggplot2)
GDSC2_Expr <- readRDS("CTRP2_Expr (TPM, not log transformed).rds")
GDSC2_Res <- readRDS("CTRP2_Res.rds")
str(GDSC2_Res)
load("TCGA_LIHC_Tumor_TPM.Rdata")
testdata <- log2(TCGA_tpm+1)
testdata <- TCGA_tpm

calcPhenotype(trainingExprData = GDSC2_Expr ,
              trainingPtype = as.matrix(GDSC2_Res),
              testExprData = as.matrix(testdata),#需要matrix
              batchCorrect = 'eb',  
              #IC50是对数转换的，所以表达矩阵也用对数转换过的
              powerTransformPhenotype = F,
              minNumSamples = 20,
              printOutput = T,
              removeLowVaryingGenes = 0.2,
              removeLowVaringGenesFrom = "homogenizeData"
)

Lres <- read.csv("calcPhenotype_Output/DrugPredictions.csv",header = T,row.names = 1,check.names = F)
data1 <- read.csv("TCGA_LIHC_calcPhenotype_Output/DrugPredictions.csv",header = T,row.names = 1)
data2 <- read.csv("lasso_result.csv",header = T,row.names = 1)

data2 <- data2 %>% select(riskScore)
data1 <- data1[rownames(data2),]

# 将行名转换为一列
twf1_df <- data1 %>% 
  as.data.frame() %>% 
  rownames_to_column(var = "sample")

res_df <- data2 %>% 
  as.data.frame() %>% 
  rownames_to_column(var = "sample")

# 合并数据框，保留具有相同行名的行
exp <- inner_join(twf1_df, res_df, by = "sample")

# 将gene列转换回行名
exp <- exp %>% 
  column_to_rownames(var = "sample")


exclude_columns <- c("riskScore")  # 这里列出所有不需要的列
variables <- setdiff(names(exp), exclude_columns)

# 自定义PDF宽高
pdf_width <- 6
pdf_height <- 6

# 循环遍历所有变量
for (var in variables) {
  
  # 创建带边际密度图的散点图
  p1 <- ggscatterstats(data = exp, 
                       y = !!sym(var),  # 使用 !!sym() 来动态指定 Y 轴变量
                       x = riskScore,
                       type = "pearson",
                       marginal = FALSE,  # 禁用默认边际图
                       centrality.para = "mean",
                       title = "") +
    labs(x = "RiksScore", y = var)  # 修改X轴标题并设置Y轴标题
  
  # 创建PDF文件并保存图形
  pdf_filename <- paste0("scatterplot_", var, ".pdf")  # 生成PDF文件名
  pdf(file = pdf_filename, width = pdf_width, height = pdf_height)  # 打开PDF设备
  print(ggMarginal(p1, type = "density", color = "white",
                   xparams = list(fill = "#009E73"),
                   yparams = list(fill = "#D55E00")))  # 绘制图形
  dev.off()  # 关闭PDF设备
  
  message("Saved plot for ", var, " as ", pdf_filename)
}
dev.off()
