# Supplementary material for: Identification of amino acid metabolism-related gene Leucyl-tRNA synthetase 1 (LARS1) as a potential prognostic and therapeutic target in hepatocellular carcinoma
Source: Front Oncol. 2025 Sep 16;15:1675018. doi: 10.3389/fonc.2025.1675018 (PMC12479282; doi:10.3389/fonc.2025.1675018)
Supplement: Supplementary file 1 [file DataSheet1.zip › 原始数据/bioinformation/Code/4_4.Survival anaysis of model genes.R]

library(survival)
library(survminer)
library(tidyverse)
library(dplyr)
library(tibble)
library(stringr)
library(gridExtra)
library(ggplot2)

##在线网站GSEA用
group <- read.csv(file="lasso_group.csv",header = T,row.names = 1)
lasso_exp <- log2(mrna_expr_tpm[,rownames(group)]+1)
write.csv(lasso_exp,file = "lasso_exp.csv")


#批量单因素多因素Cox

survival_dat <- read.csv("lasso_result.csv",header = T,row.names = 1)
# 获取非基因的列名
non_gene_cols <- c("time", "status", "risk", "riskScore")

# 筛选出协变量（基因的列）
covariates <- colnames(survival_dat)[!(colnames(survival_dat) %in% non_gene_cols)]


length(covariates)
res_list <- list()

# 对每个协变量进行Cox回归
for (i in 1:length(covariates)) {
  # 每20个变量打印一次进度
  if (i %% 20 == 0) {
    print(i)
  }
  # 构建回归公式
  var <- covariates[i]
  formula <- as.formula(paste('Surv(time, status)~', var))
  # 计算Cox回归模型
  fit <- coxph(formula, data = survival_dat)
  # 提取汇总结果
  fit_summary <- summary(fit)
  # 提取并格式化结果数据
  p.value <- signif(fit_summary$wald["pvalue"], digits = 2)
  beta <- signif(fit_summary$coef[1], digits = 2)
  HR <- signif(fit_summary$coef[2], digits = 2)
  HR.confint.lower <- signif(fit_summary$conf.int[,"lower .95"], 2)
  HR.confint.upper <- signif(fit_summary$conf.int[,"upper .95"], 2)
  HR <- paste0(HR, " (", HR.confint.lower, "-", HR.confint.upper, ")")
  res <- c(beta, HR, p.value)
  names(res) <- c("coef", "HR (95% CI for HR)", "p.value")
  # 添加到结果列表
  res_list[[var]] <- res
}
# 将结果列表转换为数据框
res_df <- as.data.frame(t(do.call(cbind, res_list)))

# 拆分 "HR (95% CI for HR)" 列
res_df <- res_df %>%
  separate(`HR (95% CI for HR)`, into = c("HR", "CI"), sep = " \\(") %>%
  mutate(CI = gsub("\\)", "", CI)) %>%
  separate(CI, into = c("CI_lower", "CI_upper"), sep = "-")

write.csv(res_df,"lasso_gene_森林图数据.csv")

# 获取非基因的列名
non_cols <- c("risk", "riskScore")

# 筛选出协变量（基因的列）
survival_dat <- survival_dat[, !(colnames(survival_dat) %in% non_cols)]
colnames(survival_dat)

#多因素分析

# 提取基因列
gene_names <- colnames(survival_dat)[!(colnames(survival_dat) %in% c("time", "status"))]

# 构建公式，基因作为协变量
formula <- as.formula(paste("Surv(time, status) ~", paste(gene_names, collapse = " + ")))

# 进行多因素Cox回归分析
cox_model <- coxph(formula, data = survival_dat)

# 查看回归结果摘要
cox_summary <- summary(cox_model)

# 提取回归系数、风险比、置信区间和p值
cox_results <- data.frame(
  Gene = rownames(cox_summary$coefficients),
  Coefficient = cox_summary$coefficients[, 1],
  HR = exp(cox_summary$coefficients[, 1]),
  Lower_95CI = exp(cox_summary$conf.int[, 1]),
  Upper_95CI = exp(cox_summary$conf.int[, 2]),
  P_value = cox_summary$coefficients[, 5],
  stringsAsFactors = FALSE
)

# 查看结果
print(cox_results)

# 将结果保存到文件
write.csv(cox_results, "multivariate_cox_results.csv", row.names = FALSE)

load("TCGA-LIHC_mrna_expr_tpm.rdata")
NormalSam <- colnames(mrna_expr_tpm)[str_detect(colnames(mrna_expr_tpm), "-11A-")]
TumorSam <- colnames(mrna_expr_tpm)[str_detect(colnames(mrna_expr_tpm), "-01A-")]
exp_tpm <- mrna_expr_tpm%>%
  dplyr::select(all_of(NormalSam), all_of(TumorSam))

##分组信息获取
#根据样本ID的第14-15位，给样本分组（tumor和normal）
table(str_sub(colnames(exp_tpm),14,15))

Group = ifelse(as.numeric(str_sub(colnames(exp_tpm),14,15)) < 10,'Tumour','Normal')
# 将分组信息转换为数据框
Group<- data.frame(Group = Group)
# 设置行名为样本名
rownames(Group) <- colnames(exp_tpm)

exp_tpm <- log2(exp_tpm+1)

# 提取gene_names中的所有基因
Gene <- as.data.frame(t(exp_tpm[row.names(exp_tpm) %in% gene_names, ]))


Gene_data <- Gene %>%
  tibble::rownames_to_column(var = "Sample")

Group <- Group %>%
  tibble::rownames_to_column(var = "Sample")

joined_data <- inner_join(Gene_data, Group, by = "Sample")


# 将数据从宽格式转换为长格式
exp_long <- joined_data %>%
  pivot_longer(cols = FTCD:NAALAD2,  # 假设你的基因列从INMT到NAALAD2
               names_to = "Gene",    # 新列保存基因的名字
               values_to = "Expression")  # 新列保存基因表达值

ggplot(exp_long, aes(x = Group, y = Expression, fill = Group)) + 
  geom_violin(trim = FALSE, width = 1.2, position = "dodge") +  # 使用 dodge 来避免重叠
  geom_boxplot(width = 0.1, color = "black", alpha = 0.2, position = position_dodge(width = 0.3)) +  # 使用 dodge 来避免重叠
  scale_fill_manual(values = c("#00C0C5", "#F8776D")) +  # 设置填充颜色
  facet_wrap(~ Gene, scales = "free_y") +  # 按基因分面，y轴独立
  stat_compare_means(method = "t.test", label = "p.signif",position = position_nudge(x = 0.3)) +  # 添加统计检验
  theme_minimal(base_size = 15) +  # 设置主题
  labs(x = "Risk Group", y = "Gene Expression") +  # 设置轴标签
  theme(
    legend.position = "none",  # 移除图例
    axis.title = element_text(size = 14, face = "bold"),  # 设置标题字体
    axis.text = element_text(size = 12),  # 设置坐标轴文本大小
    axis.ticks = element_blank(),  # 去掉坐标轴刻度
    plot.title = element_text(hjust = 0.5, size = 16, face = "bold"),  # 设置标题
    panel.grid.major = element_blank(),  # 去除主要网格线
    panel.grid.minor = element_blank()   # 去除次要网格线
  )

# 获取非基因的列名
non_cols <- c("risk", "riskScore")

# 筛选出协变量（基因的列）
survival_dat <- survival_dat[, !(colnames(survival_dat) %in% non_cols)]


# 创建存储生存曲线图的文件夹
if (!dir.exists("Survival_Plots")) dir.create("Survival_Plots")

# 提取数据框中的基因列
gene_cols <- colnames(survival_dat)[3:ncol(survival_dat)] # 除去time和status列

# 遍历每个基因进行生存分析
for (gene in gene_cols) {
  # 按基因表达的中位数分组
  survival_dat$Group <- ifelse(survival_dat[[gene]] > median(survival_dat[[gene]], na.rm = TRUE), 
                               "High", "Low")
  # 将Group列转化为因子，并确保Low排在High之前
  survival_dat$Group <- factor(survival_dat$Group, levels = c("Low", "High"))
  # 创建生存对象
  surv_obj <- Surv(time = survival_dat$time, event = survival_dat$status)
  
  # 拟合生存曲线
  fit <- survfit(surv_obj ~ Group, data = survival_dat)
  
  # 绘制生存曲线
  ggsurvplot(fit, # 创建的拟合对象
             data = survival_dat,  # 指定变量数据来源
             surv.median.line = "hv",
             conf.int = T, # 显示置信区间
             pval = TRUE, # 添加P值
             risk.table = F, # 添加风险表
             xlab = "Time", # 指定x轴标签
             ylab = "Survival Probability",
             legend.title = "Expression", # 设置图例标题
             legend.labs = c("Low", "High")) 
  # 保存主图为PDF格式
  ggsave(
    filename = paste0("Survival_Plots/", gene, "_survival_plot.pdf"), 
    plot = ggsurv$plot,  # 仅保存主图部分
    width = 8, 
    height = 6,
    device = "pdf"       # 指定保存为PDF
  )
  
  cat("Plot saved for gene:", gene, "as PDF\n")
}


cat("All survival plots are saved in the 'Survival_Plots' directory as PDF files.\n")

dev.off()


#绘制分面图


# 创建一个空的数据框，用于存储所有基因的生存分析数据

# 构建生存对象
# 使用factor强制分组顺序
for (gene in gene_cols) {
  median_gene <- median(survival_dat[[gene]])
  survival_dat[[paste0(gene, "_group")]] <- factor(ifelse(survival_dat[[gene]] >= median_gene, "High", "Low"),
                                                   levels = c("Low", "High"))
}

plots <- list()
for (gene in gene_cols) {
  fit_gene <- survfit(surv_object ~ get(paste0(gene, "_group")), data = survival_dat)
  p <- ggsurvplot(fit_gene, data = survival_dat, risk.table = F, pval = TRUE,
                  conf.int = TRUE, xlab = "Time", ylab = "Survival Probability",
                  surv.median.line = "hv",
                  title = gene,
                  legend.title = "",
                  legend.labs = c("Low", "High"))$plot
  plots[[gene]] <- p
}

# 使用facet_wrap进行分面展示
combined_plot <- cowplot::plot_grid(plotlist = plots, ncol = 5)

# 保存为PDF文件，自定义长宽
pdf(file = "survival_curves.pdf", width = 12, height = 8)
print(combined_plot)
dev.off()  
