# Supplementary material for: Identification of amino acid metabolism-related gene Leucyl-tRNA synthetase 1 (LARS1) as a potential prognostic and therapeutic target in hepatocellular carcinoma
Source: Front Oncol. 2025 Sep 16;15:1675018. doi: 10.3389/fonc.2025.1675018 (PMC12479282; doi:10.3389/fonc.2025.1675018)
Supplement: Supplementary file 1 [file DataSheet1.zip › 原始数据/bioinformation/Code/5_1.LARS1 survival.R]

rm(list = ls())
options(stringsAsFactors = F)
library(dplyr)
library(tidyverse)#使用str_detect函数需要加载tidyverse包
library(clusterProfiler)
library(stringr)
library(ggplot2)
library(tinyarray)
library(tibble)

###LARS1在Tumor和Normal的表达
load("output_mRNA_lncRNA_expr/TCGA-LIHC_mrna_expr_tpm.rdata")
NormalSam <- colnames(mrna_expr_tpm)[str_detect(colnames(mrna_expr_tpm), "-11A-")]
TumorSam <- colnames(mrna_expr_tpm)[str_detect(colnames(mrna_expr_tpm), "-01A-")]
exp_tpm <- mrna_expr_tpm%>%
  dplyr::select(all_of(NormalSam), all_of(TumorSam))
exp_tpm <- log2(exp_tpm+1)
##分组信息获取
#根据样本ID的第14-15位，给样本分组（tumor和normal）
table(str_sub(colnames(exp_tpm),14,15))

Group = ifelse(as.numeric(str_sub(colnames(exp_tpm),14,15)) < 10,'tumor','normal')
# 将分组信息转换为数据框
Group<- data.frame(Group = Group)
# 设置行名为样本名
rownames(Group) <- colnames(exp_tpm)

# 加载必要的包
library(dplyr)

# 转置表达矩阵
exp_tpm_transposed <- t(exp_tpm)

# 将转置后的矩阵转换为数据框，并创建一个列存储样本名
exp_tpm_df <- as.data.frame(exp_tpm_transposed)
exp_tpm_df$Sample <- rownames(exp_tpm_df)

# 将Group数据框中的样本名列命名为Sample（如果不是Sample）
Group$Sample <- rownames(Group)

# 按样本名合并表达矩阵和分组信息
merged_data <- inner_join(exp_tpm_df, Group, by = "Sample")

# 筛选出LARS1和Group列
selected_data <- merged_data %>% select(LARS1, Group)

# 加载 ggpubr 和 ggplot2 包
library(ggpubr)
library(ggplot2)
my_comparisons <- list( 
  c("tumor", "normal")
)

p <- ggviolin(
  selected_data,
  x = "Group",
  y = "LARS1",
  fill = "Group",
  palette = c("blue", "red"),  # 设置组别颜色
  add = "boxplot",
  add.params = list(fill = "white")  # 白色填充箱线图
) +
  stat_compare_means(
    comparisons = my_comparisons,
    label = "p.signif"  # 仅显示显著性符号（*，**，***）
  ) +
  ylab("LARS1 expression") +  # 修改X轴标题
  theme(
    axis.title.x = element_text(size = 14),  # 修改X轴标题字体大小
    axis.title.y = element_text(size = 14),  # 修改Y轴标题字体大小
    legend.title = element_blank()  # 去除图例标题
  )
#保存为PDF文件，设置自定义宽度和高度
ggsave("LARS1在肿瘤和正常的表达小提琴图.pdf", plot = p, width = 4, height = 6)  # 以英寸为单位设置宽度和高度

p <- ggboxplot(
  selected_data,
  x = "Group",
  y = "LARS1",
  fill = "Group",
  palette = c("blue", "red")  # 设置组别颜色
) +
  stat_compare_means(
    comparisons = my_comparisons,
    label = "p.signif"  # 仅显示显著性符号（*，**，***）
  ) +
  ylab("LARS1 expression") +  # 修改X轴标题
  theme(
    axis.title.x = element_text(size = 14),  # 修改X轴标题字体大小
    axis.title.y = element_text(size = 14),  # 修改Y轴标题字体大小
    legend.title = element_blank()  # 去除图例标题
  )

#保存为PDF文件，设置自定义宽度和高度
ggsave("LARS1在肿瘤和正常的表达箱式图.pdf", plot = p, width = 4, height = 6)  # 以英寸为单位设置宽度和高度

dev.off()

load("tpm_clin_data.RData")
clin_data <- read.csv("LIHC_tumor_clin_data.csv",header = T,check.names = F,
                      row.names = 1,stringsAsFactors = F)

data1 <- rownames_to_column(clin_data, var = "ID")
data2 <- rownames_to_column(tpm_clin, var = "ID")
sur_data <- inner_join(data1, data2, by = "ID")
data <- sur_data[,c(1:10)]
write.csv(data,"clin_data_163.csv")
# 重新尝试使用 subset
selected_columns <- subset(sur_data, select = c("time", "status", "LARS1"))
# 计算 LARS1 的中位数
median_LARS1 <- median(selected_columns$LARS1)

# 根据中位数进行分组
selected_columns$Group <- ifelse(selected_columns$LARS1 > median_LARS1, "high", "low")

library(survival)
library(survminer)
##OS
fit1 <- survfit(Surv(time, status) ~ Group, data = selected_columns) 


# 创建生存曲线图
p <- ggsurvplot(fit1, # 创建的拟合对象
           data = selected_columns,  # 指定变量数据来源
           surv.median.line = "hv",
           conf.int = T, # 显示置信区间
           pval = TRUE, # 添加P值
           risk.table = TRUE, # 添加风险表
           xlab = "Follow up time(M)", # 指定x轴标签
           ylab = "OS",
           legend = c(0.8,0.88), # 指定图例位置
           legend.title = "", # 设置图例标题
           legend.labs = c("High expression", "Low expression"), # 指定图例分组标签
           break.x.by = 20,
           palette = c("red", "blue"))  # 设置x轴刻度间距
#保存为PDF文件，设置自定义宽度和高度
ggsave("LARS1高低表达的生存曲线.pdf", plot = p$plot, width = 5, height = 5)  # 以英寸为单位设置宽度和高度

# 打开一个 PDF 图形设备
pdf("LARS1高低表达的生存曲线.pdf", width = 8, height =6)

ggsurvplot(fit1, # 创建的拟合对象
           data = selected_columns,  # 指定变量数据来源
           surv.median.line = "hv",
           conf.int = T, # 显示置信区间
           pval = TRUE, # 添加P值
           risk.table = TRUE, # 添加风险表
           xlab = "Follow up time(M)", # 指定x轴标签
           ylab = "Overall survival",
           legend = c(0.8,0.88), # 指定图例位置
           legend.title = "", # 设置图例标题
           legend.labs = c("High expression", "Low expression"), # 指定图例分组标签
           break.x.by = 20,
           palette = c("red", "blue"))  # 设置x轴刻度间距
# 关闭图形设备
dev.off()
