# Supplementary material for: Identification of amino acid metabolism-related gene Leucyl-tRNA synthetase 1 (LARS1) as a potential prognostic and therapeutic target in hepatocellular carcinoma
Source: Front Oncol. 2025 Sep 16;15:1675018. doi: 10.3389/fonc.2025.1675018 (PMC12479282; doi:10.3389/fonc.2025.1675018)
Supplement: Supplementary file 1 [file DataSheet1.zip › 原始数据/bioinformation/Code/5_2.LARS1 in different gene sets.R]

rm(list = ls())


library(dplyr)
library(tidyverse)
library(tibble)
library(stringr)

data1 <- read.csv("TCGA_LIHC.csv",header = T,row.names = 1)
data1$Sample <- "TCGA_LIHC"

data2 <- read.csv("GSE39791.csv",header = T,row.names = 1)
data2$Sample <- "GSE39791"

data3 <- read.csv("GSE69715.csv",header = T,row.names = 1)
data3$Sample <- "GSE69715"

data4 <- read.csv("GSE45267.csv",header = T,row.names = 1)
data4$Sample <- "GSE45267"

data5 <- read.csv("GSE112790.csv",header = T,row.names = 1)
data5$Sample <- "GSE112790"

data6 <- read.csv("GSE76427.csv",header = T,row.names = 1)
data6$Sample <- "GSE76427"


# 使用bind_rows()函数合并数据框
combined_data <- bind_rows(list(data1, data2, data3, data4, data5, data6))
write.csv(combined_data,"LARS1_combined_data.csv")


combined_data <- read.csv("LARS1_combined_data.csv",header = T,row.names = 1)


library(gapminder)
library(ggpubr)
library(rstatix)
library(ggprism)
mytheme <- theme_prism() + 
  theme(strip.text = element_text(size = 16),
        axis.line = element_line(linewidth = 0.4, color = "black"),
        axis.text.y = element_text(color = "black", size = 16),
        axis.text.x = element_text(color = "black", size = 15, angle = 45),
        axis.title = element_text(color = "black", size = 18),
        panel.grid.minor = element_blank(),
        panel.grid.major = element_line(linewidth = 0.2, color = "#e5e5e5"),
        legend.position = "none")

p1 <-ggplot(combined_data,aes(x=Group,y=LARS1))+
  stat_boxplot(geom="errorbar",position=position_dodge(width=0.4),width=0.1)+
  geom_boxplot(position=position_dodge(width=0.4),)+
  geom_point(aes(fill=Group),
             pch=21,size=2,##修改点的大小
             position=position_jitter(0.2),
             color = "white")+
  facet_wrap(.~Sample,scales="free_x",nrow=1)+
  scale_x_discrete(guide="prism_bracket")+
  scale_y_continuous(guide="prism_offset_minor")+
  scale_fill_manual(values=c("#00AFBB", "#FC4E07"))+
  labs(x=NULL,y="LARS1 Expression")+
  mytheme


pval <- combined_data %>% 
  group_by(Sample) %>% 
  wilcox_test(LARS1 ~ Group) %>% 
  adjust_pvalue(p.col = "p", method = "bonferroni") %>% 
  add_significance(p.col = "p.adj") %>%  # 为校正后的 p 值添加显著性标记
  add_significance(p.col = "p", output.col = "significance_raw") %>%  # 为原始 p 值添加显著性标记
  add_xy_position(step.increase = 0.1)


p2 <- p1 + stat_pvalue_manual(pval,label = "significance_raw",label.size = 6,hide.ns = F) 
