# Supplementary material for: Identification of amino acid metabolism-related gene Leucyl-tRNA synthetase 1 (LARS1) as a potential prognostic and therapeutic target in hepatocellular carcinoma
Source: Front Oncol. 2025 Sep 16;15:1675018. doi: 10.3389/fonc.2025.1675018 (PMC12479282; doi:10.3389/fonc.2025.1675018)
Supplement: Supplementary file 1 [file DataSheet1.zip › 原始数据/bioinformation/Data.xlsx]

## Sheet: Dataset
TCGA-LIHC
GSE112790
GSE39791
GSE45267
GSE69715
GSE76427

## Sheet: Amino acid metabolism gene set
AADAT
AANAT
AASS
ACAD8
ACADSB
ACAT1
ACMSD
ADI1
ADO
AFMID
AGMAT
AGXT
AGXT2
AHCY
AIMP1
AIMP2
ALDH18A1
ALDH4A1
ALDH6A1
ALDH7A1
ALDH9A1
AMD1
AMDHD1
AMT
APIP
ARG1
ARG2
ASL
ASMT
ASNS
ASPA
ASPG
ASRGL1
ASS1
AUH
AZIN1
AZIN2
BBOX1
BCAT1
BCAT2
BCKDHA
BCKDHB
BCKDK
BHMT
BHMT2
CARNMT1
CARNS1
CBS
CDO1
CGA
CHDH
CKB
CKM
CKMT1A
CKMT1B
CKMT2
CPS1
CRYM
CSAD
CTH
DAO
DARS1
DBH
DBT
DCT
DDC
DDO
DHTKD1
DIO1
DIO2
DIO3
DLD
DLST
DMGDH
DUOX1
DUOX2
ECHS1
EEF1E1
EEFSEC
ENOPH1
EPRS1
ETHE1
FAH
FAU
FMO1
FOLH1
FTCD
GADL1
GAMT
GATM
GCAT
GCDH
GCSH
GLDC
GLS
GLS2
GLUD1
GLUD2
GLUL
GNMT
GOT1
GOT2
GPT
GPT2
GRHPR
GSR
GSTZ1
HAAO
HAL
HAO1
HDC
HGD
HIBADH
HIBCH
HNMT
HOGA1
HPD
HSD17B10
HYKK
IARS1
IDO1
IDO2
IL4I1
INMT
IVD
IYD
KARS1
KMO
KYAT1
KYAT3
KYNU
LARS1
MARS1
MAT1A
MCCC1
MCCC2
MPST
MRI1
MRPS36
MTAP
MTR
MTRR
NAALAD2
NAGS
NAT8L
NMRAL1
NNMT
NQO1
OAT
OAZ1
OAZ2
OAZ3
OCA2
ODC1
OGDH
OTC
PAH
PAOX
PAPSS1
PAPSS2
PCBD1
PHGDH
PHYKPL
PIPOX
PNMT
PPM1K
PRODH
PRODH2
PSAT1
PSMA1
PSMA2
PSMA3
PSMA4
PSMA5
PSMA6
PSMA7
PSMA8
PSMB1
PSMB10
PSMB11
PSMB2
PSMB3
PSMB4
PSMB5
PSMB6
PSMB7
PSMB8
PSMB9
PSMC1
PSMC2
PSMC3
PSMC4
PSMC5
PSMC6
PSMD1
PSMD10
PSMD11
PSMD12
PSMD13
PSMD14
PSMD2
PSMD3
PSMD4
PSMD5
PSMD6
PSMD7
PSMD8
PSMD9
PSME1
PSME2
PSME3
PSME4
PSMF1
PSPH
PSTK
PXMP2
PYCR1
PYCR2
PYCR3
QARS1
QDPR
RARS1
RIDA
RIMKLA
RIMKLB
RPL10
RPL10A
RPL10L
RPL11
RPL12
RPL13
RPL13A
RPL14
RPL15
RPL17
RPL18
RPL18A
RPL19
RPL21
RPL22
RPL22L1
RPL23
RPL23A
RPL24
RPL26
RPL26L1
RPL27
RPL27A
RPL28
RPL29
RPL3
RPL30
RPL31
RPL32
RPL34
RPL35
RPL35A
RPL36
RPL36A
RPL36AL
RPL37
RPL37A
RPL38
RPL39
RPL39L
RPL3L
RPL4
RPL41
RPL5
RPL6
RPL7
RPL7A
RPL8
RPL9
RPLP0
RPLP1
RPLP2
RPS10
RPS11
RPS12
RPS13
RPS14
RPS15
RPS15A
RPS16
RPS17
RPS18
RPS19
RPS2
RPS20
RPS21
RPS23
RPS24
RPS25
RPS26
RPS27
RPS27A
RPS27L
RPS28
RPS29
RPS3
RPS3A
RPS4X
RPS4Y1
RPS4Y2
RPS5
RPS6
RPS7
RPS8
RPS9
RPSA
SARDH
SARS1
SAT1
SCLY
SDS
SDSL
SECISBP2
SEM1
SEPHS2
SEPSECS
SERINC1
SERINC2
SERINC3
SERINC4
SERINC5
SHMT1
SLC25A10
SLC25A12
SLC25A13
SLC25A15
SLC25A2
SLC25A21
SLC25A44
SLC36A4
SLC3A2
SLC44A1
SLC45A2
SLC5A5
SLC6A11
SLC6A12
SLC6A7
SLC6A8
SLC7A5
SMOX
SMS
SQOR
SRM
SRR
SUOX
TAT
TDO2
TH
TMLHE
TPH1
TPH2
TPO
TSHB
TST
TSTD1
TXN2
TXNRD1
TYR
TYRP1
UBA52
UROC1

## Sheet: Differentially expressed genes
	logFC	logCPM	LR	PValue	FDR	change
ADAMTS13	-2.79974	3.45891	582.288	1.19E-128	2.38E-124	DOWN
STAB2	-4.79391	2.09553	509.914	6.62E-113	6.60E-109	DOWN
OIT3	-3.24538	4.51953	507.122	2.68E-112	1.78E-108	DOWN
ECM1	-3.05903	3.93255	413.912	5.16E-92	2.57E-88	DOWN
CCL23	-2.96527	-0.849612	411.883	1.43E-91	5.69E-88	DOWN
BMPER	-4.48085	1.10862	398.891	9.60E-89	3.19E-85	DOWN
CSRNP1	-2.23445	5.38094	374.544	1.92E-83	5.46E-80	DOWN
ANGPTL6	-3.01213	2.08134	369.254	2.72E-82	6.78E-79	DOWN
CRHBP	-4.44333	3.79577	344.184	7.83E-77	1.73E-73	DOWN
RND3	-2.48228	5.66798	341.548	2.94E-76	5.85E-73	DOWN
RCAN1	-2.38029	6.19123	335.321	6.67E-75	1.21E-71	DOWN
PTH1R	-3.23084	2.62617	331.907	3.69E-74	6.14E-71	DOWN
MARCO	-4.8395	4.07188	327.974	2.65E-73	4.07E-70	DOWN
VIPR1	-3.46284	2.61406	326.755	4.89E-73	6.97E-70	DOWN
NTF3	-3.48238	0.402772	322.302	4.57E-72	6.07E-69	DOWN
FCN2	-4.87076	3.36512	318.007	3.94E-71	4.91E-68	DOWN
FCN3	-4.0726	4.8245	316.688	7.63E-71	8.94E-68	DOWN
CFP	-2.78054	-0.906797	308.765	4.06E-69	4.49E-66	DOWN
GABRD	4.44651	1.8497	305.021	2.65E-68	2.79E-65	UP
MAP2K1	-1.18609	5.06613	295.646	2.93E-66	2.92E-63	DOWN
LRAT	-2.88992	1.62062	295.501	3.15E-66	2.99E-63	DOWN
ZFP36	-2.14557	7.34643	289.209	7.39E-65	6.70E-62	DOWN
COLEC10	-3.97903	3.23154	287.874	1.44E-64	1.25E-61	DOWN
LIFR	-2.80491	4.25143	282.886	1.77E-63	1.47E-60	DOWN
PLVAP	2.92076	6.56624	282.578	2.06E-63	1.64E-60	UP
CETP	-2.77553	3.33515	276.754	3.83E-62	2.94E-59	DOWN
NDST3	-4.29276	-1.63871	270.961	7.01E-61	5.17E-58	DOWN
DBH	-3.11069	3.0702	269.427	1.51E-60	1.08E-57	DOWN
FOS	-3.0914	7.0209	263.114	3.60E-59	2.47E-56	DOWN
TRIB1	-1.97956	6.98097	262.776	4.26E-59	2.83E-56	DOWN
AADAT	-2.77294	3.70097	260.507	1.33E-58	8.56E-56	DOWN
EBF2	5.14165	0.116835	260.26	1.51E-58	9.38E-56	UP
CLEC1B	-5.16961	0.880466	260.066	1.66E-58	1.00E-55	DOWN
C21orf91	-1.70177	2.8018	259.728	1.97E-58	1.14E-55	DOWN
CPEB3	-2.25388	3.97912	259.695	2.00E-58	1.14E-55	DOWN
EHD3	-2.14441	2.9404	257.469	6.11E-58	3.39E-55	DOWN
UBE2T	3.21697	3.00684	252.827	6.28E-57	3.39E-54	UP
PZP	-4.3175	4.4472	249.56	3.24E-56	1.70E-53	DOWN
COL6A6	-3.32129	-1.05438	249.379	3.55E-56	1.81E-53	DOWN
CDC37L1	-1.56477	5.02099	243.739	6.02E-55	3.00E-52	DOWN
PHLDA1	-2.39844	6.25786	242.181	1.32E-54	6.40E-52	DOWN
ADRA2B	-2.22059	1.46865	240.97	2.42E-54	1.15E-51	DOWN
ARHGEF39	3.17222	1.92557	238.403	8.77E-54	4.07E-51	UP
C1RL	-1.63669	7.18936	238.216	9.63E-54	4.36E-51	DOWN
CDKN3	3.92068	2.99936	238.053	1.05E-53	4.63E-51	UP
MXD3	2.78555	3.18965	237.351	1.49E-53	6.44E-51	UP
SLC26A6	2.65952	4.44983	236.897	1.87E-53	7.92E-51	UP
DNASE1L3	-2.88454	4.87429	236.818	1.94E-53	8.07E-51	DOWN
DIPK2B	2.21742	3.20492	236.449	2.34E-53	9.52E-51	UP
TUBE1	-1.78858	3.68923	231.013	3.58E-52	1.43E-49	DOWN
CDC25C	4.36248	2.09347	229.34	8.30E-52	3.25E-49	UP
PLSCR4	-1.91561	4.48228	227.452	2.14E-51	8.22E-49	DOWN
LYVE1	-2.96712	3.18842	225.924	4.62E-51	1.74E-48	DOWN
ZFP1	-1.70265	3.07793	225.436	5.90E-51	2.18E-48	DOWN
CENPF	3.89665	4.41646	225.281	6.38E-51	2.31E-48	UP
GPR182	-3.3613	0.627745	224.128	1.14E-50	4.05E-48	DOWN
CDCA5	3.44753	3.50727	223.327	1.70E-50	5.95E-48	UP
NUF2	4.20764	2.56049	223.003	2.00E-50	6.88E-48	UP
CXCL12	-2.66591	6.16138	221.368	4.55E-50	1.54E-47	DOWN
IL1RAP	-2.0654	5.3429	220.934	5.66E-50	1.88E-47	DOWN
EGR1	-2.58498	7.38442	220.904	5.75E-50	1.88E-47	DOWN
SKA1	4.46118	2.25505	219.951	9.27E-50	2.98E-47	UP
KIFC1	3.78494	3.77594	218.801	1.65E-49	5.23E-47	UP
EPHA2	-2.07772	4.98164	218.528	1.89E-49	5.90E-47	DOWN
PVALB	-3.63262	-1.46958	217.74	2.81E-49	8.63E-47	DOWN
TROAP	4.17585	2.80843	217.479	3.21E-49	9.69E-47	UP
ETS2	-1.67292	7.66024	215.717	7.77E-49	2.31E-46	DOWN
DACH1	-2.60835	-0.266478	215.661	8.00E-49	2.34E-46	DOWN
SPC24	3.51304	3.39273	214.307	1.58E-48	4.56E-46	UP
CYP2C19	-3.60145	4.27614	213.951	1.89E-48	5.38E-46	DOWN
HJURP	3.90355	2.86024	213.688	2.15E-48	6.05E-46	UP
TOMM40L	1.80611	4.09916	212.821	3.33E-48	9.22E-46	UP
KIF4A	3.92536	3.30976	212.772	3.41E-48	9.32E-46	UP
CD4	-1.96565	5.90531	212.707	3.53E-48	9.50E-46	DOWN
MELK	3.79318	2.64594	212.228	4.48E-48	1.19E-45	UP
TMEM26	-2.1875	-0.0676044	212.145	4.68E-48	1.23E-45	DOWN
NRBF2	-1.09898	4.60957	211.82	5.50E-48	1.43E-45	DOWN
CCNB2	3.73415	3.19185	211.653	5.99E-48	1.53E-45	UP
FBXO43	4.01775	0.388692	211.444	6.65E-48	1.68E-45	UP
COL15A1	3.80586	4.46562	211.197	7.53E-48	1.88E-45	UP
SPRY2	-1.53616	3.7762	210.79	9.24E-48	2.27E-45	DOWN
FAM189B	1.69064	4.80043	210.382	1.13E-47	2.76E-45	UP
NEK2	3.93952	2.8676	210.198	1.24E-47	2.99E-45	UP
CCNB1	3.28374	4.29844	209.711	1.59E-47	3.77E-45	UP
NDC80	3.32409	2.82586	209.634	1.65E-47	3.87E-45	UP
ACADS	-1.76271	6.86102	209.389	1.87E-47	4.33E-45	DOWN
BCO2	-3.07076	3.37818	208.748	2.58E-47	5.90E-45	DOWN
IL1RL1	-3.4496	0.800217	208.163	3.46E-47	7.83E-45	DOWN
MSTO1	1.76003	3.35522	207.736	4.28E-47	9.57E-45	UP
CD34	2.09621	5.3251	207.718	4.32E-47	9.57E-45	UP
BIRC5	4.09773	4.46177	207.506	4.81E-47	1.05E-44	UP
CLEC4M	-5.56562	2.23496	206.798	6.86E-47	1.49E-44	DOWN
TCIM	-2.25073	5.67464	206.505	7.95E-47	1.70E-44	DOWN
ASPM	3.72358	4.15029	206.314	8.75E-47	1.86E-44	UP
KCNN2	-3.42541	1.68993	205.863	1.10E-46	2.30E-44	DOWN
MCL1	-1.24142	8.47097	204.371	2.32E-46	4.82E-44	DOWN
EXO1	3.61293	2.10272	203.839	3.03E-46	6.24E-44	UP
DCUN1D3	-1.17414	3.31322	203.703	3.25E-46	6.61E-44	DOWN
CCBE1	-3.50695	1.08375	203.502	3.59E-46	7.24E-44	DOWN
LCAT	-2.5236	6.12204	202.791	5.14E-46	1.02E-43	DOWN
DUSP6	-1.71838	6.23	202.494	5.96E-46	1.18E-43	DOWN
BUB1	3.50559	2.85426	201.735	8.73E-46	1.71E-43	UP
KIF2C	3.9438	3.05695	201.658	9.08E-46	1.76E-43	UP
VPS45	1.12896	4.73099	200.786	1.41E-45	2.70E-43	UP
CDK1	3.49045	3.75573	200.764	1.42E-45	2.70E-43	UP
RACGAP1	2.42415	3.76347	199.578	2.58E-45	4.86E-43	UP
TBXA2R	-1.7885	1.98389	199.308	2.96E-45	5.51E-43	DOWN
PTTG1	3.74222	3.96467	198.927	3.58E-45	6.58E-43	UP
EZH2	2.41478	3.47299	198.919	3.59E-45	6.58E-43	UP
DLGAP5	3.70697	2.44064	198.284	4.95E-45	8.97E-43	UP
EGR2	-2.55697	2.14536	197.924	5.93E-45	1.06E-42	DOWN
CDCA3	3.43486	2.72512	197.61	6.94E-45	1.24E-42	UP
CENPA	4.10349	1.53296	196.833	1.03E-44	1.81E-42	UP
TOP2A	3.90453	5.27866	196.761	1.06E-44	1.86E-42	UP
KIF18B	4.03386	2.4982	196.587	1.16E-44	2.01E-42	UP
TIMD4	-3.45603	0.768481	196.541	1.19E-44	2.04E-42	DOWN
KIF20A	3.72077	3.20386	196.39	1.28E-44	2.18E-42	UP
CDC20	4.28489	4.09912	196.143	1.45E-44	2.45E-42	UP
HIGD1B	2.82307	-0.447744	195.999	1.56E-44	2.61E-42	UP
SGMS2	-1.76002	3.89671	195.199	2.33E-44	3.87E-42	DOWN
CDCA8	3.18112	2.93528	193.899	4.48E-44	7.38E-42	UP
GHR	-2.44882	6.31776	193.647	5.09E-44	8.31E-42	DOWN
CENPL	2.39104	2.02743	193.184	6.42E-44	1.04E-41	UP
S100A12	-2.94718	-1.78888	192.685	8.25E-44	1.33E-41	DOWN
FOSB	-3.22411	5.42426	191.964	1.18E-43	1.89E-41	DOWN
UBE2C	4.12398	3.80555	191.797	1.29E-43	2.04E-41	UP
SKA3	3.55868	1.96414	191.655	1.38E-43	2.17E-41	UP
PLPP3	-1.6342	6.52964	190.646	2.30E-43	3.58E-41	DOWN
FRMD4B	-1.37551	4.41373	190.105	3.02E-43	4.66E-41	DOWN
HMMR	3.20547	2.86676	188.892	5.55E-43	8.51E-41	UP
NCAPG	3.72344	2.80023	187.995	8.71E-43	1.33E-40	UP
PNRC1	-1.42834	6.75756	186.879	1.53E-42	2.31E-40	DOWN
SPATS2	1.5815	3.95963	186.762	1.62E-42	2.43E-40	UP
CASTOR2	2.42789	3.64925	186.241	2.10E-42	3.13E-40	UP
AURKA	2.70179	4.11272	185.418	3.18E-42	4.70E-40	UP
EME1	3.45566	0.609348	185.378	3.25E-42	4.76E-40	UP
ETFDH	-1.65433	6.00515	185.353	3.29E-42	4.78E-40	DOWN
ZIC2	6.6344	2.35612	185.232	3.49E-42	5.05E-40	UP
FOXM1	3.62292	3.63917	184.783	4.38E-42	6.28E-40	UP
PKMYT1	3.18028	2.19018	184.734	4.49E-42	6.39E-40	UP
RNF152	-1.79234	5.29339	184.1	6.17E-42	8.72E-40	DOWN
KRTCAP2	2.31655	0.857929	184.063	6.29E-42	8.83E-40	UP
FLVCR1	2.22116	3.79586	183.786	7.22E-42	1.01E-39	UP
TRAIP	2.83399	1.82218	183.532	8.21E-42	1.14E-39	UP
MRO	-2.30378	1.64745	183.014	1.07E-41	1.46E-39	DOWN
SPC25	3.13201	1.55398	182.83	1.17E-41	1.60E-39	UP
E2F1	3.69954	4.26425	182.277	1.54E-41	2.09E-39	UP
RRM2	3.03639	4.71992	182.12	1.67E-41	2.25E-39	UP
NAAA	-1.63553	4.48502	181.639	2.13E-41	2.85E-39	DOWN
PLK1	3.51431	3.03708	181.604	2.16E-41	2.88E-39	UP
LILRA2	-1.95917	0.381594	181.312	2.51E-41	3.31E-39	DOWN
TTK	3.78929	2.24147	181.243	2.59E-41	3.40E-39	UP
ANLN	3.64494	3.37736	180.117	4.57E-41	5.95E-39	UP
CHIC2	-0.984736	3.03322	179.918	5.05E-41	6.54E-39	DOWN
C5orf34	2.44283	0.234239	178.744	9.11E-41	1.17E-38	UP
GPM6A	-3.12513	1.35171	178.332	1.12E-40	1.43E-38	DOWN
CEP131	1.81033	3.67943	178.258	1.16E-40	1.48E-38	UP
TRIP13	3.43977	2.33502	178.241	1.17E-40	1.48E-38	UP
DTL	3.27641	3.33948	177.485	1.72E-40	2.15E-38	UP
UCK2	1.92435	4.31664	177.22	1.96E-40	2.44E-38	UP
MKI67	3.3625	4.81802	176.826	2.39E-40	2.96E-38	UP
CENPE	3.14371	2.25359	176.615	2.66E-40	3.27E-38	UP
CDT1	3.45083	3.5352	176.19	3.29E-40	4.03E-38	UP
KDM8	-2.40518	4.72151	175.989	3.64E-40	4.43E-38	DOWN
ZBTB21	-1.42644	3.85303	175.298	5.15E-40	6.23E-38	DOWN
GTSE1	3.53717	2.23383	175.247	5.29E-40	6.35E-38	UP
SIGLEC11	-2.332	-0.575516	174.939	6.17E-40	7.37E-38	DOWN
CDC6	3.21537	3.58337	174.845	6.47E-40	7.68E-38	UP
IQGAP3	3.42648	3.98684	174.359	8.26E-40	9.75E-38	UP
AURKB	3.57637	2.95052	174.184	9.03E-40	1.06E-37	UP
MYBL2	4.56413	4.35507	173.969	1.01E-39	1.17E-37	UP
ESM1	4.19052	3.30547	172.543	2.06E-39	2.39E-37	UP
APLN	3.90133	2.95366	172.384	2.23E-39	2.57E-37	UP
TTC13	1.42061	3.87195	171.171	4.11E-39	4.71E-37	UP
LRRC4	-1.87908	-0.169618	171.09	4.28E-39	4.87E-37	DOWN
PYGO2	1.23666	5.63654	170.839	4.85E-39	5.47E-37	UP
SLC38A2	-1.62521	7.99938	170.838	4.86E-39	5.47E-37	DOWN
KIF19	-2.39599	-0.767798	170.38	6.11E-39	6.85E-37	DOWN
PLK3	-1.60869	2.96842	170.275	6.44E-39	7.18E-37	DOWN
TARBP1	1.80962	4.84954	170.136	6.91E-39	7.65E-37	UP
NCAPH	2.98451	2.54912	170.057	7.19E-39	7.92E-37	UP
LILRA5	-2.14237	0.618764	169.927	7.68E-39	8.41E-37	DOWN
ADRA1A	-3.12397	3.6455	169.714	8.54E-39	9.31E-37	DOWN
TICRR	3.6615	1.14506	169.376	1.01E-38	1.10E-36	UP
CENPM	3.55468	2.66762	169.354	1.02E-38	1.10E-36	UP
SIGLEC7	-2.04296	0.21674	169.329	1.04E-38	1.11E-36	DOWN
SPDL1	1.81679	2.61879	169.207	1.10E-38	1.18E-36	UP
TBC1D16	1.73692	5.37054	168.9	1.29E-38	1.36E-36	UP
DEPDC1	3.78653	2.08939	168.853	1.32E-38	1.39E-36	UP
CELSR3	3.5083	2.62668	168.84	1.33E-38	1.39E-36	UP
CKAP2L	3.22725	2.00517	167.872	2.16E-38	2.25E-36	UP
CYP26A1	-3.77109	1.12161	167.657	2.40E-38	2.50E-36	DOWN
THY1	2.54591	5.04187	167.615	2.45E-38	2.54E-36	UP
GSTZ1	-1.99598	5.78329	167.502	2.60E-38	2.67E-36	DOWN
ADGRG7	-2.67863	2.52904	167.441	2.68E-38	2.74E-36	DOWN
KDSR	-0.925869	5.97752	167.238	2.97E-38	3.02E-36	DOWN
AC008763.4	-4.56656	-3.4904	167.226	2.99E-38	3.02E-36	DOWN
MYD88	-1.03151	5.63688	167.21	3.01E-38	3.03E-36	DOWN
TMEM120B	1.21289	3.00326	167.134	3.13E-38	3.13E-36	UP
C21orf62	-2.68773	-2.67427	166.952	3.43E-38	3.42E-36	DOWN
NOX4	2.82833	0.397899	166.86	3.59E-38	3.56E-36	UP
ERLIN1	-1.28147	6.23297	166.6	4.09E-38	4.04E-36	DOWN
CDC45	3.07733	2.44402	166.204	4.99E-38	4.90E-36	UP
FOXO1	-1.67463	4.86763	166.069	5.34E-38	5.22E-36	DOWN
RASGEF1B	-1.81359	4.51111	166.036	5.43E-38	5.28E-36	DOWN
MAP2K3	-1.24612	6.00429	165.38	7.56E-38	7.32E-36	DOWN
SLC39A14	-1.632	8.57951	165.061	8.87E-38	8.55E-36	DOWN
CENPI	3.10195	0.964319	164.941	9.42E-38	9.03E-36	UP
CCN1	-1.98948	6.05843	164.647	1.09E-37	1.04E-35	DOWN
NEIL3	4.149	0.811364	164.445	1.21E-37	1.15E-35	UP
TCF19	2.78731	4.04394	164.154	1.40E-37	1.32E-35	UP
KIF14	3.10203	2.04905	163.944	1.56E-37	1.46E-35	UP
FPR2	-2.83722	-1.33988	163.867	1.62E-37	1.51E-35	DOWN
LRRC55	-2.75576	-0.832334	163.579	1.87E-37	1.74E-35	DOWN
JRK	1.77365	3.03625	163.292	2.16E-37	2.00E-35	UP
KIF23	3.28554	2.51714	162.847	2.70E-37	2.49E-35	UP
PBK	3.40844	2.43684	162.536	3.16E-37	2.90E-35	UP
CDKN2A	3.98479	3.57007	162.5	3.22E-37	2.94E-35	UP
SERTAD1	-1.5479	4.22403	161.974	4.19E-37	3.82E-35	DOWN
SOCS2	-2.17729	4.54855	161.836	4.49E-37	4.06E-35	DOWN
KLHL15	-1.34185	3.728	161.833	4.50E-37	4.06E-35	DOWN
ZC2HC1C	-1.38154	2.12582	161.571	5.13E-37	4.61E-35	DOWN
PANK1	-1.56863	5.75553	161.292	5.91E-37	5.28E-35	DOWN
GMNN	2.20836	5.1915	161.072	6.60E-37	5.87E-35	UP
MS4A6A	-1.81909	4.677	160.661	8.11E-37	7.19E-35	DOWN
MPC1	-1.52465	6.49959	160.36	9.44E-37	8.33E-35	DOWN
ZNF692	1.71002	4.30383	160.271	9.87E-37	8.67E-35	UP
ERCC6L	3.19591	0.516609	160.16	1.04E-36	9.13E-35	UP
DSCC1	2.0833	1.85616	160.137	1.06E-36	9.20E-35	UP
SOCS3	-2.3112	5.6487	159.665	1.34E-36	1.16E-34	DOWN
SEC62	-0.901093	7.0889	159.645	1.35E-36	1.17E-34	DOWN
IL1RN	-2.11521	6.16457	159.518	1.44E-36	1.24E-34	DOWN
THBS4	5.65535	3.35006	159.451	1.49E-36	1.28E-34	UP
LILRB5	-1.921	2.94331	159.408	1.52E-36	1.30E-34	DOWN
IGFBP3	-1.98147	7.84653	159.205	1.69E-36	1.43E-34	DOWN
IGFALS	-3.16701	5.66681	159.166	1.72E-36	1.45E-34	DOWN
ASF1B	3.01141	3.07495	158.849	2.02E-36	1.70E-34	UP
KIF18A	3.34216	1.27883	158.094	2.95E-36	2.47E-34	UP
BUB1B	3.44681	2.0286	157.468	4.05E-36	3.37E-34	UP
CCNF	2.21903	2.71099	157.348	4.30E-36	3.57E-34	UP
TONSL	1.94397	3.85269	157.338	4.32E-36	3.57E-34	UP
CD302	-1.77725	3.56185	156.971	5.19E-36	4.28E-34	DOWN
LRRC14	1.49241	4.28868	156.396	6.94E-36	5.69E-34	UP
GPC3	5.95747	9.30865	156.209	7.62E-36	6.23E-34	UP
APOF	-2.84799	6.88914	156.072	8.16E-36	6.64E-34	DOWN
SGO1	3.06768	1.06792	155.863	9.07E-36	7.35E-34	UP
SOCS6	-1.06415	4.90038	155.847	9.14E-36	7.38E-34	DOWN
OR51E1	3.04159	-0.842905	155.323	1.19E-35	9.57E-34	UP
NR2C2AP	1.35319	3.37447	155.281	1.22E-35	9.73E-34	UP
ARHGAP11A	2.56144	2.55206	154.719	1.61E-35	1.29E-33	UP
DIRAS3	-2.83274	1.15404	154.581	1.73E-35	1.37E-33	DOWN
ANKRD52	1.42703	4.85036	154.44	1.86E-35	1.47E-33	UP
LRRN3	-2.58839	-1.07579	154.43	1.87E-35	1.47E-33	DOWN
E2F8	3.62404	1.5559	153.484	3.00E-35	2.36E-33	UP
CD163	-2.00599	4.97978	153.477	3.01E-35	2.36E-33	DOWN
ACADSB	-1.74629	8.08598	153.399	3.13E-35	2.44E-33	DOWN
SHCBP1	3.33212	1.89534	153.343	3.22E-35	2.50E-33	UP
N4BP2L1	-1.4606	4.70019	152.998	3.83E-35	2.96E-33	DOWN
USP21	1.17765	3.8844	152.509	4.90E-35	3.78E-33	UP
PEX13	-0.787673	5.08514	152.433	5.10E-35	3.91E-33	DOWN
RASD2	2.62994	0.450839	152.401	5.18E-35	3.95E-33	UP
ZFP41	1.96216	3.23005	152.361	5.28E-35	4.02E-33	UP
ZWINT	2.47549	3.95349	152.207	5.71E-35	4.33E-33	UP
C1R	-1.73766	10.3791	151.82	6.94E-35	5.24E-33	DOWN
ID2	-1.44236	7.44836	151.722	7.29E-35	5.48E-33	DOWN
FBXL18	1.66368	2.29722	151.67	7.48E-35	5.61E-33	UP
PARPBP	2.66516	0.898444	151.587	7.80E-35	5.82E-33	UP
GADD45B	-1.92344	7.35582	151.152	9.71E-35	7.22E-33	DOWN
ORC1	2.92522	1.84916	150.895	1.11E-34	8.19E-33	UP
CCNA2	3.57057	3.34232	150.865	1.12E-34	8.28E-33	UP
KIF15	3.35539	1.74328	150.721	1.21E-34	8.87E-33	UP
TEDC2	2.78719	2.16094	150.557	1.31E-34	9.60E-33	UP
MTFR2	3.00752	0.562287	150.438	1.39E-34	1.02E-32	UP
ZADH2	-1.04852	4.65773	150.294	1.50E-34	1.09E-32	DOWN
SLC35D1	-1.34578	6.35225	149.901	1.82E-34	1.32E-32	DOWN
HMGXB3	0.883227	5.01029	149.893	1.83E-34	1.32E-32	UP
RECQL4	2.73412	4.07774	149.862	1.86E-34	1.34E-32	UP
XRCC2	2.91498	1.1744	149.775	1.94E-34	1.39E-32	UP
SMG5	1.36305	7.03635	149.628	2.09E-34	1.49E-32	UP
OLFML2B	3.16229	3.2114	149.527	2.20E-34	1.57E-32	UP
KAT2A	1.52106	5.62183	149.427	2.31E-34	1.64E-32	UP
STIL	2.38015	2.03537	149.373	2.38E-34	1.68E-32	UP
NCOR1	-1.14013	5.86773	149.182	2.62E-34	1.84E-32	DOWN
SERPINB9	-1.59616	3.72427	149.081	2.75E-34	1.93E-32	DOWN
AC007906.2	-2.2826	-0.565952	148.943	2.95E-34	2.06E-32	DOWN
ABCC10	1.36667	3.67261	148.929	2.97E-34	2.07E-32	UP
CENPW	2.59969	2.50969	148.732	3.28E-34	2.28E-32	UP
NDRG2	-1.48795	7.71722	148.583	3.54E-34	2.45E-32	DOWN
C21orf58	2.29129	1.88058	148.207	4.27E-34	2.94E-32	UP
RFC4	1.74931	3.85327	148.207	4.28E-34	2.94E-32	UP
ITGA9	-1.84395	3.62359	147.568	5.90E-34	4.04E-32	DOWN
ZNF330	-1.00342	4.52844	147.397	6.43E-34	4.39E-32	DOWN
CBFA2T3	-2.00774	1.94356	146.909	8.21E-34	5.59E-32	DOWN
ZFP36L1	-1.09124	7.90299	146.76	8.85E-34	6.00E-32	DOWN
WDR62	2.5691	2.66701	146.289	1.12E-33	7.58E-32	UP
BMP10	-4.67267	0.872239	146.212	1.17E-33	7.86E-32	DOWN
TNFRSF4	2.34531	1.76369	146.173	1.19E-33	7.99E-32	UP
LDLR	-1.50487	6.7205	146.029	1.28E-33	8.56E-32	DOWN
XRCC3	1.62904	2.73444	145.937	1.34E-33	8.94E-32	UP
SGO2	2.3915	1.99406	145.798	1.44E-33	9.55E-32	UP
CCDC71L	-1.72119	4.87766	145.559	1.62E-33	1.07E-31	DOWN
EHMT2	1.32601	4.99096	145.206	1.94E-33	1.28E-31	UP
GINS1	2.75	3.00144	144.821	2.35E-33	1.55E-31	UP
ORC6	2.86079	1.56966	144.774	2.41E-33	1.58E-31	UP
CEP250	1.09685	4.51094	144.742	2.45E-33	1.60E-31	UP
P2RY13	-1.9418	1.21936	144.639	2.58E-33	1.68E-31	DOWN
OLFML2A	2.40602	3.29565	144.562	2.68E-33	1.74E-31	UP
STMN1	2.12057	6.07037	144.342	2.99E-33	1.94E-31	UP
MDK	3.81899	7.26807	144.269	3.10E-33	2.00E-31	UP
SCAMP3	1.29505	6.66313	144.168	3.27E-33	2.10E-31	UP
E2F2	2.99683	1.3261	144.039	3.48E-33	2.23E-31	UP
FATE1	4.38337	-1.16316	143.889	3.76E-33	2.40E-31	UP
AP5Z1	1.13678	5.13391	143.338	4.96E-33	3.16E-31	UP
ALDH2	-1.63185	9.67812	143.319	5.01E-33	3.18E-31	DOWN
NXF3	-2.90821	-1.5804	143.283	5.10E-33	3.23E-31	DOWN
AGL	-1.48264	5.3401	143.043	5.75E-33	3.63E-31	DOWN
P2RY12	-2.42742	-1.26503	142.938	6.06E-33	3.81E-31	DOWN
DENND4B	1.06613	5.0605	142.897	6.19E-33	3.88E-31	UP
INMT	-2.44696	3.67542	142.758	6.64E-33	4.15E-31	DOWN
FEN1	1.63602	4.70717	142.244	8.60E-33	5.36E-31	UP
TBC1D31	1.39922	2.49276	142.235	8.64E-33	5.37E-31	UP
GNE	-1.5525	6.4984	142.124	9.14E-33	5.66E-31	DOWN
KMT5C	1.50622	3.01792	141.908	1.02E-32	6.29E-31	UP
PPOX	1.18209	4.16622	141.882	1.03E-32	6.35E-31	UP
POLQ	2.9914	1.38297	141.574	1.21E-32	7.39E-31	UP
BCKDHB	-1.49443	5.10359	141.352	1.35E-32	8.24E-31	DOWN
FAM83D	2.41618	3.49263	141.322	1.37E-32	8.34E-31	UP
PEA15	1.17687	6.69146	141.163	1.48E-32	9.01E-31	UP
MTHFD2L	-1.488	3.02701	141.151	1.49E-32	9.04E-31	DOWN
CXCL14	-3.57023	3.16077	141.103	1.53E-32	9.23E-31	DOWN
CYP2C8	-2.6558	8.87535	141.043	1.57E-32	9.48E-31	DOWN
PLXDC1	2.99087	2.59173	140.57	2.00E-32	1.20E-30	UP
LIN7C	-0.787058	5.07494	140.494	2.08E-32	1.24E-30	DOWN
PXDC1	-1.30947	6.81532	140.433	2.14E-32	1.28E-30	DOWN
LARP1B	-1.10541	4.83661	140.237	2.36E-32	1.41E-30	DOWN
PROK2	-2.88006	-3.06794	140.149	2.47E-32	1.47E-30	DOWN
FANCI	2.18881	3.14394	139.997	2.67E-32	1.58E-30	UP
DHODH	-1.7473	6.05577	139.754	3.01E-32	1.78E-30	DOWN
PACC1	1.34242	2.04738	139.703	3.09E-32	1.82E-30	UP
LILRA1	-1.71729	-0.337095	139.63	3.21E-32	1.88E-30	DOWN
HDAC11	1.77462	4.46977	139.301	3.78E-32	2.21E-30	UP
RASL12	2.20561	1.65931	139.028	4.34E-32	2.53E-30	UP
UHRF1	3.23761	2.47774	138.994	4.42E-32	2.57E-30	UP
HOXA13	6.93894	2.52422	138.894	4.65E-32	2.69E-30	UP
CDKN2C	2.3062	4.04805	138.326	6.19E-32	3.57E-30	UP
CDCA2	3.18434	1.15141	138.091	6.96E-32	4.01E-30	UP
ACAA1	-1.49616	7.56611	137.969	7.40E-32	4.25E-30	DOWN
HPS5	-1.51996	5.14506	137.849	7.86E-32	4.51E-30	DOWN
MSH2	1.30929	3.95802	137.794	8.09E-32	4.62E-30	UP
JUN	-1.53541	7.41502	137.705	8.46E-32	4.82E-30	DOWN
SEMA3F	1.2796	4.29403	137.611	8.86E-32	5.04E-30	UP
RNF125	-1.86403	3.6648	137.227	1.08E-31	6.09E-30	DOWN
JUNB	-1.53675	6.60156	137.04	1.18E-31	6.68E-30	DOWN
CENPH	1.86509	2.02934	137.03	1.19E-31	6.69E-30	UP
KIAA1841	1.56141	1.86256	136.322	1.70E-31	9.53E-30	UP
FAHD2A	-1.14484	5.10416	136.256	1.75E-31	9.82E-30	DOWN
NFIL3	-1.41099	5.70134	135.411	2.68E-31	1.50E-29	DOWN
KHDC4	1.31396	4.63536	135.33	2.80E-31	1.56E-29	UP
COX4I2	2.85256	1.0293	135.175	3.02E-31	1.68E-29	UP
ILF3	0.850948	7.00697	135.126	3.10E-31	1.72E-29	UP
NDUFA4L2	2.81007	4.58265	135.077	3.18E-31	1.75E-29	UP
NPY1R	-2.41935	1.9275	134.928	3.42E-31	1.89E-29	DOWN
SLCO1C1	3.93479	-1.71684	134.569	4.10E-31	2.25E-29	UP
SEMA5B	2.29893	2.08261	134.446	4.36E-31	2.39E-29	UP
PIGC	1.07701	4.93422	134.325	4.64E-31	2.53E-29	UP
C1orf35	1.32377	4.21258	134.157	5.05E-31	2.75E-29	UP
NR4A1	-2.12435	4.90841	134.082	5.24E-31	2.84E-29	DOWN
CENPK	2.6439	1.30063	134.079	5.25E-31	2.84E-29	UP
CEP55	3.04847	1.87323	133.861	5.86E-31	3.17E-29	UP
NAT2	-2.91822	3.66759	133.843	5.91E-31	3.19E-29	DOWN
SYNE1	-1.29917	4.65864	133.745	6.21E-31	3.34E-29	DOWN
FANCD2	2.24406	2.53957	133.617	6.62E-31	3.55E-29	UP
TLR4	-1.45171	3.52897	133.546	6.87E-31	3.67E-29	DOWN
PRIM2	1.19917	2.85373	133.376	7.48E-31	3.98E-29	UP
TRIM11	1.1729	3.94638	133.374	7.49E-31	3.98E-29	UP
RBM7	-0.78266	3.79584	133.352	7.57E-31	4.02E-29	DOWN
UBAP2L	1.01588	6.65125	133.222	8.08E-31	4.27E-29	UP
MMP11	3.82629	4.5709	133.147	8.39E-31	4.43E-29	UP
ECT2	2.39554	3.55447	133.078	8.69E-31	4.57E-29	UP
MAD2L1	2.17713	2.88672	133.011	8.99E-31	4.72E-29	UP
MESP2	3.38414	0.359279	132.843	9.78E-31	5.12E-29	UP
PTGS2	-2.44666	0.625763	132.818	9.91E-31	5.17E-29	DOWN
CBFA2T2	1.20097	4.10348	132.8	1.00E-30	5.20E-29	UP
CAP2	2.28904	4.83449	132.786	1.01E-30	5.23E-29	UP
MTBP	1.86861	1.26032	132.724	1.04E-30	5.38E-29	UP
CLSPN	2.9247	1.59824	132.634	1.09E-30	5.62E-29	UP
E2F7	3.47656	0.837739	132.612	1.10E-30	5.66E-29	UP
OTX1	4.38669	0.293837	132.547	1.14E-30	5.84E-29	UP
FAM72D	3.55983	-1.28327	132.512	1.16E-30	5.93E-29	UP
PCNX3	0.966977	5.62884	132.37	1.24E-30	6.35E-29	UP
TK1	2.33744	5.02291	132.281	1.30E-30	6.62E-29	UP
CUL7	1.20672	4.83193	132.131	1.40E-30	7.12E-29	UP
ATF3	-1.72407	5.5967	132.032	1.47E-30	7.47E-29	DOWN
RUSC1	1.40557	4.34418	131.809	1.65E-30	8.33E-29	UP
GJC1	2.35165	2.0834	131.68	1.76E-30	8.87E-29	UP
DBF4B	1.56662	2.11197	131.35	2.08E-30	1.05E-28	UP
MCM10	3.04542	1.80287	131.307	2.12E-30	1.07E-28	UP
RDM1	3.44656	-0.232334	131.27	2.16E-30	1.08E-28	UP
TERT	8.64123	2.55651	131.231	2.20E-30	1.10E-28	UP
SCX	3.29562	0.0358215	131.189	2.25E-30	1.12E-28	UP
PIF1	2.74988	1.38409	131.18	2.26E-30	1.12E-28	UP
EGR3	-2.11288	0.69595	131.16	2.28E-30	1.13E-28	DOWN
DIAPH3	3.71894	1.95428	131.098	2.36E-30	1.17E-28	UP
CSPG4	2.12881	3.3228	131.012	2.46E-30	1.21E-28	UP
ZNF335	0.783342	4.22416	130.849	2.67E-30	1.32E-28	UP
ILF2	0.974423	6.8813	130.799	2.74E-30	1.35E-28	UP
ZNF517	1.74731	3.90926	130.755	2.80E-30	1.37E-28	UP
CXCR2	-2.36439	-1.11383	130.744	2.82E-30	1.38E-28	DOWN
TMEM79	1.1622	2.36364	130.676	2.91E-30	1.42E-28	UP
ACAA2	-1.55814	8.23463	130.587	3.05E-30	1.48E-28	DOWN
MBNL2	-1.36127	5.872	130.556	3.10E-30	1.50E-28	DOWN
DHX34	1.17025	4.50554	130.536	3.13E-30	1.51E-28	UP
FERMT2	-1.06048	5.85712	130.421	3.31E-30	1.60E-28	DOWN
MMADHC	-0.788684	6.07793	130.405	3.34E-30	1.61E-28	DOWN
IP6K1	0.886154	5.30811	130.096	3.91E-30	1.88E-28	UP
MCM6	1.7515	4.83782	130.002	4.09E-30	1.96E-28	UP
KIF11	2.19969	2.92973	129.99	4.12E-30	1.97E-28	UP
KCTD7	1.3349	2.55027	129.976	4.15E-30	1.98E-28	UP
CHAF1A	1.46328	3.8485	129.856	4.41E-30	2.10E-28	UP
TIGD5	1.66024	3.49279	129.285	5.87E-30	2.79E-28	UP
SPRYD4	-1.31628	5.74734	128.869	7.24E-30	3.43E-28	DOWN
CDH24	2.204	1.64662	128.57	8.42E-30	3.98E-28	UP
MMAA	-1.16751	4.16505	128.522	8.63E-30	4.07E-28	DOWN
RTL10	1.15358	3.73261	128.467	8.87E-30	4.17E-28	UP
EPHB1	-2.0637	0.134001	128.277	9.76E-30	4.58E-28	DOWN
CHTF18	1.72424	3.26204	127.995	1.13E-29	5.27E-28	UP
CHEK1	2.21082	2.5792	127.907	1.18E-29	5.49E-28	UP
PDLIM5	-1.07501	6.4655	127.816	1.23E-29	5.74E-28	DOWN
ANTXR2	-1.25793	5.01255	127.808	1.24E-29	5.75E-28	DOWN
SOCS7	1.52844	3.1006	127.715	1.30E-29	6.01E-28	UP
RAD54B	1.90201	0.263607	127.532	1.42E-29	6.57E-28	UP
ACSM3	-2.00532	4.74144	127.42	1.50E-29	6.94E-28	DOWN
CENPU	2.20367	3.16949	127.356	1.55E-29	7.15E-28	UP
RAD51	2.3484	1.60884	127.148	1.72E-29	7.91E-28	UP
TAPT1	-1.01682	5.13367	127.147	1.73E-29	7.91E-28	DOWN
MCM3	1.55503	6.03122	127.107	1.76E-29	8.05E-28	UP
ST8SIA6	-2.49581	-0.34432	126.956	1.90E-29	8.67E-28	DOWN
COL25A1	-2.68946	-0.507691	126.847	2.01E-29	9.13E-28	DOWN
SERPINE1	-2.21196	7.62149	126.798	2.06E-29	9.34E-28	DOWN
ZNF251	1.27465	3.60629	126.612	2.26E-29	1.02E-27	UP
PRR11	2.534	2.96626	126.429	2.48E-29	1.12E-27	UP
MT-ATP6	-1.35758	12.2855	126.23	2.74E-29	1.24E-27	DOWN
CYP2B6	-2.62347	7.55338	126.202	2.78E-29	1.25E-27	DOWN
TRIM45	2.28991	1.89226	125.982	3.10E-29	1.39E-27	UP
GBA	1.39202	6.25587	125.914	3.21E-29	1.44E-27	UP
ANAPC7	0.930039	4.8581	125.907	3.22E-29	1.44E-27	UP
PGM1	-1.22561	7.44922	125.832	3.35E-29	1.49E-27	DOWN
ACSL1	-1.82136	9.38464	125.709	3.56E-29	1.58E-27	DOWN
DDX39A	1.4817	5.71958	125.5	3.96E-29	1.76E-27	UP
MMUT	-1.31586	7.00453	125.476	4.00E-29	1.77E-27	DOWN
ACAT1	-1.36231	7.95555	125.242	4.50E-29	1.99E-27	DOWN
CHAF1B	2.59504	2.49618	125.147	4.73E-29	2.08E-27	UP
HAMP	-3.5773	7.10904	125.11	4.82E-29	2.12E-27	DOWN
IVD	-1.19615	7.50009	125.105	4.83E-29	2.12E-27	DOWN
KLF10	-1.42979	5.87032	125.036	5.00E-29	2.19E-27	DOWN
CAD	1.28299	4.95291	124.918	5.30E-29	2.32E-27	UP
MAP2K4	-0.826644	4.31699	124.88	5.41E-29	2.36E-27	DOWN
LPA	-2.33967	5.18411	124.62	6.16E-29	2.68E-27	DOWN
CLTRN	-2.43615	2.11729	124.569	6.33E-29	2.75E-27	DOWN
CDK5RAP3	2.16432	2.09611	124.51	6.52E-29	2.82E-27	UP
PITPNM3	-2.55319	0.710486	124.309	7.21E-29	3.12E-27	DOWN
GNAZ	3.64804	3.21156	124.279	7.32E-29	3.16E-27	UP
NAT1	-1.28357	2.40468	124.033	8.29E-29	3.57E-27	DOWN
PBLD	-1.7425	6.8556	123.924	8.75E-29	3.76E-27	DOWN
RFX8	2.74387	-1.13374	123.849	9.09E-29	3.90E-27	UP
DNAJC25	-1.22196	4.41809	123.813	9.26E-29	3.96E-27	DOWN
CAPN11	2.09187	-0.696165	123.786	9.38E-29	4.01E-27	UP
CAMK4	-1.73613	0.599111	123.577	1.04E-28	4.44E-27	DOWN
CNBP	-0.690751	7.94703	123.449	1.11E-28	4.73E-27	DOWN
IRF8	-1.56243	4.22367	123.301	1.20E-28	5.08E-27	DOWN
HASPIN	2.7011	-0.49854	123.245	1.23E-28	5.22E-27	UP
MCRS1	0.800076	5.2571	123.157	1.29E-28	5.44E-27	UP
MAPT	2.98828	2.79098	123.091	1.33E-28	5.61E-27	UP
CLPX	-0.876609	6.07094	122.866	1.49E-28	6.27E-27	DOWN
RAD54L	3.18741	0.616025	122.799	1.54E-28	6.48E-27	UP
CYP4A11	-2.21663	8.79421	122.733	1.60E-28	6.67E-27	DOWN
MAT1A	-1.78848	10.0749	122.733	1.60E-28	6.67E-27	DOWN
MSRA	-1.36704	5.01769	122.51	1.79E-28	7.45E-27	DOWN
HELLS	2.40533	2.75318	122.505	1.79E-28	7.45E-27	UP
CCT3	1.19142	8.38926	122.481	1.81E-28	7.52E-27	UP
NR4A3	-2.20152	2.31196	122.292	1.99E-28	8.26E-27	DOWN
VPS72	1.08647	5.23809	122.157	2.13E-28	8.82E-27	UP
MARCHF4	3.61029	-2.25532	121.9	2.43E-28	1.00E-26	UP
NXPH4	5.6686	2.48278	121.832	2.51E-28	1.04E-26	UP
DBT	-1.09432	5.20582	121.741	2.63E-28	1.08E-26	DOWN
METTL6	0.827157	3.13536	121.712	2.67E-28	1.09E-26	UP
TBC1D15	-0.648875	5.0121	121.534	2.92E-28	1.20E-26	DOWN
CD5L	-3.00809	4.49656	121.457	3.03E-28	1.24E-26	DOWN
EDC3	0.84239	4.13405	121.441	3.06E-28	1.25E-26	UP
TACC3	1.97883	4.73722	121.414	3.10E-28	1.26E-26	UP
KLRF1	-1.79454	-1.17502	121.255	3.36E-28	1.36E-26	DOWN
FXN	-1.19212	3.39749	121.252	3.37E-28	1.36E-26	DOWN
MLYCD	-1.25364	5.02244	121.129	3.58E-28	1.45E-26	DOWN
SMARCA4	0.954325	6.16755	121.122	3.59E-28	1.45E-26	UP
MASP1	-1.59292	7.05152	120.977	3.87E-28	1.56E-26	DOWN
PLIN2	-1.65945	8.63514	120.842	4.14E-28	1.66E-26	DOWN
SPSB2	1.52407	3.22242	120.821	4.18E-28	1.68E-26	UP
CCHCR1	1.43044	4.8911	120.769	4.29E-28	1.72E-26	UP
SIX1	4.818	0.152711	120.488	4.95E-28	1.98E-26	UP
B4GALNT1	4.30187	2.65648	120.428	5.10E-28	2.03E-26	UP
FAM13A	-1.84959	4.3712	120.35	5.30E-28	2.11E-26	DOWN
CLK2	1.05328	4.88382	120.295	5.45E-28	2.16E-26	UP
PPID	-0.881284	5.05459	120.2	5.72E-28	2.27E-26	DOWN
NSMCE2	1.45915	4.42746	120.119	5.96E-28	2.36E-26	UP
CAT	-1.40067	8.6968	119.978	6.40E-28	2.53E-26	DOWN
SCIMP	-1.64495	1.19062	119.862	6.78E-28	2.67E-26	DOWN
WDHD1	2.00471	1.9978	119.721	7.28E-28	2.86E-26	UP
WDR76	2.24368	2.58913	119.664	7.49E-28	2.94E-26	UP
IFNAR1	-0.7687	6.46639	119.612	7.69E-28	3.01E-26	DOWN
CPED1	-1.99647	4.07239	119.576	7.83E-28	3.06E-26	DOWN
HIPK3	-0.822944	5.63738	119.278	9.10E-28	3.55E-26	DOWN
ZNF775	1.5154	1.25957	119.182	9.56E-28	3.72E-26	UP
TMEM201	1.32296	3.3145	119.138	9.77E-28	3.80E-26	UP
IL6ST	-0.985502	7.73465	119.041	1.03E-27	3.98E-26	DOWN
BCAN	4.61858	1.61003	118.89	1.11E-27	4.29E-26	UP
ALDH6A1	-1.69092	7.85138	118.846	1.13E-27	4.37E-26	DOWN
MIER1	-0.817519	4.6783	118.826	1.14E-27	4.41E-26	DOWN
PLK4	2.11848	1.33755	118.748	1.19E-27	4.58E-26	UP
CNDP1	-3.25308	3.92967	118.711	1.21E-27	4.65E-26	DOWN
ACBD6	1.09358	4.85856	118.502	1.35E-27	5.16E-26	UP
PCLAF	2.41597	1.82087	118.491	1.35E-27	5.18E-26	UP
SCNM1	1.42545	4.6433	118.466	1.37E-27	5.24E-26	UP
TRPC6	2.09163	-0.230737	118.3	1.49E-27	5.68E-26	UP
MMRN1	-1.94406	1.93151	118.263	1.52E-27	5.78E-26	DOWN
TEX26	-3.67806	-3.61667	118.22	1.55E-27	5.89E-26	DOWN
DUSP14	-0.973057	3.87441	118.185	1.58E-27	5.99E-26	DOWN
KDM6B	-1.02588	4.65709	118.175	1.59E-27	6.01E-26	DOWN
SDC4	-1.26088	8.80548	117.974	1.76E-27	6.63E-26	DOWN
IGF2BP1	7.14024	3.95868	117.85	1.87E-27	7.05E-26	UP
CCDC142	1.09372	2.76798	117.687	2.03E-27	7.64E-26	UP
AJM1	1.90352	2.24271	117.619	2.10E-27	7.89E-26	UP
GNA14	-1.74809	1.35919	117.483	2.25E-27	8.43E-26	DOWN
SOWAHC	-1.15153	5.40951	117.348	2.41E-27	9.01E-26	DOWN
SF3B4	1.08035	6.20681	117.177	2.63E-27	9.80E-26	UP
DEPDC1B	3.1966	2.26142	117.133	2.68E-27	1.00E-25	UP
NAT9	1.23294	4.71427	117.091	2.74E-27	1.02E-25	UP
PRCC	0.970773	5.98424	117.087	2.75E-27	1.02E-25	UP
MYO19	1.23637	4.50623	117.057	2.79E-27	1.03E-25	UP
SCGB3A1	-2.16841	-0.834497	116.708	3.33E-27	1.23E-25	DOWN
TP73	3.40816	1.46888	116.655	3.42E-27	1.26E-25	UP
ARL5B	-1.03514	5.59549	116.628	3.46E-27	1.28E-25	DOWN
HOXD3	4.2795	-1.80536	116.524	3.65E-27	1.34E-25	UP
AQP3	-1.54933	6.07886	116.5	3.69E-27	1.36E-25	DOWN
DUSP9	5.04627	4.63324	116.111	4.50E-27	1.65E-25	UP
CBX2	2.71843	2.28592	116.057	4.62E-27	1.69E-25	UP
CDC7	2.06714	1.99321	115.83	5.18E-27	1.89E-25	UP
DSN1	1.2804	4.03031	115.817	5.21E-27	1.90E-25	UP
COL9A1	3.8199	-0.797269	115.802	5.25E-27	1.91E-25	UP
ZNF696	1.30953	3.57824	115.697	5.54E-27	2.01E-25	UP
PLPBP	-1.06849	5.60159	115.624	5.75E-27	2.08E-25	DOWN
TAZ	1.09083	4.56972	115.562	5.93E-27	2.15E-25	UP
TSC22D2	-0.987764	4.69814	115.373	6.52E-27	2.36E-25	DOWN
DUSP1	-1.65852	8.07412	115.314	6.72E-27	2.42E-25	DOWN
CYP4V2	-1.41611	6.60792	115.167	7.24E-27	2.60E-25	DOWN
TIGD1	1.78817	1.532	115.017	7.80E-27	2.80E-25	UP
PIGU	1.14182	4.71254	115.009	7.83E-27	2.81E-25	UP
IQCC	1.49128	0.751219	114.992	7.90E-27	2.83E-25	UP
DLC1	-1.2505	5.17509	114.897	8.29E-27	2.96E-25	DOWN
ALDH8A1	-1.88381	6.68537	114.846	8.51E-27	3.03E-25	DOWN
ABCC5	1.0947	3.89165	114.769	8.84E-27	3.15E-25	UP
PPM1F	1.01184	4.69658	114.682	9.24E-27	3.28E-25	UP
EPB41L4B	-1.55417	5.90975	114.661	9.34E-27	3.31E-25	DOWN
KIAA1522	1.51788	6.10886	114.605	9.61E-27	3.40E-25	UP
PPP1R3B	-1.64187	6.61955	114.582	9.72E-27	3.44E-25	DOWN
TMIGD3	-2.02725	0.514086	114.554	9.85E-27	3.48E-25	DOWN
CMTM6	-0.992763	6.2946	114.452	1.04E-26	3.65E-25	DOWN
CCDC93	0.993661	4.12755	114.414	1.06E-26	3.72E-25	UP
LIN37	1.52424	-0.463373	114.319	1.11E-26	3.89E-25	UP
FAAP24	1.4566	1.2613	114.225	1.16E-26	4.08E-25	UP
GPRIN1	2.62778	1.72255	114.137	1.22E-26	4.25E-25	UP
RAD51AP1	2.274	1.87342	114.095	1.24E-26	4.34E-25	UP
EFNA4	1.59338	3.05436	114.026	1.29E-26	4.48E-25	UP
RIPK4	-1.35538	4.35138	113.989	1.31E-26	4.56E-25	DOWN
UBE2S	1.98321	3.91787	113.8	1.44E-26	5.01E-25	UP
NELFE	1.36208	6.08289	113.762	1.47E-26	5.09E-25	UP
YEATS2	1.07218	3.79473	113.742	1.48E-26	5.14E-25	UP
GDF2	-4.69024	2.54083	113.666	1.54E-26	5.33E-25	DOWN
TCOF1	1.06238	5.02041	113.615	1.58E-26	5.46E-25	UP
USP38	-0.990303	4.74106	113.473	1.70E-26	5.85E-25	DOWN
TMEM220	-1.52171	5.2995	113.387	1.78E-26	6.10E-25	DOWN
PAMR1	-1.94526	2.22286	113.183	1.97E-26	6.75E-25	DOWN
RHNO1	1.1581	3.3967	112.993	2.17E-26	7.42E-25	UP
HIVEP1	-1.14542	4.13328	112.836	2.34E-26	8.02E-25	DOWN
STEAP3	-1.68237	7.00994	112.768	2.43E-26	8.28E-25	DOWN
RBMS3	-1.50896	2.03533	112.638	2.59E-26	8.83E-25	DOWN
HOXD9	4.59452	0.904702	112.513	2.76E-26	9.39E-25	UP
FAM111B	2.60925	2.76538	112.499	2.78E-26	9.44E-25	UP
CXCR1	-2.3046	-1.03415	112.291	3.09E-26	1.05E-24	DOWN
NOCT	-1.77889	2.8406	112.27	3.12E-26	1.06E-24	DOWN
ESR1	-2.44553	3.70102	112.095	3.41E-26	1.15E-24	DOWN
ZCCHC24	-1.13618	5.02712	111.969	3.63E-26	1.22E-24	DOWN
ALB	-1.81871	16.0368	111.887	3.78E-26	1.27E-24	DOWN
TMEM106C	1.51214	5.96397	111.805	3.94E-26	1.33E-24	UP
TENT5A	-1.39516	4.90699	111.698	4.16E-26	1.40E-24	DOWN
ROBO1	2.9096	5.9746	111.674	4.21E-26	1.41E-24	UP
BNIP2	-0.718914	5.07287	111.596	4.38E-26	1.47E-24	DOWN
ZIC5	6.59825	0.945154	111.539	4.51E-26	1.51E-24	UP
USP49	1.25634	1.80929	111.488	4.63E-26	1.54E-24	UP
EPS8L3	4.92484	4.03967	111.471	4.67E-26	1.55E-24	UP
C20orf204	5.11588	2.53181	111.449	4.72E-26	1.57E-24	UP
NPLOC4	0.869221	6.87354	111.38	4.89E-26	1.62E-24	UP
GLI4	1.66331	3.18153	111.344	4.97E-26	1.65E-24	UP
FOXK1	1.23526	4.26679	111.344	4.98E-26	1.65E-24	UP
PTPN3	-1.00162	5.57584	111.241	5.24E-26	1.73E-24	DOWN
NECAB3	1.5016	5.40218	111.183	5.40E-26	1.78E-24	UP
FAM72A	2.72762	-1.08113	111.027	5.84E-26	1.92E-24	UP
PRKRIP1	0.892358	4.25615	111.006	5.90E-26	1.94E-24	UP
EDNRB	-1.43979	4.61597	111.001	5.92E-26	1.94E-24	DOWN
HAUS5	1.0237	3.72252	110.956	6.05E-26	1.98E-24	UP
BLOC1S3	0.986697	3.86239	110.912	6.19E-26	2.02E-24	UP
MAST2	1.07501	4.78839	110.571	7.35E-26	2.40E-24	UP
DNAH14	1.29036	2.68456	110.541	7.46E-26	2.43E-24	UP
SCRIB	1.34105	6.51428	110.514	7.56E-26	2.46E-24	UP
FITM1	-2.00006	1.08493	110.218	8.78E-26	2.85E-24	DOWN
RHOB	-1.45248	9.23649	110.21	8.82E-26	2.86E-24	DOWN
FLAD1	1.04323	5.70613	110.154	9.07E-26	2.93E-24	UP
VSIG4	-1.89853	3.43677	110.043	9.59E-26	3.10E-24	DOWN
CCNE1	4.04189	2.87184	109.958	1.00E-25	3.23E-24	UP
LOXL2	1.61633	3.69417	109.86	1.05E-25	3.39E-24	UP
KLF6	-1.3251	7.16548	109.673	1.16E-25	3.72E-24	DOWN
KBTBD11	-2.32375	2.97877	109.654	1.17E-25	3.74E-24	DOWN
FBXL3	-0.857781	4.40294	109.652	1.17E-25	3.74E-24	DOWN
NUDT17	1.84837	0.524709	109.564	1.22E-25	3.91E-24	UP
BHLHE40	-1.37745	7.21991	109.496	1.26E-25	4.04E-24	DOWN
PALM2AKAP2	-1.06781	5.89522	109.175	1.49E-25	4.74E-24	DOWN
DUSP12	0.944197	3.28677	109.096	1.55E-25	4.93E-24	UP
FBP1	-2.01398	7.30954	108.921	1.69E-25	5.37E-24	DOWN
SH3BP5L	0.89075	5.10037	108.896	1.71E-25	5.43E-24	UP
SLC31A1	-1.03174	6.86624	108.729	1.86E-25	5.90E-24	DOWN
NT5DC2	2.63555	4.36213	108.633	1.95E-25	6.18E-24	UP
CBR4	-1.17307	5.02543	108.605	1.98E-25	6.26E-24	DOWN
GIT1	0.980676	4.85974	108.585	2.00E-25	6.31E-24	UP
TNFRSF1A	-0.815098	7.2172	108.419	2.18E-25	6.85E-24	DOWN
KIFC2	1.99121	3.34136	108.328	2.28E-25	7.16E-24	UP
HMGCL	-1.26145	7.46948	108.3	2.31E-25	7.25E-24	DOWN
ALKBH6	1.67213	-0.0785918	108.044	2.63E-25	8.24E-24	UP
CTHRC1	3.98097	2.81461	107.975	2.72E-25	8.52E-24	UP
NUDT1	1.83061	3.30904	107.947	2.76E-25	8.63E-24	UP
NSUN6	-1.11111	4.61159	107.914	2.81E-25	8.76E-24	DOWN
TSPYL1	-0.863341	5.78718	107.882	2.85E-25	8.89E-24	DOWN
C8orf33	1.29577	5.69673	107.812	2.96E-25	9.19E-24	UP
CHRM2	-3.73642	-1.53286	107.771	3.02E-25	9.37E-24	DOWN
MT2A	-2.42864	9.71969	107.746	3.06E-25	9.47E-24	DOWN
B3GALNT2	0.925788	3.61273	107.447	3.55E-25	1.10E-23	UP
SLC9B2	-1.37649	4.92515	107.386	3.66E-25	1.13E-23	DOWN
ASPA	-1.92006	2.00932	107.337	3.76E-25	1.16E-23	DOWN
KNTC1	1.94053	3.52852	107.323	3.78E-25	1.17E-23	UP
PRAM1	-1.53694	0.42875	107.304	3.82E-25	1.17E-23	DOWN
MCM4	1.63163	5.45447	107.171	4.08E-25	1.25E-23	UP
TRAF2	1.17836	4.69381	107.114	4.20E-25	1.29E-23	UP
PLAC8	-2.29478	1.68276	107.092	4.25E-25	1.30E-23	DOWN
HHIP	-3.3588	1.98816	107.01	4.43E-25	1.35E-23	DOWN
HROB	1.9433	1.53294	106.935	4.60E-25	1.40E-23	UP
GPSM2	1.80049	1.86208	106.916	4.64E-25	1.42E-23	UP
MT-ND4	-1.27543	13.8544	106.876	4.74E-25	1.44E-23	DOWN
LY6H	4.27694	-0.666176	106.875	4.74E-25	1.44E-23	UP
RNFT2	2.69874	0.910869	106.735	5.09E-25	1.54E-23	UP
POLR1A	0.821357	5.04747	106.718	5.13E-25	1.56E-23	UP
FANCB	2.27973	-0.815785	106.451	5.87E-25	1.77E-23	UP
ZFP62	1.00051	3.49551	106.45	5.87E-25	1.77E-23	UP
JDP2	-1.181	3.52066	106.05	7.19E-25	2.17E-23	DOWN
FOXS1	2.83925	1.18671	106.041	7.22E-25	2.18E-23	UP
UXS1	0.926663	4.90516	105.875	7.85E-25	2.36E-23	UP
ASB16	2.07737	-0.440463	105.702	8.57E-25	2.57E-23	UP
ZNF219	1.27544	4.4582	105.667	8.72E-25	2.62E-23	UP
CCT6A	0.847031	7.0394	105.574	9.14E-25	2.74E-23	UP
PDE7B	-1.65745	1.60643	105.539	9.30E-25	2.78E-23	DOWN
CD160	-1.60623	-0.952554	105.532	9.34E-25	2.79E-23	DOWN
RBMXL1	-0.922354	3.68261	105.516	9.41E-25	2.81E-23	DOWN
ABHD18	-0.864753	3.17993	105.49	9.54E-25	2.84E-23	DOWN
SUGP2	0.902031	5.42977	105.463	9.67E-25	2.87E-23	UP
IRAK1	1.31888	6.80791	105.247	1.08E-24	3.20E-23	UP
NUDT10	-2.9457	-1.96612	105.228	1.09E-24	3.23E-23	DOWN
RXFP1	-1.77296	-0.958013	105.222	1.09E-24	3.23E-23	DOWN
NOTCH3	2.05413	5.39638	105.158	1.13E-24	3.33E-23	UP
ADK	-1.09095	5.7648	105.134	1.14E-24	3.37E-23	DOWN
LIG1	1.16616	4.50504	105.118	1.15E-24	3.39E-23	UP
POLD1	1.27401	3.91415	105.043	1.20E-24	3.51E-23	UP
SPATC1L	2.92634	2.40246	104.931	1.26E-24	3.71E-23	UP
TPX2	2.11986	4.74755	104.906	1.28E-24	3.75E-23	UP
MCC	-1.71716	4.06615	104.898	1.29E-24	3.76E-23	DOWN
LAMA4	1.51848	4.53013	104.883	1.30E-24	3.79E-23	UP
HOXD4	5.13658	-1.40247	104.873	1.30E-24	3.80E-23	UP
GABRQ	4.49944	-1.36273	104.761	1.38E-24	4.02E-23	UP
DNAJB11	0.865386	5.4145	104.708	1.42E-24	4.12E-23	UP
ADAM15	1.33619	6.30401	104.592	1.50E-24	4.36E-23	UP
CCDC34	1.6857	3.40666	104.582	1.51E-24	4.38E-23	UP
DNAJC6	2.57259	2.16373	104.535	1.54E-24	4.48E-23	UP
IRF2BPL	-0.945821	4.57444	104.506	1.57E-24	4.54E-23	DOWN
KPNA2	1.41969	5.76512	104.479	1.59E-24	4.59E-23	UP
XPO5	0.992279	5.02662	104.375	1.67E-24	4.83E-23	UP
MIDEAS	-1.01265	4.15126	104.228	1.80E-24	5.20E-23	DOWN
AKAP8L	0.794516	4.26572	104.096	1.93E-24	5.55E-23	UP
CKS1B	1.25514	4.55369	103.877	2.15E-24	6.18E-23	UP
CD300E	-1.70247	0.189693	103.876	2.15E-24	6.18E-23	DOWN
SLC41A3	0.855447	5.05804	103.857	2.17E-24	6.23E-23	UP
SMG9	1.18407	4.37822	103.84	2.19E-24	6.28E-23	UP
ZBTB12	1.93987	1.36742	103.811	2.23E-24	6.36E-23	UP
DHX57	0.83101	3.78166	103.782	2.26E-24	6.44E-23	UP
VMO1	-1.39322	1.76947	103.711	2.34E-24	6.67E-23	DOWN
FAM220A	0.787089	3.39669	103.647	2.42E-24	6.88E-23	UP
SLC22A10	-2.29501	4.93945	103.591	2.49E-24	7.06E-23	DOWN
TRAM2	-0.957151	4.7886	103.49	2.62E-24	7.42E-23	DOWN
DHPS	1.66211	0.560049	103.435	2.69E-24	7.62E-23	UP
ERFE	2.68551	0.489058	103.279	2.91E-24	8.23E-23	UP
SMPD3	-1.9255	1.39722	103.223	2.99E-24	8.46E-23	DOWN
RBIS	1.48262	3.38955	103.098	3.19E-24	8.99E-23	UP
PRPF3	1.00933	4.99383	103.095	3.19E-24	8.99E-23	UP
CYP4A22	-2.14258	6.89942	103.093	3.20E-24	8.99E-23	DOWN
TRIM65	1.05426	3.80394	103.068	3.24E-24	9.09E-23	UP
ID1	-1.79929	5.03098	102.952	3.43E-24	9.63E-23	DOWN
DDX3X	-0.738774	7.32015	102.894	3.54E-24	9.90E-23	DOWN
FAM122A	-0.753112	3.88719	102.87	3.58E-24	1.00E-22	DOWN
DTYMK	1.33438	4.65573	102.838	3.64E-24	1.02E-22	UP
SPSB4	-2.68443	-2.16076	102.771	3.76E-24	1.05E-22	DOWN
ZNF605	1.16225	3.12884	102.636	4.03E-24	1.12E-22	UP
LIN9	1.55941	1.97626	102.385	4.57E-24	1.27E-22	UP
SUCO	1.12861	5.10858	102.364	4.62E-24	1.28E-22	UP
BDH2	-1.25501	4.01832	102.337	4.68E-24	1.30E-22	DOWN
NAA40	1.0906	3.44204	102.321	4.72E-24	1.31E-22	UP
OSBPL3	1.76623	2.9895	102.287	4.80E-24	1.33E-22	UP
DPF3	-1.84682	1.06864	102.236	4.93E-24	1.36E-22	DOWN
CFAP251	-1.61717	0.159699	102.226	4.95E-24	1.37E-22	DOWN
RMDN2	-1.13247	3.43739	102.099	5.28E-24	1.45E-22	DOWN
TRIM71	8.51566	2.9346	101.889	5.87E-24	1.61E-22	UP
IQCE	1.16919	3.80571	101.853	5.98E-24	1.64E-22	UP
FANCE	1.67822	1.84784	101.824	6.07E-24	1.66E-22	UP
STIP1	0.931185	6.75837	101.775	6.22E-24	1.70E-22	UP
BLM	2.38666	1.16899	101.763	6.26E-24	1.71E-22	UP
ARHGAP33	1.57816	2.35861	101.747	6.31E-24	1.72E-22	UP
ARHGEF11	1.15937	5.66103	101.516	7.09E-24	1.93E-22	UP
RAB11FIP4	1.84273	5.13157	101.36	7.67E-24	2.09E-22	UP
EPHX2	-1.49837	7.13543	101.308	7.87E-24	2.14E-22	DOWN
TCF3	1.05155	5.00459	101.3	7.90E-24	2.15E-22	UP
ZNF142	0.838705	3.49695	101.271	8.02E-24	2.18E-22	UP
SNRPE	1.19981	5.77131	101.264	8.05E-24	2.18E-22	UP
CNIH4	1.10699	5.13184	101.156	8.50E-24	2.30E-22	UP
ASS1	-1.73977	10.0966	101.111	8.69E-24	2.35E-22	DOWN
PROS1	-1.20452	7.66209	100.984	9.27E-24	2.50E-22	DOWN
GLYATL1	-2.03191	6.85512	100.865	9.85E-24	2.65E-22	DOWN
ACLY	1.05649	6.33151	100.789	1.02E-23	2.75E-22	UP
ENAH	1.56406	6.10593	100.772	1.03E-23	2.77E-22	UP
CYP39A1	-2.40939	4.56426	100.684	1.08E-23	2.90E-22	DOWN
NVL	0.951601	3.32052	100.674	1.08E-23	2.91E-22	UP
TSSK6	1.39838	0.898456	100.63	1.11E-23	2.97E-22	UP
LHX4	2.48091	-0.483739	100.603	1.12E-23	3.00E-22	UP
KNOP1	0.859203	2.78079	100.302	1.31E-23	3.49E-22	UP
MAP3K9	1.32641	2.52631	100.212	1.37E-23	3.65E-22	UP
RASGRF2	1.89709	2.51825	100.151	1.41E-23	3.76E-22	UP
ECHS1	-1.18811	9.2649	100.109	1.44E-23	3.83E-22	DOWN
MCM7	1.49066	6.32973	100.076	1.47E-23	3.89E-22	UP
ZBTB40	0.951499	3.79328	100.014	1.51E-23	4.01E-22	UP
PIM1	-1.36763	5.48815	100.011	1.52E-23	4.01E-22	DOWN
SLC41A2	-1.35602	5.79135	99.8894	1.61E-23	4.26E-22	DOWN
CRAMP1	0.981166	2.65967	99.8816	1.62E-23	4.27E-22	UP
RECQL5	0.931062	4.76089	99.8789	1.62E-23	4.27E-22	UP
HSF4	1.82549	3.20412	99.8507	1.64E-23	4.33E-22	UP
COL4A1	1.77814	7.61334	99.8484	1.65E-23	4.33E-22	UP
LEMD2	0.78147	5.31995	99.82	1.67E-23	4.38E-22	UP
ZKSCAN3	1.44402	2.86553	99.8032	1.68E-23	4.42E-22	UP
KLHL12	0.83671	5.0122	99.7714	1.71E-23	4.48E-22	UP
RABIF	0.903195	4.01449	99.7674	1.71E-23	4.48E-22	UP
SLC7A11	4.33609	2.83657	99.6551	1.81E-23	4.74E-22	UP
GCH1	-1.51137	5.52563	99.5517	1.91E-23	4.99E-22	DOWN
WEE1	-1.16534	5.13827	99.5193	1.94E-23	5.06E-22	DOWN
MCM5	1.4166	5.77179	99.4818	1.98E-23	5.15E-22	UP
KIF24	1.90367	1.10061	99.4412	2.02E-23	5.25E-22	UP
UGT2B11	4.46365	4.20273	99.439	2.02E-23	5.25E-22	UP
PRC1	3.03986	-2.72456	99.3777	2.09E-23	5.41E-22	UP
ETFRF1	-0.988546	4.8834	99.3412	2.13E-23	5.50E-22	DOWN
SARDH	-1.4663	6.95542	99.2703	2.20E-23	5.70E-22	DOWN
ZNF707	1.01399	3.03637	99.1269	2.37E-23	6.12E-22	UP
RFXANK	1.10171	4.33805	99.1132	2.38E-23	6.15E-22	UP
KLC2	1.15685	3.43925	99.1059	2.39E-23	6.17E-22	UP
ZBTB45	0.793442	3.12496	99.0375	2.48E-23	6.37E-22	UP
CCDC25	-0.992499	4.89324	98.9524	2.59E-23	6.65E-22	DOWN
TLCD3B	3.76736	-2.00356	98.9431	2.60E-23	6.67E-22	UP
CIP2A	2.17565	1.61631	98.8611	2.71E-23	6.94E-22	UP
ANKZF1	0.860177	4.70375	98.8359	2.74E-23	7.02E-22	UP
PLOD3	1.03278	6.98103	98.6964	2.94E-23	7.52E-22	UP
AXL	-1.36577	3.66314	98.6948	2.95E-23	7.52E-22	DOWN
ZC3H3	1.1478	5.07897	98.6711	2.98E-23	7.60E-22	UP
CUL9	0.86669	4.43992	98.6557	3.00E-23	7.65E-22	UP
PMFBP1	2.90582	-0.0958421	98.563	3.15E-23	8.01E-22	UP
POLG2	1.07143	2.80774	98.4918	3.26E-23	8.29E-22	UP
SNRK	-0.807755	4.65032	98.3912	3.43E-23	8.71E-22	DOWN
FAM72C	3.11934	-1.76489	98.3061	3.58E-23	9.08E-22	UP
G6PD	2.64397	5.24572	98.2438	3.70E-23	9.36E-22	UP
NCAPD2	1.42104	4.75544	98.1687	3.84E-23	9.71E-22	UP
TSLP	-2.30322	1.43432	98.135	3.91E-23	9.86E-22	DOWN
KIF22	1.15866	4.28985	98.0963	3.99E-23	1.00E-21	UP
TRIM59	2.01375	0.908277	98.0867	4.00E-23	1.01E-21	UP
TEX19	4.92609	-2.31618	98.0571	4.06E-23	1.02E-21	UP
MT1F	-2.88891	6.04813	98.0154	4.15E-23	1.04E-21	DOWN
KLKB1	-1.60756	6.78518	98.0152	4.15E-23	1.04E-21	DOWN
PDE2A	-1.4725	3.28984	97.9336	4.33E-23	1.08E-21	DOWN
TPPP2	-2.08803	0.890255	97.9019	4.40E-23	1.10E-21	DOWN
POLM	0.761011	3.92923	97.8249	4.57E-23	1.14E-21	UP
ATAD5	1.6573	1.50849	97.7886	4.66E-23	1.16E-21	UP
PGLYRP1	-2.00419	-3.40078	97.7506	4.75E-23	1.18E-21	DOWN
C8A	-1.81013	8.1678	97.7338	4.79E-23	1.19E-21	DOWN
PTP4A3	2.57701	4.72888	97.69	4.89E-23	1.22E-21	UP
DSE	-1.37479	2.81556	97.6509	4.99E-23	1.24E-21	DOWN
SEC24B	-1.05114	5.30339	97.609	5.10E-23	1.26E-21	DOWN
MYOM2	-2.04224	1.18343	97.5841	5.16E-23	1.28E-21	DOWN
ZNF789	1.08536	1.95292	97.5777	5.18E-23	1.28E-21	UP
FSTL4	4.51688	1.19812	97.5531	5.24E-23	1.30E-21	UP
UBALD1	-0.936608	4.88342	97.4502	5.52E-23	1.36E-21	DOWN
PI4KB	0.808218	5.78542	97.3941	5.68E-23	1.40E-21	UP
ARL6IP4	2.02555	-1.6254	97.1623	6.39E-23	1.57E-21	UP
DOCK6	0.840252	4.81941	97.1452	6.44E-23	1.58E-21	UP
C6	-1.93437	8.41921	97.1316	6.49E-23	1.59E-21	DOWN
PLPPR2	1.19361	4.75925	97.071	6.69E-23	1.64E-21	UP
TCF15	2.31544	-0.510513	97.0189	6.87E-23	1.68E-21	UP
REPS1	-0.811663	4.35599	96.9905	6.97E-23	1.70E-21	DOWN
ZNF740	0.837812	4.34255	96.9675	7.05E-23	1.72E-21	UP
MAPK8IP2	3.29613	3.26494	96.8721	7.40E-23	1.80E-21	UP
SFSWAP	0.692796	4.69593	96.816	7.61E-23	1.85E-21	UP
ALG1L	3.45775	2.05019	96.7717	7.78E-23	1.89E-21	UP
NDOR1	1.02164	2.98986	96.7216	7.98E-23	1.94E-21	UP
ZNF646	0.855237	3.53441	96.6804	8.15E-23	1.98E-21	UP
FPR1	-1.95008	1.57318	96.6702	8.19E-23	1.99E-21	DOWN
CENPO	1.65849	2.13431	96.6122	8.43E-23	2.04E-21	UP
RAB3B	3.77381	3.63886	96.6103	8.44E-23	2.04E-21	UP
ATAD2	1.7168	5.48319	96.5657	8.63E-23	2.09E-21	UP
ELOVL1	0.806891	5.66848	96.5166	8.85E-23	2.14E-21	UP
GPAA1	1.43976	7.81267	96.4668	9.08E-23	2.19E-21	UP
HSF2BP	2.11067	-1.32376	96.3891	9.44E-23	2.27E-21	UP
GNPNAT1	-1.0549	4.46369	96.3678	9.54E-23	2.29E-21	DOWN
RCL1	-1.41993	5.83183	96.1684	1.06E-22	2.53E-21	DOWN
CCDC28B	2.37798	1.91518	96.1209	1.08E-22	2.59E-21	UP
PACS2	0.785506	4.95718	96.1201	1.08E-22	2.59E-21	UP
C11orf96	-1.90275	3.8023	95.9213	1.20E-22	2.86E-21	DOWN
ADAMTS1	-1.55743	4.92021	95.8797	1.22E-22	2.92E-21	DOWN
MYO1B	-1.13638	7.99263	95.8197	1.26E-22	3.00E-21	DOWN
SIX4	3.36635	0.320872	95.7739	1.29E-22	3.07E-21	UP
SAE1	0.855618	6.00854	95.6799	1.35E-22	3.22E-21	UP
KDM7A	-0.946537	4.01083	95.6537	1.37E-22	3.26E-21	DOWN
SOGA1	1.49368	3.9921	95.6264	1.39E-22	3.30E-21	UP
DCTN2	0.696797	6.03278	95.6083	1.40E-22	3.32E-21	UP
TSEN54	1.05228	4.69344	95.5774	1.42E-22	3.37E-21	UP
TMC7	2.16884	0.703065	95.5504	1.44E-22	3.41E-21	UP
CACYBP	1.05243	5.70941	95.5337	1.45E-22	3.44E-21	UP
ZNF74	1.01256	2.87762	95.5001	1.48E-22	3.49E-21	UP
RPP21	1.77843	-1.07953	95.4079	1.55E-22	3.66E-21	UP
MAN1A1	-1.15958	7.32894	95.1991	1.72E-22	4.06E-21	DOWN
SP6	3.13805	0.415108	95.1905	1.73E-22	4.07E-21	UP
ABAT	-1.58889	8.35142	95.0898	1.82E-22	4.28E-21	DOWN
MRAP2	4.15126	1.95191	95.0455	1.86E-22	4.37E-21	UP
AKR1C3	1.6237	8.46462	95.0377	1.87E-22	4.38E-21	UP
HOXD8	3.04937	-0.627914	94.9382	1.96E-22	4.60E-21	UP
NDEL1	-0.883617	4.51913	94.864	2.04E-22	4.77E-21	DOWN
DNMT3A	1.31	4.52811	94.835	2.07E-22	4.84E-21	UP
INTS10	-0.81597	5.13059	94.8011	2.11E-22	4.91E-21	DOWN
MTHFD1L	1.53061	3.48211	94.7981	2.11E-22	4.92E-21	UP
EBF1	2.15573	1.85887	94.6852	2.23E-22	5.20E-21	UP
TMEM145	3.9213	0.206026	94.6666	2.25E-22	5.24E-21	UP
IRGQ	0.926879	4.4861	94.6198	2.31E-22	5.36E-21	UP
AMHR2	-2.95781	-1.97267	94.6192	2.31E-22	5.36E-21	DOWN
MS4A7	-1.4436	3.9374	94.575	2.36E-22	5.47E-21	DOWN
AARS2	0.812629	4.47347	94.4892	2.46E-22	5.71E-21	UP
ZSCAN2	1.08715	2.56235	94.4342	2.53E-22	5.86E-21	UP
GAREM1	-1.30506	3.54332	94.4287	2.54E-22	5.87E-21	DOWN
COCH	4.31398	1.73065	94.2554	2.77E-22	6.40E-21	UP
SIX2	6.18381	0.0950533	94.2497	2.78E-22	6.41E-21	UP
GPR19	2.49928	-1.0109	94.2458	2.79E-22	6.42E-21	UP
SNX9	-0.791289	5.83334	94.1858	2.87E-22	6.61E-21	DOWN
NFE2L2	-0.872777	6.38443	94.1398	2.94E-22	6.75E-21	DOWN
EPM2A	-0.986007	2.49787	94.1317	2.95E-22	6.77E-21	DOWN
ADGRE1	-2.0231	0.0054785	94.0417	3.09E-22	7.08E-21	DOWN
TLCD4	-1.37471	6.9141	93.9388	3.25E-22	7.45E-21	DOWN
CBX8	1.20612	3.41889	93.8688	3.37E-22	7.71E-21	UP
FAM219A	0.782707	3.61249	93.8664	3.38E-22	7.71E-21	UP
GRAMD1C	-1.57258	3.38964	93.851	3.40E-22	7.76E-21	DOWN
CFL2	-1.04225	6.23259	93.7805	3.53E-22	8.03E-21	DOWN
FAM222A	1.74667	3.77313	93.7425	3.59E-22	8.18E-21	UP
YPEL2	-1.0345	4.65735	93.7302	3.62E-22	8.22E-21	DOWN
RFX5	1.16231	4.76534	93.7114	3.65E-22	8.29E-21	UP
PNPLA7	-1.35852	3.62417	93.6917	3.69E-22	8.36E-21	DOWN
CCDC97	0.778808	4.54306	93.6516	3.76E-22	8.52E-21	UP
ORM1	-1.7976	11.6024	93.6179	3.83E-22	8.66E-21	DOWN
TESMIN	2.31695	1.28165	93.5768	3.91E-22	8.83E-21	UP
MROH1	1.33856	5.2823	93.5641	3.93E-22	8.88E-21	UP
MSH5-SAPCD1	2.71217	-1.71249	93.4488	4.17E-22	9.40E-21	UP
SERINC1	-0.853912	7.39164	93.4106	4.25E-22	9.57E-21	DOWN
MARK4	0.931252	5.4038	93.3882	4.30E-22	9.67E-21	UP
SAPCD1	2.68759	-1.76403	93.3789	4.32E-22	9.71E-21	UP
MCM8	1.44181	1.89036	93.3239	4.44E-22	9.97E-21	UP
ADCY6	1.16444	4.4167	93.2664	4.57E-22	1.03E-20	UP
CDCA4	1.36752	2.17916	93.252	4.60E-22	1.03E-20	UP
ZSCAN9	1.00757	2.73573	93.2261	4.66E-22	1.04E-20	UP
ZBTB9	0.91325	3.10316	93.2076	4.71E-22	1.05E-20	UP
BACH2	-1.68214	1.66737	93.1704	4.80E-22	1.07E-20	DOWN
FAM149A	-1.34902	4.1736	93.1606	4.82E-22	1.08E-20	DOWN
OTUB2	1.58898	1.08392	93.0837	5.01E-22	1.12E-20	UP
IER2	-1.20985	5.57719	93.0465	5.11E-22	1.14E-20	DOWN
IL3RA	1.27866	2.66416	92.9938	5.25E-22	1.17E-20	UP
ANKRD55	-1.98533	-0.532372	92.9908	5.25E-22	1.17E-20	DOWN
PYGB	1.42616	6.20489	92.9284	5.42E-22	1.20E-20	UP
SUCLG2	-1.04146	7.18188	92.8642	5.60E-22	1.24E-20	DOWN
TTL	0.864623	4.69932	92.8068	5.77E-22	1.28E-20	UP
ACYP1	1.1785	1.30032	92.7738	5.86E-22	1.30E-20	UP
LARS1	0.695046	5.82387	92.7337	5.98E-22	1.32E-20	UP
H4C5	3.39968	-1.01266	92.7213	6.02E-22	1.33E-20	UP
CCR1	-1.50843	2.43695	92.6606	6.21E-22	1.37E-20	DOWN
MAGEA1	9.07043	2.9982	92.6395	6.27E-22	1.38E-20	UP
GABRE	2.86532	4.15677	92.6033	6.39E-22	1.40E-20	UP
RPS6KL1	2.04241	2.36028	92.5843	6.45E-22	1.42E-20	UP
SLC38A6	1.21808	2.94721	92.5578	6.54E-22	1.43E-20	UP
HCFC1	0.687788	5.80194	92.5347	6.62E-22	1.45E-20	UP
C1S	-1.31696	11.1221	92.5103	6.70E-22	1.47E-20	DOWN
ZNF7	0.998632	3.85984	92.4268	6.99E-22	1.53E-20	UP
FEZ1	-1.44038	2.33056	92.3873	7.13E-22	1.56E-20	DOWN
B3GNTL1	1.47968	2.18035	92.367	7.20E-22	1.57E-20	UP
TEPSIN	1.03596	2.64914	92.3051	7.43E-22	1.62E-20	UP
MAFG	1.3187	4.15076	92.2873	7.50E-22	1.63E-20	UP
SCP2	-1.35759	8.84177	92.284	7.51E-22	1.63E-20	DOWN
DVL2	0.995385	4.19801	92.2747	7.54E-22	1.64E-20	UP
TRIM16	3.07955	3.89506	92.2551	7.62E-22	1.65E-20	UP
UBE2Q1	0.779394	6.38765	92.2459	7.65E-22	1.66E-20	UP
PRRG3	2.55378	-1.60136	92.0888	8.29E-22	1.79E-20	UP
CLEC12A	-1.70618	-0.0200654	92.0495	8.45E-22	1.83E-20	DOWN
TUBG1	1.11525	4.92022	92.0296	8.54E-22	1.84E-20	UP
TANGO6	-0.942524	4.11373	91.9921	8.70E-22	1.88E-20	DOWN
TTC39A	3.16651	3.44895	91.8795	9.21E-22	1.99E-20	UP
PADI4	-2.20904	-2.56305	91.7926	9.63E-22	2.07E-20	DOWN
AC068831.6	2.77144	-1.23709	91.7388	9.89E-22	2.13E-20	UP
NR4A2	-1.8876	3.49318	91.7153	1.00E-21	2.15E-20	DOWN
SFRP1	-2.42581	1.11538	91.7005	1.01E-21	2.16E-20	DOWN
NABP2	0.935983	4.7579	91.6947	1.01E-21	2.17E-20	UP
COLCA2	2.86631	1.08148	91.6931	1.01E-21	2.17E-20	UP
MED22	0.950488	4.11201	91.6537	1.03E-21	2.21E-20	UP
TAOK2	0.71467	5.53785	91.6419	1.04E-21	2.22E-20	UP
CD200	1.87225	1.60717	91.5839	1.07E-21	2.28E-20	UP
HHIPL2	6.44431	2.20881	91.4908	1.12E-21	2.39E-20	UP
RAD9A	0.964711	3.2831	91.4653	1.14E-21	2.42E-20	UP
HBB	-2.06842	4.60722	91.4516	1.14E-21	2.43E-20	DOWN
EGFL6	3.98869	-1.44164	91.4147	1.17E-21	2.48E-20	UP
NHLRC2	-0.719253	4.45441	91.4114	1.17E-21	2.48E-20	DOWN
ACADM	-1.26048	6.86299	91.3494	1.20E-21	2.55E-20	DOWN
USF1	0.854647	5.67792	91.3466	1.21E-21	2.55E-20	UP
EDIL3	2.78902	2.63413	91.3232	1.22E-21	2.58E-20	UP
NMB	2.18613	2.16495	91.1194	1.35E-21	2.86E-20	UP
PIMREG	3.27476	0.655126	91.0312	1.41E-21	2.99E-20	UP
NGFR	-2.0032	3.74839	90.949	1.47E-21	3.11E-20	DOWN
HOXA10	5.60217	0.706893	90.939	1.48E-21	3.12E-20	UP
KLF11	-1.2075	4.84733	90.9286	1.49E-21	3.14E-20	DOWN
CRIP3	2.27946	2.32358	90.9041	1.51E-21	3.17E-20	UP
CPT2	-1.11409	4.85052	90.8958	1.51E-21	3.18E-20	DOWN
MESP1	2.00372	1.4563	90.8489	1.55E-21	3.25E-20	UP
EME2	1.31388	2.35319	90.7334	1.64E-21	3.45E-20	UP
MYO18B	7.11371	1.71678	90.7009	1.67E-21	3.50E-20	UP
CRYBG2	2.55324	1.6683	90.666	1.70E-21	3.56E-20	UP
THEM5	1.75619	1.72777	90.4717	1.88E-21	3.92E-20	UP
ARHGAP10	-1.47364	2.7978	90.4068	1.94E-21	4.05E-20	DOWN
ITGA6	1.43795	5.84691	90.3916	1.95E-21	4.08E-20	UP
GOLGA8B	1.64595	4.18246	90.333	2.01E-21	4.19E-20	UP
GINS3	1.44253	1.67981	90.3293	2.02E-21	4.20E-20	UP
LAMC1	1.39458	7.0705	90.2735	2.07E-21	4.31E-20	UP
MRGBP	0.919285	4.16618	90.2318	2.12E-21	4.40E-20	UP
MT-CYB	-1.21085	13.0718	90.2209	2.13E-21	4.42E-20	DOWN
DCN	-2.31222	6.6591	90.208	2.14E-21	4.44E-20	DOWN
STK40	-0.800708	5.6605	90.1609	2.20E-21	4.55E-20	DOWN
TMEM184B	0.973896	5.11339	90.1495	2.21E-21	4.57E-20	UP
FBF1	1.44592	1.28661	90.1388	2.22E-21	4.59E-20	UP
NAMPT	-1.4923	7.54872	90.1173	2.24E-21	4.63E-20	DOWN
AKIP1	0.787023	3.82957	89.9131	2.49E-21	5.13E-20	UP
SLC7A6	1.84143	1.19693	89.9004	2.50E-21	5.16E-20	UP
CPLX2	9.25817	5.90826	89.8211	2.61E-21	5.36E-20	UP
RTKN2	2.8521	0.654208	89.7352	2.72E-21	5.60E-20	UP
CAPN10	0.837308	3.47813	89.5692	2.96E-21	6.08E-20	UP
SSR2	1.26323	7.63729	89.4742	3.11E-21	6.37E-20	UP
NOL12	1.41135	0.419109	89.4661	3.12E-21	6.39E-20	UP
CD244	-1.66867	0.327326	89.4579	3.13E-21	6.41E-20	DOWN
ISX	7.1264	2.7681	89.4266	3.18E-21	6.51E-20	UP
PAQR4	2.04193	1.63182	89.3767	3.26E-21	6.67E-20	UP
JAG2	1.70652	3.44324	89.3426	3.32E-21	6.78E-20	UP
ARHGAP39	1.56601	2.02201	89.3345	3.33E-21	6.80E-20	UP
NSD2	1.12579	4.98861	89.2884	3.41E-21	6.95E-20	UP
SAPCD2	2.85685	0.881009	89.1574	3.65E-21	7.42E-20	UP
ANKS3	1.08285	3.39551	89.1021	3.75E-21	7.62E-20	UP
JCAD	1.76486	4.38726	89.0844	3.78E-21	7.68E-20	UP
GNAO1	-2.2454	3.66958	88.9722	4.00E-21	8.12E-20	DOWN
MUS81	0.584183	4.27527	88.9363	4.08E-21	8.26E-20	UP
DUSP28	0.795917	1.19292	88.9108	4.13E-21	8.36E-20	UP
DDX19B	-0.811541	3.41363	88.8337	4.29E-21	8.68E-20	DOWN
MSH5	2.18502	0.238165	88.8278	4.31E-21	8.70E-20	UP
HCN3	1.6034	2.68226	88.7856	4.40E-21	8.88E-20	UP
IQCD	2.7134	0.418792	88.7733	4.43E-21	8.93E-20	UP
SNAPIN	0.700384	4.7844	88.7273	4.53E-21	9.13E-20	UP
ITPKA	2.57714	3.00512	88.6641	4.68E-21	9.41E-20	UP
YKT6	0.8105	5.49807	88.6628	4.68E-21	9.41E-20	UP
CR1	-1.96584	0.742524	88.5483	4.96E-21	9.96E-20	DOWN
PODXL	1.59259	5.18238	88.3349	5.53E-21	1.11E-19	UP
PPP2R3B	1.05798	3.16775	88.2801	5.68E-21	1.14E-19	UP
STRIP2	2.66155	1.11025	88.1861	5.96E-21	1.19E-19	UP
N4BP3	1.98333	0.878838	88.1425	6.09E-21	1.22E-19	UP
SLC7A2	-1.6971	7.81824	88.1171	6.17E-21	1.23E-19	DOWN
RETREG1	-2.25789	4.46606	88.0987	6.23E-21	1.24E-19	DOWN
GGA3	0.71362	4.58754	87.8184	7.17E-21	1.43E-19	UP
PDGFA	1.97402	4.49603	87.7638	7.38E-21	1.47E-19	UP
FBXL19	1.05889	2.80987	87.7325	7.49E-21	1.49E-19	UP
PHF19	1.43335	3.49931	87.653	7.80E-21	1.55E-19	UP
SRSF8	-0.857704	4.72203	87.6433	7.84E-21	1.56E-19	DOWN
ISOC1	-0.901699	5.70063	87.6405	7.85E-21	1.56E-19	DOWN
POLE2	1.62603	2.08892	87.5979	8.02E-21	1.59E-19	UP
CSPG5	2.52047	0.498652	87.5795	8.10E-21	1.60E-19	UP
SMYD3	1.42795	4.021	87.5425	8.25E-21	1.63E-19	UP
CDC25A	2.14779	1.96084	87.5367	8.27E-21	1.63E-19	UP
SAC3D1	1.3048	3.91312	87.5222	8.33E-21	1.65E-19	UP
APOL6	-1.10583	6.85886	87.4712	8.55E-21	1.69E-19	DOWN
CENPJ	1.26718	2.30093	87.4472	8.66E-21	1.71E-19	UP
PABPC1L	1.71302	4.3646	87.3998	8.87E-21	1.75E-19	UP
IL1B	-1.81618	0.615325	87.3888	8.92E-21	1.75E-19	DOWN
ZBED8	1.25168	1.50841	87.3811	8.95E-21	1.76E-19	UP
C11orf54	-1.09206	6.0526	87.3803	8.95E-21	1.76E-19	DOWN
MT-ND1	-1.14049	12.406	87.3664	9.02E-21	1.77E-19	DOWN
RNF157	2.61598	3.11032	87.34	9.14E-21	1.79E-19	UP
SLC50A1	1.25094	6.28031	87.3242	9.21E-21	1.80E-19	UP
HMGB2	1.37933	5.39372	87.265	9.49E-21	1.86E-19	UP
LEF1	2.95788	2.58819	87.2576	9.53E-21	1.86E-19	UP
HSP90AB1	0.975624	9.92277	87.2379	9.62E-21	1.88E-19	UP
GINS2	1.78681	2.98549	87.1834	9.89E-21	1.93E-19	UP
CCDC137	1.01495	4.40368	87.0917	1.04E-20	2.02E-19	UP
SLC25A47	-2.61977	7.5407	87.0674	1.05E-20	2.04E-19	DOWN
NDFIP2	-0.874392	4.9128	87.0069	1.08E-20	2.10E-19	DOWN
AGTR1	-1.43278	5.4049	86.9917	1.09E-20	2.12E-19	DOWN
SH3PXD2B	1.31269	3.68631	86.9902	1.09E-20	2.12E-19	UP
ZNF526	0.73766	2.91691	86.9256	1.13E-20	2.18E-19	UP
LMAN1	-0.860878	7.5204	86.9138	1.13E-20	2.19E-19	DOWN
ENGASE	0.990766	4.33835	86.851	1.17E-20	2.26E-19	UP
STX6	0.815336	3.95418	86.8302	1.18E-20	2.28E-19	UP
NETO2	2.27846	1.53474	86.8266	1.18E-20	2.29E-19	UP
COA6	1.21138	4.6324	86.8107	1.19E-20	2.30E-19	UP
GCDH	-1.28046	6.27	86.751	1.23E-20	2.37E-19	DOWN
HMGA1	1.71731	6.2694	86.6665	1.28E-20	2.47E-19	UP
DGKI	2.31022	-0.906393	86.6574	1.29E-20	2.48E-19	UP
BAIAP2L2	3.01084	3.62063	86.6088	1.32E-20	2.54E-19	UP
UBE2O	0.732988	4.72902	86.5737	1.35E-20	2.58E-19	UP
BICDL1	2.28832	3.5725	86.5519	1.36E-20	2.61E-19	UP
MAN1C1	-1.6664	4.53895	86.4978	1.40E-20	2.68E-19	DOWN
ACVR1C	-1.64596	0.902874	86.4639	1.42E-20	2.72E-19	DOWN
ZNF282	0.740782	4.78212	86.4199	1.46E-20	2.78E-19	UP
SGPP1	-0.826327	4.41493	86.4019	1.47E-20	2.80E-19	DOWN
MAG	-2.86825	-2.41736	86.2809	1.56E-20	2.98E-19	DOWN
RBM3	0.958674	6.79523	86.2733	1.57E-20	2.99E-19	UP
SIGLEC9	-1.40147	0.978805	86.2381	1.60E-20	3.04E-19	DOWN
BCL9	1.35989	4.21803	86.1968	1.63E-20	3.10E-19	UP
RAB24	1.13902	1.40832	86.0866	1.72E-20	3.27E-19	UP
NR3C2	-1.35317	3.02592	86.0575	1.75E-20	3.32E-19	DOWN
IGF2BP3	4.83512	1.62231	86.0433	1.76E-20	3.34E-19	UP
IDUA	1.23481	3.87443	85.8912	1.90E-20	3.60E-19	UP
SCN4A	2.1429	0.810287	85.8772	1.91E-20	3.63E-19	UP
ASIC3	2.01062	0.589492	85.8696	1.92E-20	3.64E-19	UP
HSPB1	1.66935	9.02553	85.8286	1.96E-20	3.71E-19	UP
FAM83H	1.48715	6.6183	85.8266	1.96E-20	3.71E-19	UP
STX1A	1.61117	0.954851	85.767	2.02E-20	3.82E-19	UP
TLCD1	1.65299	3.49579	85.6329	2.17E-20	4.08E-19	UP
UBQLN4	0.92039	5.39498	85.5745	2.23E-20	4.20E-19	UP
C4orf46	1.17681	1.76367	85.5424	2.27E-20	4.27E-19	UP
H2AZ1	1.15375	6.12276	85.5311	2.28E-20	4.29E-19	UP
PLG	-1.69155	10.6729	85.5037	2.31E-20	4.34E-19	DOWN
H4C8	2.65383	1.89086	85.4652	2.36E-20	4.42E-19	UP
H2AX	1.45043	4.68456	85.4614	2.36E-20	4.43E-19	UP
TBX20	-2.67899	-3.47155	85.4566	2.37E-20	4.43E-19	DOWN
CDK16	0.910019	5.5352	85.4561	2.37E-20	4.43E-19	UP
IL18R1	-1.48243	2.2949	85.429	2.40E-20	4.49E-19	DOWN
NDUFA13	1.13604	-0.229901	85.4182	2.41E-20	4.51E-19	UP
PSPH	1.47883	4.42756	85.3887	2.45E-20	4.57E-19	UP
NQO1	4.87566	7.2432	85.3827	2.46E-20	4.58E-19	UP
DDIAS	1.58415	1.04647	85.3675	2.48E-20	4.61E-19	UP
INTS3	0.794814	6.15873	85.3656	2.48E-20	4.61E-19	UP
COL4A2	1.64482	7.69107	85.3644	2.48E-20	4.61E-19	UP
ZNF174	0.716619	2.43537	85.3421	2.51E-20	4.66E-19	UP
NKIRAS1	-0.851689	3.55949	85.3024	2.56E-20	4.75E-19	DOWN
C14orf93	0.870311	2.70717	85.2899	2.58E-20	4.77E-19	UP
SERPINB8	-1.46182	3.39405	85.2444	2.64E-20	4.88E-19	DOWN
FANCG	1.92374	-1.47723	85.2439	2.64E-20	4.88E-19	UP
CDH13	2.27446	1.64979	85.2118	2.68E-20	4.95E-19	UP
FAM210A	-0.641279	3.9459	85.2036	2.69E-20	4.97E-19	DOWN
C8B	-1.54282	8.59441	85.1434	2.77E-20	5.12E-19	DOWN
SLC26A2	1.22821	3.12687	84.9773	3.02E-20	5.56E-19	UP
USP15	-0.530003	4.87294	84.8623	3.20E-20	5.89E-19	NOT
NDRG3	0.99743	4.53672	84.848	3.22E-20	5.93E-19	UP
SLC8A1	-1.32112	1.65812	84.8305	3.25E-20	5.97E-19	DOWN
TBCE	1.58321	-0.485245	84.8136	3.28E-20	6.02E-19	UP
ARL16	1.21113	4.16656	84.7797	3.34E-20	6.12E-19	UP
RBP7	2.02015	3.45621	84.7157	3.45E-20	6.31E-19	UP
TMEM192	-0.897099	5.46216	84.6973	3.48E-20	6.37E-19	DOWN
F8	-1.27798	3.91078	84.5479	3.75E-20	6.86E-19	DOWN
IGSF3	2.55637	3.77748	84.4355	3.97E-20	7.25E-19	UP
PYCR2	0.978954	4.93343	84.4228	4.00E-20	7.29E-19	UP
NEU1	1.1728	6.88339	84.3723	4.10E-20	7.48E-19	UP
MPV17	0.953648	4.61368	84.3194	4.21E-20	7.67E-19	UP
PPP2R2A	-0.801004	4.3834	84.2377	4.39E-20	7.99E-19	DOWN
TEX22	2.17566	-1.12365	84.2334	4.40E-20	8.00E-19	UP
PAFAH2	-0.844224	4.32493	84.1974	4.48E-20	8.14E-19	DOWN
P4HA2	1.42313	4.89312	84.1734	4.53E-20	8.23E-19	UP
PIGV	-0.939682	4.52848	84.1667	4.55E-20	8.25E-19	DOWN
LY6E	-1.98514	7.53726	84.1603	4.56E-20	8.27E-19	DOWN
SEPTIN3	3.14215	0.465819	84.1081	4.68E-20	8.48E-19	UP
MAVS	0.889615	6.12154	84.0978	4.71E-20	8.52E-19	UP
WHRN	1.48567	2.95561	84.0912	4.72E-20	8.54E-19	UP
SNRNP70	0.824375	7.064	84.0797	4.75E-20	8.58E-19	UP
TJAP1	0.705907	4.75323	84.0714	4.77E-20	8.61E-19	UP
GNPAT	0.900329	6.13008	84.036	4.86E-20	8.76E-19	UP
MCM2	2.31236	3.61587	84.0323	4.87E-20	8.77E-19	UP
KIAA0100	0.935674	5.68878	84.0173	4.90E-20	8.82E-19	UP
CEP152	1.41022	1.25998	84.0159	4.91E-20	8.82E-19	UP
PXDNL	2.7279	-0.860192	83.9859	4.98E-20	8.95E-19	UP
TP53I3	1.88869	4.56645	83.9763	5.01E-20	8.99E-19	UP
RAB14	-0.607832	6.56588	83.9481	5.08E-20	9.11E-19	DOWN
TPD52L2	0.798386	6.15118	83.9403	5.10E-20	9.14E-19	UP
CABYR	4.31185	2.13155	83.8938	5.22E-20	9.34E-19	UP
ABCD3	-0.824696	6.70479	83.8789	5.26E-20	9.41E-19	DOWN
PSMC3IP	1.58943	0.34164	83.8699	5.28E-20	9.44E-19	UP
PON3	-1.48973	7.40298	83.7874	5.51E-20	9.83E-19	DOWN
HPX	-1.71479	11.5272	83.7737	5.55E-20	9.89E-19	DOWN
POLA2	1.55694	2.19618	83.692	5.78E-20	1.03E-18	UP
KMO	-1.84189	4.33322	83.6695	5.85E-20	1.04E-18	DOWN
ALDH1B1	-1.31844	7.25704	83.6258	5.98E-20	1.06E-18	DOWN
PCNA	1.07323	5.97439	83.5977	6.06E-20	1.08E-18	UP
INO80E	0.785667	4.60946	83.568	6.16E-20	1.09E-18	UP
PCK1	-2.20543	10.0369	83.4668	6.48E-20	1.15E-18	DOWN
SETD4	0.767717	2.92079	83.4457	6.55E-20	1.16E-18	UP
RANBP3L	-2.25011	1.9145	83.4113	6.66E-20	1.18E-18	DOWN
RAD18	0.830997	3.27193	83.4093	6.67E-20	1.18E-18	UP
TRMT1	0.928299	4.95269	83.4027	6.69E-20	1.18E-18	UP
DPH7	0.977227	3.63699	83.3665	6.82E-20	1.20E-18	UP
FAM72B	2.36317	-1.12925	83.3618	6.83E-20	1.21E-18	UP
TMBIM6	-0.800287	10.5339	83.343	6.90E-20	1.22E-18	DOWN
CBX1	0.855879	4.87483	83.332	6.94E-20	1.22E-18	UP
DCST1	2.39333	-1.22697	83.2623	7.19E-20	1.26E-18	UP
ST3GAL6	-1.37065	4.83365	83.108	7.77E-20	1.37E-18	DOWN
LMNB2	1.23127	4.75201	83.0944	7.82E-20	1.37E-18	UP
TLDC2	2.4481	-0.0155194	83.004	8.19E-20	1.44E-18	UP
EFNB3	-1.91317	-0.0172694	82.9872	8.26E-20	1.45E-18	DOWN
SERPINA11	-1.95518	7.69751	82.977	8.30E-20	1.45E-18	DOWN
CREBL2	-0.769897	5.74353	82.906	8.61E-20	1.51E-18	DOWN
GOLPH3L	0.943916	4.54022	82.7905	9.12E-20	1.60E-18	UP
SMIM14	-1.06706	7.6491	82.7722	9.21E-20	1.61E-18	DOWN
AFM	-1.89326	7.65543	82.7086	9.51E-20	1.66E-18	DOWN
ATG2A	-0.767074	5.73435	82.6838	9.63E-20	1.68E-18	DOWN
ATP6AP1	0.799191	7.08288	82.6604	9.74E-20	1.70E-18	UP
HOGA1	-1.71756	4.35248	82.6507	9.79E-20	1.70E-18	DOWN
LRG1	-1.63871	9.39464	82.6216	9.94E-20	1.73E-18	DOWN
YAF2	-0.632783	3.58179	82.5931	1.01E-19	1.75E-18	DOWN
TSC1	0.897871	4.26105	82.5073	1.05E-19	1.83E-18	UP
ZSCAN16	1.21018	1.41947	82.497	1.06E-19	1.84E-18	UP
SARAF	-0.839784	7.60946	82.494	1.06E-19	1.84E-18	DOWN
CEP72	1.38904	2.37546	82.4232	1.10E-19	1.90E-18	UP
DMD	-1.28039	5.22574	82.3309	1.15E-19	1.99E-18	DOWN
DUSP5	-1.55382	4.52545	82.1131	1.29E-19	2.22E-18	DOWN
PSMD4	1.1031	7.98625	82.0653	1.32E-19	2.27E-18	UP
PIM3	-0.944036	5.90992	81.9903	1.37E-19	2.36E-18	DOWN
DPF2	0.604091	4.56723	81.959	1.39E-19	2.40E-18	UP
TSPAN17	0.853092	5.1724	81.9282	1.41E-19	2.43E-18	UP
VPS33A	0.861045	3.94168	81.9024	1.43E-19	2.46E-18	UP
ZGRF1	1.35654	1.05052	81.8508	1.47E-19	2.52E-18	UP
HS3ST3B1	-1.51574	5.20118	81.8192	1.49E-19	2.56E-18	DOWN
RIPOR3	-2.03302	1.94669	81.7957	1.51E-19	2.59E-18	DOWN
SPTAN1	0.66355	7.69521	81.7789	1.52E-19	2.61E-18	UP
B4GALT3	0.787381	5.09251	81.7649	1.53E-19	2.63E-18	UP
PEMT	-1.36696	5.38294	81.7537	1.54E-19	2.64E-18	DOWN
RIBC2	2.97309	0.267039	81.7159	1.57E-19	2.69E-18	UP
SBF1	1.03969	5.53375	81.7023	1.58E-19	2.71E-18	UP
PHLDB2	-0.995977	4.96478	81.6817	1.60E-19	2.73E-18	DOWN
SDHD	-0.814782	6.32697	81.6768	1.60E-19	2.74E-18	DOWN
CTBS	-1.01031	2.0472	81.6364	1.64E-19	2.79E-18	DOWN
DGKZ	0.686142	4.98463	81.5949	1.67E-19	2.85E-18	UP
ATP11C	-1.26394	4.88785	81.5314	1.72E-19	2.94E-18	DOWN
SH2D1B	-1.43901	-1.26173	81.5041	1.75E-19	2.98E-18	DOWN
MT1E	-2.54043	7.76463	81.4341	1.81E-19	3.08E-18	DOWN
TTC36	-2.5357	2.65785	81.3603	1.88E-19	3.19E-18	DOWN
CREG2	3.13206	-1.82951	81.3218	1.92E-19	3.25E-18	UP
DNMT3B	1.71346	1.4664	81.3181	1.92E-19	3.26E-18	UP
ZKSCAN5	0.635411	3.45924	81.3049	1.93E-19	3.28E-18	UP
JMJD4	1.09061	3.12042	81.24	2.00E-19	3.38E-18	UP
PITX1	5.6166	2.23973	81.2301	2.01E-19	3.40E-18	UP
EPRS1	0.792593	6.54989	81.1672	2.07E-19	3.50E-18	UP
IDNK	-1.15547	4.07841	81.1637	2.08E-19	3.51E-18	DOWN
GPR83	-1.82767	-2.39268	81.1155	2.13E-19	3.59E-18	DOWN
IL33	-1.65683	3.47179	81.1042	2.14E-19	3.61E-18	DOWN
GOLGA3	0.634883	5.72891	80.9973	2.26E-19	3.81E-18	UP
SFN	3.87694	4.89872	80.9707	2.29E-19	3.85E-18	UP
HP	-1.98974	13.4291	80.9252	2.34E-19	3.94E-18	DOWN
BOP1	1.68752	6.32129	80.9019	2.37E-19	3.98E-18	UP
NSUN5	0.912024	4.63373	80.8584	2.42E-19	4.07E-18	UP
ITGB1BP1	0.893934	4.64697	80.7397	2.57E-19	4.32E-18	UP
GRK6	0.817446	4.72544	80.7184	2.60E-19	4.36E-18	UP
AFP	7.03072	9.27467	80.718	2.60E-19	4.36E-18	UP
UPF3B	0.893767	3.30522	80.6639	2.68E-19	4.48E-18	UP
DMGDH	-1.5857	6.77074	80.6289	2.72E-19	4.55E-18	DOWN
GPHN	-1.19634	4.94337	80.6216	2.73E-19	4.56E-18	DOWN
EBF3	2.30156	-0.246721	80.4802	2.94E-19	4.90E-18	UP
CTSV	4.57355	2.30228	80.4765	2.94E-19	4.90E-18	UP
CYB561D1	1.2144	2.34636	80.4651	2.96E-19	4.93E-18	UP
SSUH2	3.92756	2.43632	80.4052	3.05E-19	5.08E-18	UP
CHML	1.73414	3.67194	80.3844	3.08E-19	5.13E-18	UP
RYBP	-0.679498	4.99283	80.2864	3.24E-19	5.38E-18	DOWN
NKX3-1	-1.54673	1.26506	80.229	3.33E-19	5.54E-18	DOWN
CCDC163	1.43233	1.10605	80.2258	3.34E-19	5.54E-18	UP
EFNA3	2.22959	1.19085	80.219	3.35E-19	5.55E-18	UP
SLC52A2	1.44923	4.63794	80.156	3.46E-19	5.73E-18	UP
ZNF207	0.504903	6.02153	80.1524	3.47E-19	5.74E-18	NOT
SPOCK1	4.51494	2.1552	80.1173	3.53E-19	5.83E-18	UP
SERPING1	-1.20421	11.4093	80.0951	3.57E-19	5.89E-18	DOWN
OSTF1	-0.608786	4.7131	80.0857	3.59E-19	5.92E-18	DOWN
C5orf46	3.76725	-0.646713	80.0458	3.66E-19	6.03E-18	UP
PCBP4	1.11848	4.5885	80.0276	3.69E-19	6.08E-18	UP
CITED2	-1.12391	5.28807	80.0176	3.71E-19	6.11E-18	DOWN
MFAP3L	-1.85559	4.59785	79.9905	3.76E-19	6.19E-18	DOWN
TCHP	0.713455	3.50558	79.968	3.81E-19	6.25E-18	UP
TRAF5	1.49055	2.69555	79.9238	3.89E-19	6.39E-18	UP
ADH4	-2.3472	9.87304	79.8953	3.95E-19	6.48E-18	DOWN
ATAT1	1.09653	2.71283	79.8753	3.99E-19	6.54E-18	UP
ZMIZ2	0.73016	5.80424	79.854	4.03E-19	6.60E-18	UP
DNM3	1.571	0.690046	79.8103	4.12E-19	6.75E-18	UP
APOBEC3A	-1.82758	-1.48851	79.7957	4.15E-19	6.79E-18	DOWN
AC073111.3	1.69067	3.01403	79.7732	4.20E-19	6.86E-18	UP
HGF	-2.05779	3.61717	79.7624	4.22E-19	6.89E-18	DOWN
FOXD2	2.13285	1.04117	79.7453	4.26E-19	6.95E-18	UP
PPP2CB	-0.79948	5.69142	79.6567	4.45E-19	7.26E-18	DOWN
SAMD1	0.973273	5.01007	79.6403	4.49E-19	7.32E-18	UP
BRSK1	1.68153	0.6387	79.6361	4.50E-19	7.33E-18	UP
LYPD1	3.93841	1.18698	79.588	4.61E-19	7.50E-18	UP
ADM2	2.19244	3.99777	79.5828	4.62E-19	7.51E-18	UP
MUC13	5.19466	7.00271	79.5337	4.74E-19	7.70E-18	UP
MAMSTR	2.04	0.435971	79.5263	4.76E-19	7.72E-18	UP
FCAR	-2.0149	-2.58517	79.3665	5.16E-19	8.36E-18	DOWN
GALNT10	1.05092	4.19572	79.3441	5.22E-19	8.45E-18	UP
KNSTRN	0.982662	3.43097	79.3238	5.27E-19	8.53E-18	UP
PLA2G6	1.37044	3.74939	79.2641	5.43E-19	8.79E-18	UP
REPIN1	0.773731	6.90756	79.219	5.56E-19	8.98E-18	UP
STRN3	-0.697739	4.31281	79.1943	5.63E-19	9.09E-18	DOWN
AK3	-0.945198	6.99044	79.0696	6.00E-19	9.66E-18	DOWN
HAGHL	2.88728	1.09461	79.0694	6.00E-19	9.66E-18	UP
CDCA7	3.73261	1.99782	79.0688	6.00E-19	9.66E-18	UP
INKA1	1.47576	0.556823	79.0668	6.00E-19	9.66E-18	UP
RCBTB2	-0.860231	2.61017	79.063	6.02E-19	9.67E-18	DOWN
NIPAL1	-1.67451	3.11199	79.0343	6.10E-19	9.81E-18	DOWN
STAT3	-0.800608	7.45216	79.0055	6.19E-19	9.94E-18	DOWN
ARPC5	0.715647	7.21209	78.9268	6.45E-19	1.03E-17	UP
ASIC1	3.36272	1.5462	78.8954	6.55E-19	1.05E-17	UP
STAB1	-1.12635	5.7151	78.8046	6.86E-19	1.10E-17	DOWN
CD300A	-1.28762	2.55125	78.8015	6.87E-19	1.10E-17	DOWN
S100P	5.91409	5.93146	78.7912	6.90E-19	1.10E-17	UP
MCAM	1.3615	5.65944	78.7826	6.93E-19	1.11E-17	UP
CHTOP	0.615964	5.76801	78.7665	6.99E-19	1.12E-17	UP
HIBCH	-0.929031	5.7744	78.7408	7.08E-19	1.13E-17	DOWN
INCENP	1.26706	3.06481	78.7285	7.13E-19	1.14E-17	UP
C20orf96	1.03305	2.27369	78.7184	7.16E-19	1.14E-17	UP
STXBP6	1.7055	2.97149	78.7036	7.22E-19	1.15E-17	UP
RMI2	1.94839	2.69502	78.6703	7.34E-19	1.17E-17	UP
AP4M1	0.891646	2.85673	78.6644	7.36E-19	1.17E-17	UP
CTSL	-0.807274	7.28733	78.602	7.60E-19	1.21E-17	DOWN
TRIM7	2.63646	-0.167843	78.5744	7.70E-19	1.22E-17	UP
GTPBP2	0.997192	4.96623	78.5445	7.82E-19	1.24E-17	UP
LRRC1	2.35291	3.00627	78.5238	7.90E-19	1.25E-17	UP
RCVRN	-2.0146	-3.90935	78.5075	7.97E-19	1.26E-17	DOWN
ACOT2	-1.06265	5.16595	78.3668	8.56E-19	1.35E-17	DOWN
PGS1	0.698063	3.47976	78.3661	8.56E-19	1.35E-17	UP
SLC2A5	4.32815	3.13154	78.364	8.57E-19	1.35E-17	UP
XRCC1	0.800607	4.28791	78.2237	9.20E-19	1.45E-17	UP
SMARCD1	0.68074	5.06283	78.2229	9.20E-19	1.45E-17	UP
CMPK1	-0.64145	7.45718	78.2111	9.26E-19	1.46E-17	DOWN
BCAT2	1.49262	4.92253	78.1685	9.46E-19	1.49E-17	UP
DEDD	0.65876	4.72998	78.1599	9.50E-19	1.49E-17	UP
SIRT7	1.0157	4.31907	78.1532	9.53E-19	1.50E-17	UP
CCNE2	2.06429	0.569923	78.1101	9.75E-19	1.53E-17	UP
KIAA1614	1.83922	0.614539	78.1041	9.78E-19	1.53E-17	UP
SEPTIN8	0.832376	4.84838	78.0743	9.92E-19	1.56E-17	UP
TMEM81	1.05579	1.72802	78.0528	1.00E-18	1.57E-17	UP
THBS1	-1.66469	6.88092	78.0158	1.02E-18	1.60E-17	DOWN
PPP1R35	1.11858	2.77701	77.9991	1.03E-18	1.61E-17	UP
DSTYK	1.03641	3.46246	77.8926	1.09E-18	1.70E-17	UP
ZNF687	0.999841	5.16489	77.8856	1.09E-18	1.70E-17	UP
SLC39A13	0.70376	4.93199	77.8657	1.10E-18	1.72E-17	UP
LNX2	-0.907701	4.44946	77.7684	1.16E-18	1.81E-17	DOWN
MRPS23	0.799529	5.13318	77.7553	1.17E-18	1.82E-17	UP
NPEPL1	1.24369	2.29683	77.7504	1.17E-18	1.82E-17	UP
PHPT1	1.26685	5.88767	77.747	1.17E-18	1.82E-17	UP
ZNF581	1.23857	3.66022	77.7461	1.17E-18	1.82E-17	UP
TBX4	7.83657	1.27152	77.6452	1.23E-18	1.91E-17	UP
TPM2	1.88958	5.38589	77.6277	1.24E-18	1.93E-17	UP
CSF3	-2.77058	-3.44952	77.6065	1.26E-18	1.95E-17	DOWN
PDLIM7	1.2541	4.30997	77.5864	1.27E-18	1.97E-17	UP
UGP2	-1.10435	8.2894	77.5505	1.29E-18	2.00E-17	DOWN
SPIRE2	1.30077	4.08617	77.422	1.38E-18	2.14E-17	UP
KCP	2.97726	0.691974	77.2472	1.51E-18	2.33E-17	UP
LCN2	4.76448	7.77213	77.2126	1.54E-18	2.37E-17	UP
AARSD1	1.56113	-0.882469	77.1847	1.56E-18	2.40E-17	UP
SNRPB	1.12302	6.57324	77.0193	1.69E-18	2.61E-17	UP
TFPI2	-1.97315	1.48159	77.0043	1.71E-18	2.63E-17	DOWN
AKIRIN1	-0.736185	5.26012	76.9775	1.73E-18	2.66E-17	DOWN
STRADB	-0.715075	5.4732	76.886	1.81E-18	2.79E-17	DOWN
CYP2R1	0.734996	3.29379	76.8741	1.82E-18	2.80E-17	UP
IPO9	0.741716	5.99219	76.8436	1.85E-18	2.84E-17	UP
SAMD4B	0.612538	5.79627	76.7576	1.93E-18	2.97E-17	UP
GRHPR	-1.17414	8.51224	76.7544	1.94E-18	2.97E-17	DOWN
DNMT1	1.17371	5.18541	76.6909	2.00E-18	3.06E-17	UP
MAPK3	0.731515	5.01952	76.6459	2.05E-18	3.13E-17	UP
DXO	0.962294	3.80817	76.6014	2.09E-18	3.20E-17	UP
NANOS1	2.68848	0.548231	76.5739	2.12E-18	3.24E-17	UP
DUSP10	-1.13026	5.33299	76.4657	2.24E-18	3.42E-17	DOWN
SORL1	-1.31786	6.72285	76.4632	2.24E-18	3.43E-17	DOWN
DAP3	0.742993	6.84076	76.4562	2.25E-18	3.43E-17	UP
POLR2K	0.943933	5.62508	76.4179	2.30E-18	3.50E-17	UP
FAM180A	-2.43879	1.39408	76.4099	2.30E-18	3.51E-17	DOWN
CSMD2	3.11898	0.62884	76.3422	2.39E-18	3.63E-17	UP
EPAS1	-0.828666	7.69886	76.3418	2.39E-18	3.63E-17	DOWN
ITLN1	-2.63775	-0.0974152	76.3216	2.41E-18	3.66E-17	DOWN
CD109	2.47207	3.63021	76.2705	2.47E-18	3.76E-17	UP
SRD5A1	-1.30754	5.81214	76.2449	2.51E-18	3.80E-17	DOWN
LPL	2.47647	2.1795	76.1678	2.61E-18	3.95E-17	UP
GRAMD1A	1.45286	5.42523	76.1552	2.62E-18	3.97E-17	UP
DDX41	0.696942	6.05973	76.128	2.66E-18	4.02E-17	UP
ZNF512	0.899476	3.51322	76.064	2.75E-18	4.15E-17	UP
ACAN	3.60785	0.740443	76.033	2.79E-18	4.22E-17	UP
PKN3	1.42972	3.26985	76.0257	2.80E-18	4.23E-17	UP
GLA	1.20899	4.50136	76.0163	2.81E-18	4.25E-17	UP
ABCA1	-0.973769	6.2106	75.9642	2.89E-18	4.36E-17	DOWN
KLHL2	-0.958942	4.31332	75.9508	2.91E-18	4.38E-17	DOWN
NNMT	-2.20709	9.45504	75.8385	3.08E-18	4.64E-17	DOWN
WNK4	3.61238	2.31013	75.8103	3.12E-18	4.70E-17	UP
AQP7	-1.24025	3.57671	75.7233	3.26E-18	4.91E-17	DOWN
MEA1	0.813717	5.59689	75.7042	3.29E-18	4.95E-17	UP
DNA2	1.38381	1.8503	75.6383	3.41E-18	5.11E-17	UP
MEP1A	6.56622	3.05701	75.6064	3.46E-18	5.19E-17	UP
SIGLEC1	-1.36287	3.61637	75.5075	3.64E-18	5.46E-17	DOWN
RBM24	2.58561	2.50444	75.4721	3.71E-18	5.55E-17	UP
DNAJC5	0.755019	5.79373	75.4641	3.72E-18	5.57E-17	UP
SIPA1L3	1.18276	4.64194	75.429	3.79E-18	5.67E-17	UP
HCN2	3.28465	0.751544	75.4193	3.81E-18	5.69E-17	UP
CYP17A1	5.17952	4.41285	75.4002	3.84E-18	5.74E-17	UP
AGXT2	-1.77567	5.68771	75.2708	4.10E-18	6.12E-17	DOWN
OSR2	4.13984	0.588971	75.1345	4.40E-18	6.56E-17	UP
TMEM164	1.36262	3.88241	75.1023	4.47E-18	6.66E-17	UP
GSDMC	3.88458	-0.761497	75.0895	4.50E-18	6.70E-17	UP
LONRF1	-0.981565	3.09102	74.9964	4.72E-18	7.02E-17	DOWN
CEP41	0.829959	2.7462	74.903	4.94E-18	7.35E-17	UP
ANKRD13B	1.7224	1.15484	74.8796	5.00E-18	7.43E-17	UP
RNF165	-1.74287	0.805398	74.8625	5.05E-18	7.49E-17	DOWN
MTA3	0.787443	4.20949	74.8319	5.13E-18	7.60E-17	UP
KIAA0040	-1.09075	4.40791	74.8068	5.19E-18	7.70E-17	DOWN
ENTPD6	0.81248	5.77461	74.7947	5.22E-18	7.74E-17	UP
NCAPG2	1.24768	3.53421	74.7854	5.25E-18	7.77E-17	UP
C12orf73	0.869158	2.70073	74.7439	5.36E-18	7.93E-17	UP
ZCCHC2	-0.770196	4.82894	74.7427	5.36E-18	7.93E-17	DOWN
MATN3	5.27407	1.60041	74.7332	5.39E-18	7.96E-17	UP
GPR158	3.42115	1.60864	74.6519	5.61E-18	8.29E-17	UP
SYN3	2.52513	0.4166	74.6358	5.66E-18	8.35E-17	UP
SPINK5	3.21995	0.661389	74.5548	5.90E-18	8.69E-17	UP
ITCH	-0.711349	5.85545	74.5489	5.92E-18	8.71E-17	DOWN
GMEB2	0.647147	4.14802	74.5316	5.97E-18	8.78E-17	UP
PDIA2	6.08593	1.73003	74.4805	6.12E-18	9.00E-17	UP
TRMU	0.923347	4.46614	74.4091	6.35E-18	9.33E-17	UP
ATP6V1C1	1.03	6.11243	74.4071	6.36E-18	9.33E-17	UP
CCDC77	0.925273	2.29174	74.3962	6.39E-18	9.38E-17	UP
QRICH2	1.482	2.2561	74.3712	6.47E-18	9.49E-17	UP
TLX1	2.87097	1.71918	74.3084	6.68E-18	9.79E-17	UP
NUP37	0.808585	2.99762	74.3063	6.69E-18	9.79E-17	UP
RAB33B	-0.891117	3.45312	74.2605	6.85E-18	1.00E-16	DOWN
RNF215	0.787129	3.67796	74.2431	6.91E-18	1.01E-16	UP
HAO2	-2.34817	6.2638	74.2186	6.99E-18	1.02E-16	DOWN
CP	-1.5587	9.58381	74.1978	7.07E-18	1.03E-16	DOWN
PRND	3.92696	-0.288367	74.1793	7.13E-18	1.04E-16	UP
GRPEL2	0.666008	3.60964	74.1246	7.33E-18	1.07E-16	UP
FGL2	-1.29462	4.16874	74.0576	7.59E-18	1.10E-16	DOWN
AGO2	1.03434	4.73875	74.0482	7.62E-18	1.11E-16	UP
DCST2	2.08657	0.861096	74.0283	7.70E-18	1.12E-16	UP
UNK	0.721857	4.20635	73.9906	7.85E-18	1.14E-16	UP
MACROH2A1	0.685532	6.25027	73.9735	7.92E-18	1.15E-16	UP
CEP89	0.824001	3.42217	73.9367	8.07E-18	1.17E-16	UP
REEP2	3.05997	0.221261	73.9111	8.17E-18	1.18E-16	UP
COPS7B	0.653015	4.48297	73.9103	8.17E-18	1.18E-16	UP
OTUD1	-0.752053	3.24734	73.9083	8.18E-18	1.18E-16	DOWN
ALDH9A1	-0.896334	6.89371	73.8983	8.22E-18	1.19E-16	DOWN
DONSON	0.991715	3.50979	73.8908	8.26E-18	1.19E-16	UP
CCL25	6.94113	4.63139	73.836	8.49E-18	1.23E-16	UP
LINC00634	3.56235	-2.78259	73.8024	8.63E-18	1.25E-16	UP
BLNK	-1.00934	4.31039	73.7855	8.71E-18	1.26E-16	DOWN
L3MBTL1	1.49505	0.161925	73.7779	8.74E-18	1.26E-16	UP
ACACB	-1.19344	6.60907	73.7682	8.78E-18	1.27E-16	DOWN
TUBG2	0.939079	3.14736	73.6887	9.15E-18	1.32E-16	UP
ARHGAP11B	2.08025	-2.0583	73.6801	9.19E-18	1.32E-16	UP
TMEM104	0.903542	4.98156	73.6709	9.23E-18	1.33E-16	UP
EPPK1	3.3671	3.29265	73.6288	9.43E-18	1.35E-16	UP
DVL3	0.6694	5.88831	73.6205	9.47E-18	1.36E-16	UP
ADH1A	-1.76149	8.78993	73.6199	9.47E-18	1.36E-16	DOWN
PTCD1	1.18361	1.22033	73.6187	9.48E-18	1.36E-16	UP
RDH16	-1.99921	7.8448	73.5457	9.83E-18	1.41E-16	DOWN
CDK5	0.916213	4.12787	73.5303	9.91E-18	1.42E-16	UP
RAB6B	1.57796	1.8003	73.5251	9.94E-18	1.42E-16	UP
MAFA	6.57777	1.42671	73.5072	1.00E-17	1.43E-16	UP
EML6	2.02368	1.34984	73.5029	1.00E-17	1.44E-16	UP
ZFPL1	0.837191	1.48652	73.4814	1.02E-17	1.45E-16	UP
TRIM50	5.37685	2.59366	73.3659	1.08E-17	1.54E-16	UP
SFI1	1.32354	3.77218	73.3429	1.09E-17	1.55E-16	UP
ZWILCH	0.916554	2.58443	73.3263	1.10E-17	1.57E-16	UP
ADRA2C	3.34611	2.46999	73.2974	1.12E-17	1.59E-16	UP
STX10	0.914745	5.23544	73.2565	1.14E-17	1.62E-16	UP
RBM28	0.602176	4.11434	73.2084	1.17E-17	1.66E-16	UP
CABIN1	0.70654	5.08104	73.2023	1.17E-17	1.66E-16	UP
DDX49	0.833767	5.58674	73.1655	1.19E-17	1.69E-16	UP
PPM1K	-1.28382	3.27365	73.0897	1.24E-17	1.76E-16	DOWN
NMRK1	-0.839735	4.56703	73.076	1.25E-17	1.77E-16	DOWN
INTS8	0.904841	4.13575	73.074	1.25E-17	1.77E-16	UP
PUS10	-0.743099	3.36213	72.9592	1.32E-17	1.87E-16	DOWN
WDCP	0.722993	2.96451	72.9285	1.34E-17	1.90E-16	UP
COP1	0.695448	5.57083	72.9247	1.35E-17	1.90E-16	UP
PEX3	-0.871371	3.39021	72.9118	1.36E-17	1.91E-16	DOWN
DTX1	-1.81371	4.51049	72.8924	1.37E-17	1.93E-16	DOWN
GLOD4	-0.639224	5.45349	72.8904	1.37E-17	1.93E-16	DOWN
ACSM5	-1.81665	6.51576	72.8754	1.38E-17	1.95E-16	DOWN
ADRA1B	-1.60379	2.73201	72.8385	1.41E-17	1.98E-16	DOWN
EZH1	0.671985	4.29455	72.8277	1.41E-17	1.99E-16	UP
TIGD3	2.16424	-0.125141	72.7878	1.44E-17	2.03E-16	UP
GTF2IRD1	1.12179	3.67949	72.7638	1.46E-17	2.05E-16	UP
SULT1C2	3.6039	4.04827	72.7506	1.47E-17	2.07E-16	UP
CD1D	-1.57634	2.89712	72.7479	1.47E-17	2.07E-16	DOWN
THOC5	0.77339	4.45253	72.7208	1.49E-17	2.09E-16	UP
NLRP12	-1.38489	-2.50617	72.7066	1.50E-17	2.11E-16	DOWN
TIPARP	-0.913642	4.56702	72.6953	1.51E-17	2.12E-16	DOWN
SLC19A3	-1.47859	4.17604	72.6939	1.51E-17	2.12E-16	DOWN
NRM	1.48945	3.65864	72.6889	1.52E-17	2.12E-16	UP
CASC3	0.65394	5.78139	72.5581	1.62E-17	2.27E-16	UP
PAFAH1B3	2.05801	3.6915	72.551	1.63E-17	2.27E-16	UP
ATXN7L3	0.738427	5.31951	72.5247	1.65E-17	2.30E-16	UP
HEBP1	-0.774169	6.01268	72.4575	1.71E-17	2.38E-16	DOWN
RBL1	1.28446	2.38937	72.4203	1.74E-17	2.42E-16	UP
GAD1	4.67379	-0.324313	72.4074	1.75E-17	2.44E-16	UP
PNP	-0.925654	4.32139	72.3825	1.77E-17	2.47E-16	DOWN
HAAO	-1.34634	7.35726	72.3508	1.80E-17	2.50E-16	DOWN
MYO1A	3.01611	1.37724	72.3466	1.81E-17	2.51E-16	UP
SEZ6	7.03478	2.66614	72.341	1.81E-17	2.51E-16	UP
SYDE2	-1.2466	1.18138	72.3097	1.84E-17	2.55E-16	DOWN
UBE2A	0.675362	5.38154	72.2822	1.87E-17	2.59E-16	UP
PGC	10.6774	6.88418	72.2411	1.90E-17	2.64E-16	UP
CHP1	-0.807541	7.77204	72.2135	1.93E-17	2.67E-16	DOWN
MT-ND3	-1.13363	11.1495	72.1785	1.97E-17	2.72E-16	DOWN
VASH2	2.4011	1.17814	72.1421	2.00E-17	2.77E-16	UP
SMC1B	3.74224	0.105112	72.1327	2.01E-17	2.78E-16	UP
C1orf162	-1.20711	3.02152	72.1036	2.04E-17	2.82E-16	DOWN
HRCT1	2.89745	3.1348	72.0816	2.06E-17	2.85E-16	UP
MSX1	2.03234	1.14955	72.0328	2.12E-17	2.92E-16	UP
SDHB	-0.844686	6.88628	72.0316	2.12E-17	2.92E-16	DOWN
EIF5	-0.688514	7.52595	72.0269	2.12E-17	2.92E-16	DOWN
SLC22A1	-2.34978	8.32751	72.0155	2.14E-17	2.94E-16	DOWN
ELFN2	3.72345	2.64323	71.9969	2.16E-17	2.96E-16	UP
TMPRSS2	-1.27374	5.37511	71.9367	2.22E-17	3.05E-16	DOWN
CANT1	0.683439	5.42148	71.9145	2.25E-17	3.09E-16	UP
CTSA	0.976911	7.62285	71.8803	2.29E-17	3.14E-16	UP
TCTEX1D1	-2.0633	0.658091	71.8673	2.30E-17	3.16E-16	DOWN
KCNN3	1.50312	1.69107	71.8322	2.34E-17	3.21E-16	UP
TTC39B	-1.14872	3.30203	71.7919	2.39E-17	3.27E-16	DOWN
MOGAT2	-2.20098	5.39091	71.7798	2.41E-17	3.29E-16	DOWN
YJEFN3	1.8575	0.51398	71.7716	2.42E-17	3.30E-16	UP
METTL18	0.885593	2.54771	71.7595	2.43E-17	3.32E-16	UP
ARID3A	2.5249	4.07689	71.7377	2.46E-17	3.36E-16	UP
GC	-1.22424	11.5072	71.667	2.55E-17	3.48E-16	DOWN
EIF2D	0.714202	5.84969	71.661	2.56E-17	3.48E-16	UP
NTAQ1	1.13903	3.23911	71.6532	2.57E-17	3.50E-16	UP
ERRFI1	-1.33825	8.34236	71.6389	2.58E-17	3.52E-16	DOWN
POC5	0.703571	2.26582	71.6388	2.58E-17	3.52E-16	UP
FNIP2	-1.25893	5.57155	71.6225	2.61E-17	3.54E-16	DOWN
UBE2D3	-0.531551	7.42069	71.6155	2.61E-17	3.55E-16	NOT
WASHC2A	0.753146	4.7729	71.5899	2.65E-17	3.60E-16	UP
EPHX4	2.58529	-1.63083	71.5874	2.65E-17	3.60E-16	UP
PIGT	0.695084	7.03815	71.5839	2.66E-17	3.60E-16	UP
C1orf198	1.15863	5.62561	71.5351	2.72E-17	3.69E-16	UP
H2AC13	3.44984	-1.94298	71.4803	2.80E-17	3.79E-16	UP
HARS2	0.632063	4.36969	71.4586	2.83E-17	3.83E-16	UP
CKAP2	1.23724	3.42117	71.4429	2.85E-17	3.86E-16	UP
PSMD10	0.694576	4.78031	71.3509	2.99E-17	4.04E-16	UP
FUS	0.717982	6.95111	71.346	3.00E-17	4.05E-16	UP
DNAJC16	-0.687166	4.63363	71.3441	3.00E-17	4.05E-16	DOWN
SLC30A3	4.89415	1.0114	71.3382	3.01E-17	4.06E-16	UP
KCNK9	5.64814	0.250181	71.3294	3.02E-17	4.08E-16	UP
NTN4	-1.26344	3.98201	71.3269	3.03E-17	4.08E-16	DOWN
RD3L	-4.042	-3.56915	71.3241	3.03E-17	4.08E-16	DOWN
DLK2	1.89331	0.600278	71.3051	3.06E-17	4.12E-16	UP
NUP155	0.737155	4.47465	71.2466	3.15E-17	4.24E-16	UP
SNRPC	0.904632	6.35498	71.2048	3.22E-17	4.33E-16	UP
PROCA1	1.52665	0.53364	71.1989	3.23E-17	4.34E-16	UP
CCDC107	1.06888	2.04469	71.1922	3.24E-17	4.35E-16	UP
PFDN6	1.06497	5.81386	71.1917	3.24E-17	4.35E-16	UP
C9	-2.57528	8.93422	71.1436	3.32E-17	4.45E-16	DOWN
MANBAL	0.716127	5.28068	71.1294	3.35E-17	4.48E-16	UP
VPS11	0.585152	5.00006	71.1248	3.35E-17	4.49E-16	UP
SAP130	0.601146	4.26385	71.1164	3.37E-17	4.50E-16	UP
TELO2	0.700572	4.91634	71.1017	3.39E-17	4.53E-16	UP
RFPL1	-2.90268	-4.34494	71.0948	3.40E-17	4.55E-16	DOWN
CCDC134	0.971424	2.46353	71.0898	3.41E-17	4.56E-16	UP
ANKRD27	0.950355	4.05291	71.0117	3.55E-17	4.74E-16	UP
RHPN1	1.87787	2.79705	70.9427	3.68E-17	4.90E-16	UP
ITPRID2	-0.88573	6.3597	70.8936	3.77E-17	5.02E-16	DOWN
SLC36A1	1.02988	3.04093	70.8296	3.89E-17	5.18E-16	UP
CDH8	3.61733	-2.02869	70.7952	3.96E-17	5.27E-16	UP
SNCG	3.51742	4.58352	70.7839	3.99E-17	5.30E-16	UP
GIGYF1	0.694877	5.53376	70.7729	4.01E-17	5.32E-16	UP
STX11	-1.32955	1.94651	70.7578	4.04E-17	5.36E-16	DOWN
CALM1	-0.584423	7.38984	70.7557	4.04E-17	5.36E-16	DOWN
COX19	0.922755	3.51547	70.6849	4.19E-17	5.56E-16	UP
CKS2	1.35994	4.05124	70.6837	4.19E-17	5.56E-16	UP
DPH2	0.809839	4.16348	70.6627	4.24E-17	5.61E-16	UP
SLC39A7	0.817308	7.54202	70.626	4.32E-17	5.71E-16	UP
C1QTNF3	3.9985	4.42858	70.5941	4.39E-17	5.80E-16	UP
CIZ1	0.702515	5.32792	70.5781	4.42E-17	5.85E-16	UP
MT-CO1	-1.06069	14.2077	70.5708	4.44E-17	5.86E-16	DOWN
CPSF4	0.88523	4.39	70.5706	4.44E-17	5.86E-16	UP
PDSS2	-0.735846	4.68824	70.5676	4.45E-17	5.86E-16	DOWN
ECE1	-0.696898	6.84251	70.5626	4.46E-17	5.88E-16	DOWN
ZNF512B	0.972847	5.14597	70.5174	4.56E-17	6.01E-16	UP
SPP1	4.3208	9.15983	70.4799	4.65E-17	6.12E-16	UP
DCAF13	1.06443	5.13721	70.4309	4.77E-17	6.27E-16	UP
TRAPPC3L	-1.78282	-3.5791	70.415	4.81E-17	6.32E-16	DOWN
CD14	-1.40253	8.78322	70.4104	4.82E-17	6.33E-16	DOWN
ORM2	-1.53992	9.85182	70.3822	4.89E-17	6.41E-16	DOWN
KLHL17	0.98391	2.10753	70.3777	4.90E-17	6.42E-16	UP
EVX1	6.31985	-1.5587	70.3527	4.96E-17	6.50E-16	UP
SPINDOC	1.21446	2.99914	70.3497	4.97E-17	6.51E-16	UP
CSMD1	6.44488	1.28065	70.348	4.97E-17	6.51E-16	UP
CYHR1	1.0125	5.79422	70.3465	4.98E-17	6.51E-16	UP
SLC25A20	-0.951568	6.13238	70.3418	4.99E-17	6.52E-16	DOWN
MAPK12	2.22284	3.32332	70.2991	5.10E-17	6.66E-16	UP
HES6	1.41953	2.92665	70.2792	5.15E-17	6.72E-16	UP
STK11IP	0.797741	3.44698	70.2779	5.15E-17	6.72E-16	UP
NHP2	0.875131	4.557	70.2616	5.19E-17	6.77E-16	UP
ATXN7L2	0.989837	1.91683	70.2384	5.26E-17	6.85E-16	UP
ZNF341	1.20127	2.52449	70.233	5.27E-17	6.86E-16	UP
FGB	-1.57216	13.0634	70.1908	5.38E-17	7.01E-16	DOWN
CYP1A2	-3.11864	7.59103	70.1805	5.41E-17	7.04E-16	DOWN
R3HDM1	0.651024	4.09851	70.161	5.47E-17	7.10E-16	UP
DYNC1I1	3.86683	2.50693	70.1422	5.52E-17	7.17E-16	UP
GLP1R	7.09255	0.671051	70.1152	5.59E-17	7.26E-16	UP
ZNF296	2.19516	0.38792	70.0825	5.69E-17	7.38E-16	UP
CD226	-1.4389	0.835543	70.0271	5.85E-17	7.58E-16	DOWN
TCF21	-1.57981	-0.679234	69.9801	5.99E-17	7.76E-16	DOWN
BANF2	4.94095	-1.94348	69.969	6.02E-17	7.80E-16	UP
BMP5	-2.4877	0.0271855	69.9307	6.14E-17	7.95E-16	DOWN
PLCG1	0.991189	5.07109	69.9169	6.19E-17	8.00E-16	UP
INKA2	1.21631	2.22371	69.8919	6.26E-17	8.09E-16	UP
C16orf87	-0.84922	3.60535	69.8448	6.42E-17	8.28E-16	DOWN
OCRL	0.851996	4.8879	69.7899	6.60E-17	8.51E-16	UP
LARP1	0.666678	7.26437	69.7155	6.85E-17	8.83E-16	UP
UFD1	0.68978	5.29292	69.7017	6.90E-17	8.89E-16	UP
DAPK2	1.62443	3.48721	69.6961	6.92E-17	8.91E-16	UP
ADH6	-1.50532	8.09378	69.6629	7.04E-17	9.06E-16	DOWN
GPSM1	2.01795	3.57225	69.6444	7.10E-17	9.14E-16	UP
DNASE1	1.30268	2.22985	69.6423	7.11E-17	9.14E-16	UP
ZNF572	1.41367	0.927374	69.5658	7.39E-17	9.49E-16	UP
ARID4A	-0.823753	4.0999	69.5369	7.50E-17	9.63E-16	DOWN
PDRG1	0.821355	4.1964	69.4964	7.66E-17	9.82E-16	UP
CSTF2	0.859203	3.22945	69.3842	8.10E-17	1.04E-15	UP
MARS1	0.653966	6.00156	69.3795	8.12E-17	1.04E-15	UP
MEX3A	1.89453	2.61709	69.2971	8.47E-17	1.08E-15	UP
NCAPH2	0.88848	5.37562	69.2684	8.59E-17	1.10E-15	UP
SFXN1	-0.832719	6.5901	69.1767	9.00E-17	1.15E-15	DOWN
DAXX	0.683492	5.54045	69.1552	9.10E-17	1.16E-15	UP
ZNF785	0.86869	1.93337	68.987	9.91E-17	1.27E-15	UP
ZNF623	0.852472	4.28506	68.964	1.00E-16	1.28E-15	UP
ZEB2	-1.1603	3.75032	68.9637	1.00E-16	1.28E-15	DOWN
MAFF	-1.21574	4.68422	68.9598	1.00E-16	1.28E-15	DOWN
LSM4	0.999122	6.62447	68.9576	1.01E-16	1.28E-15	UP
RALY	0.757308	6.70503	68.9538	1.01E-16	1.28E-15	UP
SMIM35	-1.80345	-3.09354	68.9321	1.02E-16	1.30E-15	DOWN
C9orf78	-0.579634	5.65763	68.8748	1.05E-16	1.33E-15	NOT
C1QL1	3.91177	2.94091	68.8493	1.06E-16	1.35E-15	UP
MYCN	3.74365	1.14516	68.827	1.07E-16	1.37E-15	UP
GNG4	5.46268	3.38813	68.8252	1.08E-16	1.37E-15	UP
TDRKH	1.25107	3.38317	68.7944	1.09E-16	1.39E-15	UP
CUEDC1	1.05284	4.1636	68.7896	1.10E-16	1.39E-15	UP
COL2A1	9.31684	4.40115	68.7317	1.13E-16	1.43E-15	UP
ADGRG6	-1.32996	6.03349	68.7027	1.14E-16	1.45E-15	DOWN
EI24	-0.7216	7.38007	68.6875	1.15E-16	1.46E-15	DOWN
POU5F1	1.94723	0.726805	68.6815	1.16E-16	1.46E-15	UP
AZGP1	-1.54828	9.99447	68.68	1.16E-16	1.46E-15	DOWN
MT1X	-2.25622	5.9761	68.6623	1.17E-16	1.48E-15	DOWN
ACTN2	4.76082	3.37683	68.6535	1.17E-16	1.48E-15	UP
UBXN8	-0.913778	4.05214	68.6483	1.18E-16	1.48E-15	DOWN
LONP2	-0.887684	7.04608	68.6256	1.19E-16	1.50E-15	DOWN
BCAS4	1.73707	2.03926	68.5762	1.22E-16	1.54E-15	UP
QDPR	-1.05426	6.99875	68.5632	1.23E-16	1.55E-15	DOWN
GINM1	-0.599873	4.66485	68.553	1.24E-16	1.55E-15	DOWN
ZNF16	0.823378	3.05484	68.5315	1.25E-16	1.57E-15	UP
SLC6A8	2.90939	4.78579	68.5299	1.25E-16	1.57E-15	UP
SLC7A8	-1.43705	2.95877	68.5111	1.26E-16	1.58E-15	DOWN
STRN4	0.596331	5.54677	68.507	1.26E-16	1.59E-15	UP
HES1	-0.971106	5.41238	68.4194	1.32E-16	1.66E-15	DOWN
CEL	3.25257	0.313409	68.3917	1.34E-16	1.68E-15	UP
ADM	-1.32573	4.44106	68.3809	1.35E-16	1.69E-15	DOWN
HDAC4	0.990221	3.16938	68.3807	1.35E-16	1.69E-15	UP
IGFBP4	-1.03351	9.9663	68.3623	1.36E-16	1.70E-15	DOWN
STK19	0.725261	3.18925	68.3604	1.36E-16	1.70E-15	UP
BFSP1	1.47263	0.243067	68.32	1.39E-16	1.74E-15	UP
OIP5	1.60367	-0.628072	68.2886	1.41E-16	1.76E-15	UP
ABHD6	-1.04851	5.20483	68.2748	1.42E-16	1.77E-15	DOWN
IFT52	0.806929	3.41575	68.2295	1.46E-16	1.81E-15	UP
RSAD2	-1.63053	2.84278	68.1537	1.51E-16	1.88E-15	DOWN
DUOX1	2.25946	1.73226	68.1485	1.52E-16	1.89E-15	UP
GPATCH4	0.866262	5.17108	68.1266	1.53E-16	1.91E-15	UP
NFAM1	-1.2836	2.346	68.0867	1.56E-16	1.95E-15	DOWN
BRD9	0.712467	4.43504	68.0734	1.58E-16	1.96E-15	UP
CDAN1	0.679726	3.31668	68.0305	1.61E-16	2.00E-15	UP
CREB3L4	0.974006	3.75261	68.0304	1.61E-16	2.00E-15	UP
WDR7	-0.670041	3.71922	68.0248	1.61E-16	2.00E-15	DOWN
STK39	1.99885	3.4172	67.9251	1.70E-16	2.11E-15	UP
SLC38A4	-1.49282	8.34	67.8836	1.73E-16	2.15E-15	DOWN
PABPN1	1.11648	2.87071	67.8827	1.74E-16	2.15E-15	UP
FUT2	2.99259	1.32837	67.8822	1.74E-16	2.15E-15	UP
MT-ND6	-1.29705	10.5961	67.8821	1.74E-16	2.15E-15	DOWN
KLF3	-0.621637	5.87808	67.8704	1.75E-16	2.16E-15	DOWN
RIC8A	0.513451	6.05372	67.8592	1.76E-16	2.17E-15	NOT
ETV4	3.04866	4.28776	67.8397	1.77E-16	2.19E-15	UP
ARID3C	-1.56006	2.06355	67.8053	1.80E-16	2.23E-15	DOWN
TECPR1	0.701811	4.3871	67.7849	1.82E-16	2.25E-15	UP
FAH	-0.981026	7.64448	67.7222	1.88E-16	2.32E-15	DOWN
AMT	1.51932	-2.41854	67.6633	1.94E-16	2.39E-15	UP
CHKA	1.1572	4.62316	67.6256	1.98E-16	2.43E-15	UP
CCNI	-0.674731	6.81629	67.6172	1.99E-16	2.44E-15	DOWN
H2BC8	2.39837	0.775309	67.5772	2.03E-16	2.49E-15	UP
BCHE	-1.87638	5.83915	67.5324	2.07E-16	2.55E-15	DOWN
RCCD1	0.769484	3.56212	67.4849	2.12E-16	2.61E-15	UP
ARHGEF26	-1.26883	4.74203	67.4702	2.14E-16	2.62E-15	DOWN
UGT2B7	-1.79207	8.544	67.4072	2.21E-16	2.71E-15	DOWN
SLC9A9	-1.19254	2.09325	67.4007	2.22E-16	2.72E-15	DOWN
GLDN	3.83184	2.1891	67.3972	2.22E-16	2.72E-15	UP
ARHGEF12	-0.766395	7.23999	67.3764	2.24E-16	2.75E-15	DOWN
HOXA3	2.93653	1.0368	67.3453	2.28E-16	2.79E-15	UP
ANXA2R	1.54271	1.13816	67.3377	2.29E-16	2.80E-15	UP
ZFPM2	-1.35744	1.0004	67.3156	2.31E-16	2.83E-15	DOWN
MYBPC1	3.71703	-0.716584	67.2377	2.41E-16	2.94E-15	UP
BX255925.3	1.13441	3.67989	67.2329	2.41E-16	2.94E-15	UP
DNASE1L2	2.68273	-0.182087	67.1769	2.48E-16	3.03E-15	UP
EPS15L1	0.690639	4.27811	67.1507	2.52E-16	3.07E-15	UP
RGMA	1.91256	0.0329211	67.121	2.55E-16	3.11E-15	UP
REXO5	1.38582	2.24829	67.1034	2.58E-16	3.14E-15	UP
SFRP4	2.96422	2.27185	67.0927	2.59E-16	3.15E-15	UP
SLC22A5	0.80619	3.54647	67.0827	2.60E-16	3.17E-15	UP
C20orf144	2.24835	-2.79788	67.042	2.66E-16	3.23E-15	UP
MAIP1	-0.617594	4.56045	67.0372	2.66E-16	3.24E-15	DOWN
DGKQ	0.822079	4.2057	67.0238	2.68E-16	3.26E-15	UP
PLEKHG2	1.13445	3.77669	66.9889	2.73E-16	3.31E-15	UP
HMGCLL1	-2.30223	-1.9357	66.9869	2.73E-16	3.31E-15	DOWN
STOM	-0.965772	8.27297	66.9087	2.84E-16	3.44E-15	DOWN
FRS3	0.800255	2.0959	66.8867	2.88E-16	3.48E-15	UP
KATNIP	0.889487	3.47957	66.8722	2.90E-16	3.50E-15	UP
DROSHA	0.60253	4.87181	66.8699	2.90E-16	3.51E-15	UP
SPAG5	1.39257	4.51557	66.8652	2.91E-16	3.51E-15	UP
MAGEB17	6.64939	0.220134	66.8354	2.95E-16	3.56E-15	UP
CD81	-1.01316	9.07412	66.8329	2.96E-16	3.57E-15	DOWN
PLXNA1	1.30931	4.27967	66.8133	2.98E-16	3.60E-15	UP
DLG5	1.64462	3.81397	66.7854	3.03E-16	3.65E-15	UP
MT-ND2	-1.05804	12.5518	66.7391	3.10E-16	3.73E-15	DOWN
UCHL1	4.80361	3.7478	66.725	3.12E-16	3.76E-15	UP
COL24A1	3.96443	0.042499	66.7197	3.13E-16	3.77E-15	UP
ANXA10	-1.83584	4.38279	66.7158	3.14E-16	3.77E-15	DOWN
ZSWIM1	0.719532	2.93658	66.7146	3.14E-16	3.77E-15	UP
AP3B1	0.611733	5.05032	66.7105	3.14E-16	3.78E-15	UP
PSRC1	1.56849	2.2722	66.6577	3.23E-16	3.88E-15	UP
SNX27	0.766182	5.3554	66.6475	3.25E-16	3.89E-15	UP
AVPR1A	-2.45599	5.12628	66.6397	3.26E-16	3.91E-15	DOWN
SUV39H1	0.945791	3.81449	66.6191	3.29E-16	3.95E-15	UP
DQX1	6.03884	1.05769	66.5965	3.33E-16	3.99E-15	UP
BZW1	-0.606777	6.45879	66.5523	3.41E-16	4.08E-15	DOWN
PRMT3	0.792069	3.21565	66.4955	3.51E-16	4.19E-15	UP
PPT2-EGFL8	1.75258	-2.69969	66.4467	3.59E-16	4.30E-15	UP
LDLRAD1	4.17477	1.58665	66.4152	3.65E-16	4.36E-15	UP
DOCK3	2.51355	-0.746982	66.4112	3.66E-16	4.37E-15	UP
EMX1	3.81584	0.450182	66.4	3.68E-16	4.39E-15	UP
SLC9A3	3.61424	1.22659	66.3246	3.82E-16	4.56E-15	UP
MPZL1	0.87297	5.99281	66.281	3.91E-16	4.66E-15	UP
YES1	-0.594339	5.63223	66.273	3.93E-16	4.68E-15	DOWN
PCDH17	1.3731	2.61679	66.2508	3.97E-16	4.73E-15	UP
TSACC	1.60742	0.383715	66.2441	3.98E-16	4.74E-15	UP
PLXNC1	1.83958	3.76695	66.2436	3.99E-16	4.74E-15	UP
CREM	-0.708498	4.60338	66.2279	4.02E-16	4.77E-15	DOWN
RNF8	0.728434	3.80216	66.2137	4.05E-16	4.80E-15	UP
MT-ND5	-1.25671	11.8124	66.2035	4.07E-16	4.83E-15	DOWN
PARP2	0.657596	3.84722	66.1481	4.18E-16	4.96E-15	UP
NAB2	-0.758649	4.35264	66.1445	4.19E-16	4.97E-15	DOWN
SLC25A39	0.765706	7.4042	66.1392	4.20E-16	4.98E-15	UP
ABCF2	0.896997	3.54506	66.129	4.22E-16	5.00E-15	UP
DET1	1.41969	-1.00331	66.1168	4.25E-16	5.03E-15	UP
NES	1.27149	5.14088	65.921	4.69E-16	5.55E-15	UP
DKK1	5.79613	3.81723	65.8819	4.79E-16	5.66E-15	UP
TLR3	-1.17626	3.08915	65.8477	4.87E-16	5.75E-15	DOWN
MYCT1	-0.985499	2.70523	65.8322	4.91E-16	5.80E-15	DOWN
SOX12	1.40223	4.69314	65.8255	4.93E-16	5.81E-15	UP
PRRX1	2.41898	1.59747	65.7969	5.00E-16	5.89E-15	UP
USP12	-0.768927	4.75079	65.7714	5.06E-16	5.96E-15	DOWN
ASXL1	0.646091	5.65898	65.7712	5.06E-16	5.96E-15	UP
CDIN1	0.952876	3.0266	65.7603	5.09E-16	5.99E-15	UP
CPXM1	2.39319	1.57251	65.6895	5.28E-16	6.21E-15	UP
EXOG	0.826471	2.06559	65.6647	5.35E-16	6.28E-15	UP
SPIC	-1.83941	-1.97249	65.6596	5.36E-16	6.30E-15	DOWN
GNAL	2.14986	2.01008	65.6588	5.36E-16	6.30E-15	UP
BEST4	2.27031	-1.13296	65.6561	5.37E-16	6.30E-15	UP
SPARCL1	2.7748	7.18702	65.6262	5.45E-16	6.39E-15	UP
H3C2	3.19852	-1.49659	65.5802	5.58E-16	6.54E-15	UP
TMEM150B	2.25998	3.3557	65.545	5.68E-16	6.65E-15	UP
FAM193B	0.818232	4.70432	65.5377	5.70E-16	6.67E-15	UP
B4GALT1	-0.696982	7.36348	65.5371	5.70E-16	6.67E-15	DOWN
MPEG1	-1.16085	4.62042	65.5264	5.73E-16	6.71E-15	DOWN
FAM50A	1.09822	6.38858	65.5234	5.74E-16	6.71E-15	UP
SOWAHA	1.878	3.61082	65.4985	5.82E-16	6.79E-15	UP
ARHGAP42	-0.928716	3.72698	65.4953	5.83E-16	6.80E-15	DOWN
LYSMD4	0.957789	2.88408	65.4908	5.84E-16	6.81E-15	UP
JPT1	1.3182	5.5503	65.4532	5.95E-16	6.94E-15	UP
ARFGAP1	0.70707	5.98847	65.4407	5.99E-16	6.98E-15	UP
TCERG1	0.717461	4.487	65.4383	6.00E-16	6.98E-15	UP
PGP	1.20729	4.31992	65.3724	6.20E-16	7.22E-15	UP
IL17D	3.18536	1.24482	65.3403	6.30E-16	7.33E-15	UP
TSEN15	0.670707	4.40194	65.3384	6.31E-16	7.33E-15	UP
PI15	4.08843	1.04531	65.3296	6.34E-16	7.36E-15	UP
ZNF580	1.15904	3.29989	65.3224	6.36E-16	7.38E-15	UP
A1CF	-0.997866	7.52151	65.2589	6.57E-16	7.62E-15	DOWN
UPK3A	5.72669	3.13741	65.258	6.57E-16	7.62E-15	UP
UTP3	-0.554315	4.47123	65.2232	6.69E-16	7.75E-15	NOT
CPSF1	0.852817	6.32022	65.211	6.73E-16	7.80E-15	UP
TBC1D7	0.831361	4.02597	65.2014	6.76E-16	7.83E-15	UP
TMEM30A	-0.589276	6.73489	65.1959	6.78E-16	7.85E-15	DOWN
ZSWIM9	0.72792	2.88687	65.193	6.79E-16	7.85E-15	UP
UFC1	0.809231	6.2393	65.1709	6.87E-16	7.94E-15	UP
GAREM2	2.17582	1.2699	65.1507	6.94E-16	8.02E-15	UP
BRD8	0.660004	4.86188	65.1327	7.00E-16	8.08E-15	UP
DARS2	0.830304	4.86057	65.0978	7.13E-16	8.22E-15	UP
POGZ	0.818025	5.76981	65.0402	7.34E-16	8.46E-15	UP
NECTIN1	1.25968	4.05153	65.0199	7.41E-16	8.55E-15	UP
LDHD	-1.29141	6.63222	65.0058	7.47E-16	8.60E-15	DOWN
AVPI1	-1.02071	4.77367	64.9702	7.60E-16	8.75E-15	DOWN
HK3	-1.40647	1.95607	64.937	7.73E-16	8.90E-15	DOWN
CPA6	5.77495	-0.335171	64.9238	7.79E-16	8.95E-15	UP
SMYD5	0.734285	4.48063	64.9062	7.85E-16	9.03E-15	UP
WDR17	-1.66104	-2.58802	64.8623	8.03E-16	9.22E-15	DOWN
USP39	0.46979	4.93332	64.8553	8.06E-16	9.25E-15	NOT
FYN	-0.940526	4.47082	64.8548	8.06E-16	9.25E-15	DOWN
ANO2	3.02821	0.124235	64.8514	8.08E-16	9.26E-15	UP
POC1A	1.13698	3.35474	64.8029	8.28E-16	9.49E-15	UP
SEMA6C	1.51188	4.20776	64.7922	8.32E-16	9.53E-15	UP
FIBCD1	5.54293	-0.721309	64.7337	8.57E-16	9.81E-15	UP
CCDC78	2.32026	-0.256091	64.7015	8.71E-16	9.97E-15	UP
ATRIP	0.746964	3.13281	64.6983	8.73E-16	9.98E-15	UP
GLP2R	-2.27198	-0.807078	64.6925	8.75E-16	1.00E-14	DOWN
CFI	-1.19299	6.3828	64.6918	8.76E-16	1.00E-14	DOWN
UROC1	-2.26972	6.03589	64.6857	8.78E-16	1.00E-14	DOWN
CRK	-0.620668	5.89061	64.5348	9.48E-16	1.08E-14	DOWN
GPATCH1	0.638418	3.23874	64.5094	9.61E-16	1.10E-14	UP
MPP3	1.90374	1.13269	64.498	9.66E-16	1.10E-14	UP
PSAT1	-1.28111	6.59589	64.4978	9.66E-16	1.10E-14	DOWN
P3H4	1.55643	3.70107	64.4875	9.71E-16	1.11E-14	UP
ATP13A1	0.624823	5.99252	64.4848	9.73E-16	1.11E-14	UP
TBCC	0.73704	4.07226	64.4342	9.98E-16	1.13E-14	UP
LINGO1	2.55596	2.84104	64.3747	1.03E-15	1.17E-14	UP
TRIM16L	2.51472	4.60874	64.3464	1.04E-15	1.18E-14	UP
RHBDL1	1.66464	1.21448	64.2733	1.08E-15	1.23E-14	UP
DYDC2	3.47192	0.895061	64.2628	1.09E-15	1.23E-14	UP
DLX5	5.35302	-1.1204	64.2482	1.10E-15	1.24E-14	UP
UNC119B	1.14095	3.29786	64.2146	1.12E-15	1.26E-14	UP
EDEM1	-0.767793	6.22643	64.1942	1.13E-15	1.28E-14	DOWN
LYSMD1	0.798597	3.2987	64.1897	1.13E-15	1.28E-14	UP
MSS51	1.27922	-0.327473	64.1314	1.16E-15	1.32E-14	UP
CACNB4	3.0236	-0.141758	64.1293	1.17E-15	1.32E-14	UP
PDZD11	0.694974	4.80252	64.1124	1.18E-15	1.33E-14	UP
FBXO8	-0.803809	4.45328	64.1015	1.18E-15	1.33E-14	DOWN
WFS1	0.94312	4.88484	64.0589	1.21E-15	1.36E-14	UP
MIOX	4.14706	0.218604	64.0452	1.22E-15	1.37E-14	UP
CTNNA3	-2.19938	1.39059	64.0291	1.23E-15	1.38E-14	DOWN
CPSF6	0.537134	5.20379	63.9836	1.25E-15	1.41E-14	NOT
MAGED2	0.757477	6.87533	63.9823	1.26E-15	1.41E-14	UP
POLR1E	-0.754182	4.21059	63.97	1.26E-15	1.42E-14	DOWN
CYP19A1	6.88485	1.49191	63.9592	1.27E-15	1.43E-14	UP
FAM171A2	2.12151	0.400564	63.9332	1.29E-15	1.45E-14	UP
CISH	-1.18674	5.22995	63.9194	1.30E-15	1.46E-14	DOWN
MBL2	-1.8068	6.80941	63.9032	1.31E-15	1.47E-14	DOWN
CENPT	0.710637	3.91299	63.8909	1.32E-15	1.48E-14	UP
SKAP1	-1.52353	3.32664	63.8797	1.32E-15	1.48E-14	DOWN
TPM3	0.588971	7.67576	63.8751	1.33E-15	1.49E-14	UP
NADK2	-1.02229	7.49185	63.8684	1.33E-15	1.49E-14	DOWN
H4C14	2.00834	-1.26461	63.823	1.36E-15	1.52E-14	UP
FAM53B	0.984816	3.81994	63.8212	1.36E-15	1.52E-14	UP
B4GALT7	0.79984	4.93759	63.7949	1.38E-15	1.54E-14	UP
GON4L	0.724827	4.35443	63.7608	1.40E-15	1.57E-14	UP
H3C6	1.8196	1.77603	63.7518	1.41E-15	1.58E-14	UP
TTLL1	0.912377	1.38892	63.7375	1.42E-15	1.59E-14	UP
HGS	0.95512	5.53159	63.6436	1.49E-15	1.66E-14	UP
MRPS21	0.980702	6.27796	63.6415	1.49E-15	1.66E-14	UP
INTS4	0.536931	3.64416	63.6405	1.49E-15	1.66E-14	NOT
TAB2	-0.785504	5.6927	63.5806	1.54E-15	1.71E-14	DOWN
SF3A2	0.957941	5.56702	63.5753	1.54E-15	1.72E-14	UP
KRI1	0.568148	4.40837	63.5682	1.55E-15	1.72E-14	NOT
NUPR1	1.50741	4.03032	63.5601	1.56E-15	1.73E-14	UP
FOSL1	-1.66947	1.06352	63.5141	1.59E-15	1.77E-14	DOWN
KCNE5	3.22582	-0.523614	63.5138	1.59E-15	1.77E-14	UP
THNSL1	-0.839824	4.04551	63.4361	1.66E-15	1.84E-14	DOWN
VAX2	3.33294	-1.01599	63.4352	1.66E-15	1.84E-14	UP
PPIP5K1	0.776632	2.91949	63.4329	1.66E-15	1.84E-14	UP
RBM19	0.567019	4.57225	63.4193	1.67E-15	1.85E-14	NOT
PCED1A	0.844651	4.80941	63.4163	1.67E-15	1.85E-14	UP
RFLNA	4.58563	1.31885	63.3863	1.70E-15	1.88E-14	UP
VRK1	0.87609	2.70314	63.3763	1.71E-15	1.89E-14	UP
MFSD2A	-2.24103	6.09553	63.3312	1.75E-15	1.93E-14	DOWN
TMCO3	1.26118	5.2509	63.3309	1.75E-15	1.93E-14	UP
ABCC9	-1.51903	4.88728	63.2896	1.78E-15	1.97E-14	DOWN
DAND5	2.86837	-2.39778	63.2802	1.79E-15	1.98E-14	UP
GOT2	-0.985961	8.15858	63.2633	1.81E-15	2.00E-14	DOWN
FIGNL1	1.11225	2.7508	63.2466	1.82E-15	2.01E-14	UP
GLMN	0.794017	1.96475	63.1937	1.87E-15	2.06E-14	UP
TYMS	1.58375	1.71461	63.1873	1.88E-15	2.07E-14	UP
SLC39A10	1.27303	3.25851	63.1812	1.89E-15	2.08E-14	UP
SLITRK6	-2.81514	-1.87285	63.1714	1.89E-15	2.08E-14	DOWN
CYP2C9	-1.78623	9.048	63.132	1.93E-15	2.13E-14	DOWN
ZBED1	-0.629584	6.17604	63.1098	1.96E-15	2.15E-14	DOWN
F2RL3	2.32005	1.97913	63.0842	1.98E-15	2.18E-14	UP
FBXL6	1.12174	4.31222	63.0669	2.00E-15	2.19E-14	UP
PRRT3	1.09015	0.677228	63.0626	2.00E-15	2.20E-14	UP
CDKN2AIPNL	1.01946	4.46034	63.053	2.01E-15	2.21E-14	UP
NARF	0.969237	5.37869	63.0518	2.01E-15	2.21E-14	UP
SEZ6L2	3.45138	5.07913	63.0503	2.01E-15	2.21E-14	UP
MIS18A	0.935316	2.84376	63.0481	2.02E-15	2.21E-14	UP
MYO15B	1.41803	5.63363	63.0328	2.03E-15	2.22E-14	UP
ZNF865	0.728222	3.77422	63.0174	2.05E-15	2.24E-14	UP
TMEM101	0.893781	5.16783	63.0013	2.07E-15	2.26E-14	UP
TBC1D13	0.863791	4.96147	62.9913	2.08E-15	2.27E-14	UP
TMEM71	-1.09318	-0.609462	62.9331	2.14E-15	2.33E-14	DOWN
LRRC37A3	1.42105	1.51029	62.9329	2.14E-15	2.33E-14	UP
ZNF8	0.899173	1.83668	62.9323	2.14E-15	2.33E-14	UP
PRR3	0.782126	3.38481	62.9251	2.15E-15	2.34E-14	UP
PPM1G	0.597947	6.50364	62.9106	2.16E-15	2.36E-14	UP
MAF	-0.800432	5.53653	62.8962	2.18E-15	2.37E-14	DOWN
IL4R	-0.871922	6.07326	62.846	2.24E-15	2.43E-14	DOWN
BSG	1.02531	8.75049	62.8424	2.24E-15	2.44E-14	UP
WDR4	0.959185	3.06814	62.8168	2.27E-15	2.47E-14	UP
SLC6A9	2.12637	2.27214	62.7992	2.29E-15	2.49E-14	UP
ALDH4A1	-1.0744	8.75769	62.7841	2.31E-15	2.50E-14	DOWN
LOXHD1	2.65321	-2.31872	62.7171	2.39E-15	2.59E-14	UP
TMEM154	-1.78554	1.90742	62.6949	2.41E-15	2.62E-14	DOWN
OLFML3	-1.51934	3.55829	62.691	2.42E-15	2.62E-14	DOWN
TMEM266	2.01039	0.438235	62.6362	2.49E-15	2.69E-14	UP
ADGRA3	-1.17117	5.83798	62.6331	2.49E-15	2.70E-14	DOWN
SAMD10	0.933747	2.78707	62.6158	2.51E-15	2.72E-14	UP
TM4SF20	7.99331	3.39899	62.5972	2.54E-15	2.74E-14	UP
FBXW10	4.2071	0.458511	62.5916	2.54E-15	2.75E-14	UP
RASGRP4	-1.05701	0.218008	62.5865	2.55E-15	2.76E-14	DOWN
GPC2	2.07949	-1.37551	62.5708	2.57E-15	2.78E-14	UP
NEB	2.87179	4.14999	62.4535	2.73E-15	2.94E-14	UP
BSDC1	-0.60529	6.43249	62.4432	2.74E-15	2.96E-14	DOWN
MAZ	1.01497	3.03233	62.4387	2.75E-15	2.96E-14	UP
ZNF544	0.929461	3.6874	62.4279	2.76E-15	2.98E-14	UP
TPBGL	3.07347	0.203745	62.4254	2.77E-15	2.98E-14	UP
MMS19	0.571538	5.06571	62.3443	2.88E-15	3.10E-14	NOT
AATF	0.655354	5.67714	62.3095	2.94E-15	3.16E-14	UP
ST6GAL2	-2.1251	0.587093	62.2718	2.99E-15	3.22E-14	DOWN
RFC3	1.06218	2.99736	62.2511	3.02E-15	3.25E-14	UP
AP3M2	0.924193	2.84758	62.251	3.02E-15	3.25E-14	UP
BOLA2B	1.72472	-0.884386	62.2477	3.03E-15	3.25E-14	UP
HAO1	-1.43084	7.75477	62.2445	3.03E-15	3.26E-14	DOWN
CENPP	0.998119	0.688616	62.2379	3.04E-15	3.26E-14	UP
HOOK1	-0.880789	5.0807	62.2371	3.04E-15	3.26E-14	DOWN
SRGN	-1.12877	5.12526	62.1785	3.14E-15	3.36E-14	DOWN
TNFRSF25	1.49247	2.41276	62.1595	3.17E-15	3.39E-14	UP
CD164	-0.622666	7.67618	62.1547	3.18E-15	3.40E-14	DOWN
CERS5	0.62988	4.1548	62.144	3.19E-15	3.41E-14	UP
NSF	0.561426	4.88482	62.1261	3.22E-15	3.44E-14	NOT
TMEM53	-0.848312	4.86646	62.1099	3.25E-15	3.47E-14	DOWN
CR589904.2	5.73097	0.0639013	62.1095	3.25E-15	3.47E-14	UP
SEPSECS	-0.833759	5.15761	62.0961	3.27E-15	3.49E-14	DOWN
TMEM132A	2.48147	3.66976	62.0171	3.40E-15	3.63E-14	UP
E4F1	0.759752	4.52163	62.0125	3.41E-15	3.64E-14	UP
GPR35	2.98395	2.22368	61.9813	3.47E-15	3.69E-14	UP
SHMT1	-1.26492	7.97667	61.9464	3.53E-15	3.76E-14	DOWN
MSI1	3.50447	2.79419	61.9184	3.58E-15	3.81E-14	UP
OXLD1	1.02991	4.32936	61.9077	3.60E-15	3.83E-14	UP
PCSK1	7.00968	3.6633	61.9067	3.60E-15	3.83E-14	UP
FCGRT	-0.834846	8.18548	61.895	3.62E-15	3.85E-14	DOWN
SUV39H2	0.75867	2.45897	61.8673	3.67E-15	3.90E-14	UP
DCAF4L1	2.49447	-0.959061	61.8645	3.68E-15	3.91E-14	UP
RHO	3.54956	-2.67268	61.8525	3.70E-15	3.93E-14	UP
CD200R1	-1.25775	-0.181024	61.8456	3.71E-15	3.94E-14	DOWN
SSX1	8.73899	3.05265	61.8123	3.78E-15	4.00E-14	UP
OSBP2	1.74089	2.07988	61.7966	3.81E-15	4.03E-14	UP
MTMR11	1.92542	3.59909	61.77	3.86E-15	4.09E-14	UP
ZNF300	2.06335	1.27151	61.7414	3.92E-15	4.14E-14	UP
TKT	1.52703	8.19625	61.7409	3.92E-15	4.14E-14	UP
RHBDL3	4.20212	0.938539	61.7147	3.97E-15	4.20E-14	UP
HEY1	1.33414	2.50655	61.6753	4.05E-15	4.28E-14	UP
CRTC2	0.592812	5.59215	61.6344	4.14E-15	4.37E-14	UP
SERPINI1	1.89294	2.69845	61.6307	4.14E-15	4.37E-14	UP
THBD	-1.24666	3.58647	61.6257	4.15E-15	4.38E-14	DOWN
RAD1	0.597301	3.94363	61.6146	4.18E-15	4.40E-14	UP
BAX	0.912909	5.67641	61.5949	4.22E-15	4.45E-14	UP
ACBD7	1.84254	-0.0291657	61.5423	4.33E-15	4.56E-14	UP
PORCN	0.98779	2.05756	61.5128	4.40E-15	4.63E-14	UP
C5AR1	-1.11024	3.13111	61.5104	4.40E-15	4.63E-14	DOWN
COMMD5	0.962481	4.97971	61.4846	4.46E-15	4.69E-14	UP
ZNF213	1.03261	2.72396	61.4762	4.48E-15	4.71E-14	UP
RELL2	1.39352	-0.0577097	61.4662	4.50E-15	4.73E-14	UP
AIG1	-0.82377	7.16223	61.4497	4.54E-15	4.77E-14	DOWN
BRCA2	1.31424	1.58031	61.39	4.68E-15	4.91E-14	UP
METTL3	0.694799	3.95127	61.3775	4.71E-15	4.94E-14	UP
GNB1L	1.05589	2.28519	61.3748	4.72E-15	4.95E-14	UP
RCOR3	0.729488	4.52398	61.367	4.74E-15	4.96E-14	UP
ZNF473	0.694472	2.74118	61.3626	4.75E-15	4.97E-14	UP
MAPK11	1.43158	3.0525	61.2783	4.96E-15	5.19E-14	UP
SLC17A8	-2.40074	-2.1218	61.2756	4.96E-15	5.19E-14	DOWN
RPS10	1.40737	-0.180575	61.2571	5.01E-15	5.24E-14	UP
PRDX3	-0.695012	7.86173	61.2533	5.02E-15	5.24E-14	DOWN
SRRM3	3.54866	1.88515	61.1988	5.16E-15	5.39E-14	UP
RCHY1	-0.586214	3.26772	61.1532	5.28E-15	5.51E-14	DOWN
GBP2	1.38423	6.43702	61.1231	5.36E-15	5.59E-14	UP
BGLAP	1.92381	-1.96179	61.1199	5.37E-15	5.60E-14	UP
WDR97	1.57514	0.983201	61.09	5.45E-15	5.68E-14	UP
H3C12	3.27933	-3.64308	61.0764	5.49E-15	5.72E-14	UP
TRIM25	0.869192	4.90855	61.0505	5.56E-15	5.79E-14	UP
UNC13A	3.57527	-0.0486917	61.0397	5.59E-15	5.82E-14	UP
SYTL5	-1.6209	1.09834	61.0395	5.59E-15	5.82E-14	DOWN
FOCAD	0.708033	3.898	61.0198	5.65E-15	5.87E-14	UP
LIG3	0.628633	4.20668	60.9679	5.80E-15	6.03E-14	UP
HMGN4	0.687657	4.79786	60.9606	5.82E-15	6.05E-14	UP
PDCD5	0.846016	5.56929	60.9441	5.87E-15	6.09E-14	UP
MKRN3	3.9927	0.0671862	60.9427	5.88E-15	6.10E-14	UP
LRRC19	-2.196	-0.362502	60.9408	5.88E-15	6.10E-14	DOWN
GRPEL1	-0.661892	5.72355	60.9231	5.93E-15	6.15E-14	DOWN
B4GALNT2	7.32184	2.04996	60.9199	5.94E-15	6.16E-14	UP
INTS6	-0.672453	4.52957	60.9164	5.96E-15	6.16E-14	DOWN
MPZ	3.01859	3.87601	60.9102	5.97E-15	6.18E-14	UP
NUP107	0.674853	4.4234	60.8845	6.05E-15	6.26E-14	UP
CASP2	0.796568	3.976	60.8596	6.13E-15	6.34E-14	UP
SASS6	1.08814	1.51757	60.8519	6.15E-15	6.36E-14	UP
ZFYVE26	0.626547	4.2487	60.8321	6.22E-15	6.42E-14	UP
MINDY3	-0.659826	3.36875	60.8315	6.22E-15	6.42E-14	DOWN
ABHD12	0.789322	6.1613	60.7758	6.40E-15	6.60E-14	UP
PELI2	-1.46576	1.18998	60.7588	6.45E-15	6.65E-14	DOWN
TDO2	-1.79505	8.01142	60.7546	6.47E-15	6.66E-14	DOWN
SLC35E4	1.36236	0.908361	60.7494	6.48E-15	6.68E-14	UP
ARFGEF3	2.92643	2.94325	60.6703	6.75E-15	6.95E-14	UP
SLC25A29	0.983873	3.7173	60.66	6.78E-15	6.98E-14	UP
COX7B2	8.89463	2.34773	60.6592	6.79E-15	6.98E-14	UP
AL357556.3	1.46007	-1.74083	60.6514	6.81E-15	7.00E-14	UP
RPL36A	1.18801	-0.110856	60.6118	6.95E-15	7.14E-14	UP
RGS5	1.43921	6.55432	60.5762	7.08E-15	7.27E-14	UP
PDZRN4	-2.27604	-1.50978	60.5686	7.11E-15	7.29E-14	DOWN
DENND4A	-0.700607	4.78873	60.5025	7.35E-15	7.54E-14	DOWN
ERVFRD-1	-2.06438	-2.78994	60.4659	7.49E-15	7.67E-14	DOWN
TMEM94	0.630347	5.82785	60.4647	7.49E-15	7.68E-14	UP
CCL4	-1.37935	2.3735	60.4627	7.50E-15	7.68E-14	DOWN
TRIM54	4.29794	0.643795	60.4535	7.53E-15	7.71E-14	UP
ZNF618	1.05233	3.81355	60.4428	7.57E-15	7.75E-14	UP
ALPK3	2.06767	4.05284	60.4223	7.65E-15	7.83E-14	UP
BARD1	1.27488	1.8358	60.4131	7.69E-15	7.86E-14	UP
H2AC16	3.11239	-3.37456	60.3928	7.77E-15	7.94E-14	UP
MAGEC2	8.5948	2.97752	60.3907	7.78E-15	7.94E-14	UP
GINS4	1.71123	1.09681	60.3681	7.87E-15	8.03E-14	UP
DESI2	0.730145	4.90177	60.2967	8.16E-15	8.32E-14	UP
FABP5	1.70578	1.85983	60.2916	8.18E-15	8.34E-14	UP
RAP2A	1.03073	4.99487	60.2543	8.34E-15	8.49E-14	UP
PRR36	2.37275	0.867123	60.2462	8.37E-15	8.52E-14	UP
BNIPL	1.69379	-0.113588	60.2437	8.38E-15	8.53E-14	UP
DEPDC7	-1.20925	4.79718	60.2405	8.39E-15	8.54E-14	DOWN
CYB5RL	1.0637	1.92524	60.2359	8.41E-15	8.55E-14	UP
MRPL9	0.681634	4.18571	60.2006	8.57E-15	8.71E-14	UP
ALAS1	-1.22556	8.3013	60.1779	8.67E-15	8.80E-14	DOWN
PRDM15	1.30164	2.98228	60.1582	8.75E-15	8.89E-14	UP
CLVS1	3.02128	-0.744552	60.1542	8.77E-15	8.90E-14	UP
SPART	-1.35756	3.20624	60.1376	8.85E-15	8.97E-14	DOWN
CRHR2	1.74847	-1.45935	60.1278	8.89E-15	9.01E-14	UP
DEAF1	0.771995	4.28919	60.0924	9.05E-15	9.17E-14	UP
DDX11	1.25881	3.45979	60.084	9.09E-15	9.20E-14	UP
MCMDC2	1.26533	0.560469	60.072	9.14E-15	9.26E-14	UP
PLA2G12A	-0.732781	4.29881	60.0299	9.34E-15	9.45E-14	DOWN
PHOSPHO1	-1.19284	-1.84394	60.0255	9.36E-15	9.47E-14	DOWN
F9	-1.85311	8.09857	59.9963	9.50E-15	9.60E-14	DOWN
LPIN2	-1.03125	7.5112	59.9561	9.70E-15	9.80E-14	DOWN
FAM167B	-1.01253	2.53388	59.95	9.73E-15	9.82E-14	DOWN
TSPO2	2.17424	-0.367678	59.9496	9.73E-15	9.82E-14	UP
OAF	-0.904401	7.88105	59.9479	9.74E-15	9.82E-14	DOWN
TOPBP1	0.784678	4.39177	59.8854	1.01E-14	1.01E-13	UP
GLMP	0.986962	6.12762	59.8344	1.03E-14	1.04E-13	UP
DRP2	3.68002	-2.55233	59.8313	1.03E-14	1.04E-13	UP
ACP4	4.10357	-1.01967	59.8249	1.04E-14	1.04E-13	UP
DLL4	1.07818	3.72731	59.8207	1.04E-14	1.05E-13	UP
ZNF200	0.653392	2.77458	59.8161	1.04E-14	1.05E-13	UP
AGBL5	0.823764	4.2472	59.815	1.04E-14	1.05E-13	UP
TOR1A	-0.524047	5.19001	59.8065	1.05E-14	1.05E-13	NOT
SLC26A11	0.72531	4.0167	59.8029	1.05E-14	1.05E-13	UP
NF2	0.691107	4.7237	59.7958	1.05E-14	1.06E-13	UP
NRIP2	1.17629	1.40555	59.7796	1.06E-14	1.06E-13	UP
NME1	1.42415	4.52306	59.7586	1.07E-14	1.07E-13	UP
REG1A	10.4337	7.0498	59.7359	1.08E-14	1.09E-13	UP
FAM24B	2.17783	-0.743097	59.7245	1.09E-14	1.09E-13	UP
CCDC154	1.97297	-0.345819	59.7193	1.09E-14	1.09E-13	UP
FGFR1OP2	-0.452646	4.15017	59.6727	1.12E-14	1.12E-13	NOT
NOL7	0.667339	5.47636	59.6575	1.13E-14	1.13E-13	UP
RBMX	0.489002	6.20845	59.6505	1.13E-14	1.13E-13	NOT
TTLL4	1.45995	4.45058	59.6488	1.13E-14	1.13E-13	UP
DIO2	4.40469	1.73149	59.6483	1.13E-14	1.13E-13	UP
CLDN15	1.8416	5.48094	59.633	1.14E-14	1.14E-13	UP
PROZ	-1.56344	4.62081	59.6314	1.14E-14	1.14E-13	DOWN
[truncated: 17,938 more rows]

## Sheet: Cox regression
	coef	HR (95% CI for HR)	p.value
ALB	-0.074	0.93 (0.86-1)	0.057
FTL	0.23	1.3 (1.1-1.5)	0.0049
MT-CO3	-0.33	0.72 (0.55-0.94)	0.015
MT-CO2	-0.4	0.67 (0.5-0.91)	0.0091
MT-CO1	-0.32	0.73 (0.59-0.89)	0.0023
APOA2	-0.042	0.96 (0.9-1)	0.22
MT-ND4	-0.16	0.85 (0.69-1)	0.13
MT-CYB	-0.26	0.77 (0.63-0.95)	0.015
MT-ATP6	-0.23	0.79 (0.62-1)	0.065
MT-ND3	-0.2	0.82 (0.64-1)	0.1
MT-ND2	-0.039	0.96 (0.78-1.2)	0.72
MT-ND1	-0.11	0.9 (0.72-1.1)	0.35
APOA1	-0.076	0.93 (0.87-0.99)	0.015
APOC3	-0.082	0.92 (0.86-0.98)	0.014
SERPINA1	0.036	1 (0.9-1.2)	0.61
RBP4	-0.14	0.87 (0.8-0.95)	0.0013
APOH	-0.048	0.95 (0.89-1)	0.18
APOE	-0.16	0.85 (0.75-0.98)	0.023
AMBP	-0.1	0.9 (0.83-0.98)	0.02
ORM1	-0.046	0.96 (0.87-1)	0.32
FGA	-0.093	0.91 (0.84-0.99)	0.021
MT-ND4L	-0.13	0.88 (0.79-0.98)	0.016
MT-ND6	-0.18	0.84 (0.72-0.97)	0.022
VTN	-0.099	0.91 (0.83-0.99)	0.034
MT-ND5	-0.15	0.86 (0.75-0.98)	0.03
FGG	-0.079	0.92 (0.85-1)	0.054
FGB	-0.082	0.92 (0.86-0.99)	0.028
SERPINC1	-0.074	0.93 (0.87-0.99)	0.021
HP	-0.064	0.94 (0.88-1)	0.065
SAA1	-0.029	0.97 (0.92-1)	0.25
AHSG	-0.042	0.96 (0.9-1)	0.19
C3	-0.11	0.9 (0.81-1)	0.04
GC	-0.091	0.91 (0.84-1)	0.046
APOC1	-0.14	0.87 (0.78-0.96)	0.0081
MT-ATP8	-0.13	0.88 (0.79-0.97)	0.015
AGT	0.036	1 (0.87-1.2)	0.69
TMSB10	0.15	1.2 (1-1.3)	0.0084
CRP	0.02	1 (0.97-1.1)	0.4
ALDOB	-0.084	0.92 (0.86-0.98)	0.0092
TTR	-0.079	0.92 (0.86-0.99)	0.027
EPHX1	-0.063	0.94 (0.83-1.1)	0.31
ORM2	-0.044	0.96 (0.87-1.1)	0.38
RPS12	0.2	1.2 (1-1.5)	0.018
IFITM3	0.15	1.2 (0.92-1.5)	0.2
APCS	-0.087	0.92 (0.86-0.98)	0.015
PEBP1	-0.19	0.83 (0.66-1)	0.1
CES1	0.0079	1 (0.92-1.1)	0.86
MT2A	-0.043	0.96 (0.88-1)	0.35
RPL8	0.21	1.2 (1.1-1.4)	0.0089
ITIH2	-0.091	0.91 (0.83-1)	0.047
HPX	-0.13	0.88 (0.82-0.95)	0.00057
CLU	-0.078	0.93 (0.79-1.1)	0.32
ACTB	0.39	1.5 (1.1-2)	0.0059
RPS11	0.2	1.2 (0.97-1.5)	0.085
RPS18	0.13	1.1 (0.93-1.4)	0.2
TMEM176B	-0.037	0.96 (0.84-1.1)	0.6
F2	-0.075	0.93 (0.85-1)	0.1
ACTG1	0.4	1.5 (1.2-1.9)	0.00045
RPS27	0.14	1.2 (0.95-1.4)	0.14
SERPINF2	-0.11	0.9 (0.82-0.98)	0.011
FABP1	-0.02	0.98 (0.92-1)	0.53
HMGCS2	-0.12	0.89 (0.82-0.96)	0.0023
HLA-B	-0.057	0.94 (0.83-1.1)	0.41
GSTA1	-0.041	0.96 (0.9-1)	0.22
C4BPA	-0.089	0.91 (0.85-0.98)	0.014
HPD	-0.059	0.94 (0.89-1)	0.039
IGFBP1	-0.025	0.97 (0.9-1.1)	0.52
HLA-C	-0.016	0.98 (0.84-1.1)	0.84
RARRES2	-0.13	0.88 (0.77-1)	0.055
MT1G	-0.0086	0.99 (0.94-1)	0.75
HRG	-0.081	0.92 (0.87-0.97)	0.0038
ECHS1	-0.32	0.72 (0.57-0.92)	0.0087
GAPDH	0.45	1.6 (1.3-2)	3.6e-05
PSAP	0.44	1.6 (1.2-2)	0.0016
B2M	-0.096	0.91 (0.75-1.1)	0.34
IGFBP4	-0.26	0.77 (0.64-0.94)	0.009
EEF2	0.16	1.2 (0.9-1.5)	0.24
ALDH1A1	-0.054	0.95 (0.84-1.1)	0.35
HLA-A	0.0038	1 (0.85-1.2)	0.96
CALR	0.18	1.2 (0.95-1.5)	0.12
A2M	-0.008	0.99 (0.9-1.1)	0.88
LBP	-0.041	0.96 (0.87-1.1)	0.43
CYP3A4	-0.056	0.95 (0.9-0.99)	0.021
SERPIND1	-0.049	0.95 (0.88-1)	0.24
RPS6	0.25	1.3 (1-1.6)	0.021
ITIH1	-0.11	0.9 (0.83-0.97)	0.0071
PTMS	-0.018	0.98 (0.78-1.2)	0.88
SCD	0.069	1.1 (0.97-1.2)	0.17
UGT2B4	0.0032	1 (0.91-1.1)	0.95
HSP90AB1	0.35	1.4 (1.1-1.8)	0.0019
TM4SF4	-0.032	0.97 (0.88-1.1)	0.54
FGL1	-0.011	0.99 (0.91-1.1)	0.8
RPL3	0.14	1.2 (0.9-1.5)	0.26
RPL13A	0.19	1.2 (0.99-1.5)	0.067
RPLP2	0.25	1.3 (1.1-1.5)	0.0088
TMSB4X	0.16	1.2 (1-1.4)	0.05
SERPING1	-0.22	0.8 (0.68-0.95)	0.0098
CYP2A6	-0.046	0.96 (0.91-1)	0.067
DCXR	-0.11	0.89 (0.79-1)	0.057
AZGP1	-0.094	0.91 (0.83-0.99)	0.035
RPLP1	0.13	1.1 (0.93-1.4)	0.2
AKR1B10	0.074	1.1 (1-1.1)	0.0053
RPL7A	0.26	1.3 (1-1.6)	0.022
APOB	-0.081	0.92 (0.84-1)	0.1
HSPB1	0.17	1.2 (1-1.4)	0.031
C1S	-0.2	0.82 (0.71-0.95)	0.0074
KNG1	-0.11	0.9 (0.83-0.97)	0.0054
ASS1	-0.17	0.84 (0.73-0.97)	0.019
ADH4	-0.11	0.89 (0.85-0.94)	1.2e-05
SOD1	-0.11	0.89 (0.72-1.1)	0.3
AGXT	-0.097	0.91 (0.84-0.98)	0.0083
ADH1C	-0.084	0.92 (0.87-0.97)	0.0035
NDUFA1	-0.016	0.98 (0.77-1.3)	0.9
SPP1	0.12	1.1 (1.1-1.2)	2.3e-06
RPLP0	0.28	1.3 (1.1-1.6)	0.0074
RPS21	0.19	1.2 (1-1.4)	0.033
CYP2E1	-0.035	0.97 (0.92-1)	0.13
TXN	0.27	1.3 (1.1-1.6)	0.0085
CD74	-0.038	0.96 (0.84-1.1)	0.57
ITIH3	-0.049	0.95 (0.86-1.1)	0.33
DEFB1	-0.013	0.99 (0.94-1)	0.62
ATP5F1B	0.26	1.3 (0.98-1.7)	0.066
HLA-DRA	-0.045	0.96 (0.84-1.1)	0.48
SULT2A1	-0.082	0.92 (0.86-0.98)	0.013
RPS4X	0.25	1.3 (1-1.6)	0.018
GPX1	0.17	1.2 (0.95-1.5)	0.14
SERPINF1	-0.081	0.92 (0.83-1)	0.15
EEF1A1	0.24	1.3 (1-1.6)	0.03
RPL10A	0.19	1.2 (0.97-1.5)	0.097
PLA2G2A	-0.0024	1 (0.95-1)	0.92
APOM	-0.016	0.98 (0.89-1.1)	0.74
SERPINA6	-0.089	0.92 (0.83-1)	0.085
GPX2	0.037	1 (0.97-1.1)	0.3
GLUL	-0.0094	0.99 (0.91-1.1)	0.83
TF	-0.035	0.97 (0.88-1.1)	0.47
MAT1A	-0.096	0.91 (0.83-0.99)	0.037
P4HB	0.12	1.1 (0.9-1.4)	0.3
PRDX5	0.39	1.5 (1.1-2)	0.0085
FN1	0.17	1.2 (1-1.4)	0.055
RPL19	0.26	1.3 (1-1.7)	0.032
GPC3	0.032	1 (0.98-1.1)	0.25
EDF1	0.14	1.1 (0.9-1.5)	0.27
RPS16	0.17	1.2 (0.97-1.5)	0.11
GPX3	0.039	1 (0.92-1.2)	0.54
HSPA5	0.27	1.3 (1-1.7)	0.023
CD14	-0.12	0.89 (0.77-1)	0.086
C8G	-0.097	0.91 (0.81-1)	0.11
PRDX6	0.42	1.5 (1.2-2)	0.0023
RHOB	-0.095	0.91 (0.78-1.1)	0.23
SPINK1	0.052	1.1 (1-1.1)	0.031
TMBIM6	0.033	1 (0.77-1.4)	0.83
RPL35	0.19	1.2 (0.99-1.5)	0.062
RPL27	0.27	1.3 (1.1-1.6)	0.014
ASGR2	-0.087	0.92 (0.83-1)	0.1
RPS8	0.4	1.5 (1.2-1.8)	0.00017
RPS2	0.25	1.3 (1.1-1.6)	0.013
SDC1	0.075	1.1 (0.88-1.3)	0.48
RPS25	0.2	1.2 (0.95-1.6)	0.12
CD63	0.38	1.5 (1.2-1.8)	0.00098
HLA-E	-0.1	0.9 (0.73-1.1)	0.35
SEPHS2	-0.075	0.93 (0.73-1.2)	0.54
RPL29	0.31	1.4 (1.1-1.7)	0.0077
TMEM176A	0.029	1 (0.89-1.2)	0.69
TIMP1	0.056	1.1 (0.97-1.2)	0.22
HSP90B1	0.27	1.3 (1-1.7)	0.035
HSD11B1	-0.036	0.96 (0.91-1)	0.21
RPS19	0.1	1.1 (0.93-1.3)	0.25
DHCR24	0.17	1.2 (0.93-1.5)	0.17
LRG1	-0.02	0.98 (0.88-1.1)	0.73
TM4SF5	0.0061	1 (0.91-1.1)	0.9
SLPI	0.0079	1 (0.95-1.1)	0.8
NNMT	-0.0056	0.99 (0.93-1.1)	0.87
RPL36AL	0.17	1.2 (0.88-1.6)	0.26
PGRMC1	-0.1	0.9 (0.77-1.1)	0.21
NDUFS5	0.36	1.4 (1.1-1.8)	0.0027
NDUFB7	-0.024	0.98 (0.76-1.3)	0.85
PLG	-0.095	0.91 (0.84-0.98)	0.018
AFP	0.025	1 (0.98-1.1)	0.32
C1R	-0.15	0.86 (0.74-1)	0.064
RPL7	0.18	1.2 (1-1.4)	0.042
RPL11	0.28	1.3 (1-1.7)	0.032
IFI6	0.038	1 (0.93-1.2)	0.5
HSD17B6	-0.096	0.91 (0.85-0.97)	0.0076
PFN1	0.37	1.4 (1.1-1.8)	0.0021
HLA-DRB1	-0.06	0.94 (0.83-1.1)	0.34
RPL13	0.1	1.1 (0.91-1.3)	0.32
GPX4	0.37	1.4 (1.1-1.9)	0.01
CYP27A1	-0.16	0.85 (0.76-0.95)	0.0042
TST	-0.095	0.91 (0.75-1.1)	0.32
KRT18	0.13	1.1 (0.95-1.4)	0.16
CFHR1	-0.039	0.96 (0.9-1)	0.23
H1-2	-0.045	0.96 (0.85-1.1)	0.44
TAGLN2	0.39	1.5 (1.2-1.8)	9.8e-05
RIDA	-0.17	0.84 (0.74-0.96)	0.0099
MYL12B	0.26	1.3 (0.97-1.7)	0.075
ATF5	-0.012	0.99 (0.91-1.1)	0.76
ENO1	0.5	1.6 (1.4-2)	2e-08
RPL4	0.2	1.2 (0.96-1.6)	0.1
SLC25A5	0.23	1.3 (1-1.6)	0.036
SDS	-0.039	0.96 (0.91-1)	0.16
RPL10	0.2	1.2 (0.96-1.5)	0.098
GRINA	0.21	1.2 (0.97-1.6)	0.081
RPL32	0.24	1.3 (1-1.6)	0.024
CHCHD2	0.54	1.7 (1.3-2.3)	6e-04
COX6B1	0.071	1.1 (0.87-1.3)	0.52
REG3A	-0.015	0.99 (0.94-1)	0.54
AADAC	-0.021	0.98 (0.89-1.1)	0.66
LAPTM4A	0.36	1.4 (1.1-1.9)	0.012
RPL12	0.22	1.2 (0.99-1.6)	0.055
BST2	0.027	1 (0.92-1.2)	0.63
ADH1A	-0.1	0.9 (0.84-0.97)	0.0064
GSTO1	-0.088	0.92 (0.74-1.1)	0.42
SLC25A6	0.22	1.2 (1-1.5)	0.027
CFH	-0.12	0.89 (0.79-0.99)	0.037
ADH1B	-0.11	0.89 (0.83-0.96)	0.0019
SDC4	-0.0077	0.99 (0.84-1.2)	0.93
ARG1	-0.035	0.97 (0.9-1)	0.35
RPL24	0.29	1.3 (1.1-1.7)	0.015
RPL5	0.37	1.5 (1.2-1.8)	0.0016
HPR	-0.078	0.93 (0.86-1)	0.045
CHI3L1	2e-04	1 (0.95-1.1)	0.99
TPT1	-0.15	0.86 (0.67-1.1)	0.27
DAD1	0.57	1.8 (1.3-2.4)	0.00063
LGALS4	0.039	1 (0.97-1.1)	0.25
H1-0	0.0071	1 (0.84-1.2)	0.94
LMAN2	0.35	1.4 (1-1.9)	0.024
XBP1	0.021	1 (0.83-1.3)	0.85
HSPA8	0.43	1.5 (1.2-1.9)	0.00017
MT1E	-0.025	0.98 (0.91-1)	0.46
CTSZ	0.25	1.3 (1-1.6)	0.031
HSP90AA1	0.45	1.6 (1.2-2)	0.00016
TFR2	-0.1	0.9 (0.82-0.99)	0.031
INSIG1	-0.082	0.92 (0.83-1)	0.13
ANG	-0.16	0.85 (0.76-0.95)	0.0038
AOX1	-0.071	0.93 (0.87-1)	0.055
GSTA2	-0.019	0.98 (0.93-1)	0.52
ARF1	0.2	1.2 (0.92-1.6)	0.17
CYP2C8	-0.075	0.93 (0.87-0.99)	0.024
RPS9	0.12	1.1 (0.9-1.4)	0.28
REEP6	-0.062	0.94 (0.84-1)	0.26
CTSD	0.2	1.2 (1-1.5)	0.052
EFNA1	0.19	1.2 (1-1.4)	0.033
S100A10	0.28	1.3 (1.1-1.5)	0.00019
RPL36	0.13	1.1 (0.94-1.4)	0.18
SLC38A3	-0.1	0.9 (0.82-1)	0.043
EIF1	0.31	1.4 (1-1.8)	0.04
CPS1	-0.097	0.91 (0.86-0.96)	0.00061
FAU	0.13	1.1 (0.87-1.5)	0.36
TPI1	0.52	1.7 (1.3-2.2)	2.9e-05
UBB	-0.23	0.8 (0.64-0.99)	0.038
RPL18	0.24	1.3 (1-1.6)	0.02
PSMB4	0.34	1.4 (1.1-1.8)	0.0067
ASGR1	-0.088	0.92 (0.82-1)	0.13
TAT	-0.091	0.91 (0.86-0.97)	0.0019
TUBB	0.29	1.3 (1.1-1.6)	0.0037
UGT2B7	-0.025	0.97 (0.9-1.1)	0.51
PRDX1	0.49	1.6 (1.3-2)	2.3e-05
RPN2	0.53	1.7 (1.3-2.3)	3e-04
HGD	-0.092	0.91 (0.82-1)	0.092
RACK1	0.38	1.5 (1.2-1.9)	0.0019
PDIA4	0.16	1.2 (0.93-1.5)	0.17
RPL41	0.29	1.3 (1.1-1.7)	0.015
GLUD1	-0.14	0.87 (0.73-1)	0.11
RPS5	0.25	1.3 (1.1-1.6)	0.011
METTL7A	-0.21	0.81 (0.69-0.96)	0.018
RPS13	0.36	1.4 (1.1-1.8)	0.0043
COX7C	0.13	1.1 (0.84-1.5)	0.42
PDIA3	0.17	1.2 (0.89-1.6)	0.24
AQP9	-0.082	0.92 (0.86-0.98)	0.013
G6PC	-0.13	0.88 (0.82-0.94)	0.00037
GAMT	-0.14	0.87 (0.75-1)	0.073
F12	-0.097	0.91 (0.84-0.98)	0.017
S100P	0.058	1.1 (1-1.1)	0.021
APMAP	-0.074	0.93 (0.76-1.1)	0.47
LGALS3BP	0.095	1.1 (1-1.2)	0.059
UGT2B15	-0.089	0.91 (0.86-0.98)	0.0073
PCK1	-0.077	0.93 (0.87-0.99)	0.022
PSMB3	0.2	1.2 (0.96-1.5)	0.11
LYZ	0.01	1 (0.94-1.1)	0.76
ELOB	0.086	1.1 (0.86-1.4)	0.47
UBC	0.44	1.6 (1.1-2.1)	0.0072
EEF1B2	0.3	1.4 (1.1-1.7)	0.0087
PROC	-0.12	0.89 (0.8-0.99)	0.038
RPS28	0.046	1 (0.85-1.3)	0.66
LCN2	0.011	1 (0.96-1.1)	0.69
C9	-0.0049	1 (0.95-1)	0.85
PPDPF	0.081	1.1 (0.95-1.2)	0.23
RPS27A	0.29	1.3 (1.1-1.6)	0.0072
S100A11	0.19	1.2 (1.1-1.3)	0.00037
GOT1	-0.089	0.91 (0.78-1.1)	0.26
C8B	-0.12	0.89 (0.81-0.97)	0.011
APOA5	-0.072	0.93 (0.86-1)	0.064
ANPEP	-0.075	0.93 (0.82-1.1)	0.25
MRPL41	0.03	1 (0.83-1.3)	0.79
DUSP1	-0.053	0.95 (0.83-1.1)	0.42
NDUFB11	0.2	1.2 (0.96-1.5)	0.1
CFHR2	-0.11	0.9 (0.83-0.97)	0.0047
SAT1	-0.22	0.81 (0.62-1)	0.1
IL32	-0.06	0.94 (0.83-1.1)	0.36
HPN	-0.14	0.87 (0.77-0.97)	0.011
CANX	0.32	1.4 (1.1-1.8)	0.0083
PCBD1	0.11	1.1 (0.86-1.5)	0.41
RPS20	0.13	1.1 (0.94-1.4)	0.18
SLC2A2	-0.13	0.88 (0.82-0.95)	0.00064
IFITM2	0.094	1.1 (0.92-1.3)	0.29
KRT8	0.14	1.2 (0.98-1.4)	0.093
BSG	0.36	1.4 (1.2-1.7)	0.00011
SERPINA4	-0.046	0.95 (0.88-1)	0.24
PON1	-0.14	0.87 (0.81-0.93)	6.7e-05
SERPINA5	-0.067	0.93 (0.85-1)	0.15
NOP10	0.35	1.4 (1.1-1.9)	0.012
SERPINA11	-0.036	0.97 (0.89-1)	0.38
RPS14	0.28	1.3 (1-1.7)	0.018
COX8A	0.19	1.2 (0.93-1.6)	0.15
HSD17B10	0.17	1.2 (0.91-1.5)	0.2
BAAT	-0.12	0.88 (0.8-0.97)	0.012
LGALS1	0.19	1.2 (1.1-1.4)	0.0067
CYP2C9	-0.13	0.87 (0.82-0.93)	6e-05
ALAS1	-0.19	0.82 (0.71-0.96)	0.01
RPL6	0.33	1.4 (1.1-1.8)	0.011
METTL7B	0.1	1.1 (0.95-1.3)	0.2
NUCB1	0.2	1.2 (0.89-1.7)	0.22
PSME1	0.14	1.1 (0.85-1.6)	0.38
OST4	0.39	1.5 (1.1-2)	0.016
IGFBP2	-0.013	0.99 (0.91-1.1)	0.76
G0S2	-0.021	0.98 (0.9-1.1)	0.64
RPL35A	0.27	1.3 (1.1-1.6)	0.011
SLC22A1	-0.1	0.9 (0.85-0.96)	6e-04
BGN	-0.0011	1 (0.9-1.1)	0.98
CHCHD10	-0.089	0.91 (0.76-1.1)	0.33
SLC9A3R1	0.42	1.5 (1.2-1.9)	2e-04
GATM	-0.044	0.96 (0.87-1.1)	0.39
RPSA	0.22	1.2 (1-1.5)	0.017
ALDH4A1	-0.13	0.87 (0.73-1)	0.15
HAO1	-0.12	0.89 (0.82-0.97)	0.0054
RPS3	0.21	1.2 (1-1.5)	0.033
COX5B	0.045	1 (0.79-1.4)	0.75
ATP1B1	0.038	1 (0.9-1.2)	0.6
SF3B5	0.37	1.4 (1.1-1.8)	0.0019
CAT	-0.14	0.87 (0.75-1)	0.081
C1QA	0.033	1 (0.9-1.2)	0.63
C1orf43	0.58	1.8 (1.3-2.4)	3e-04
DUSP23	0.27	1.3 (1.1-1.6)	0.0063
HDGF	0.69	2 (1.5-2.7)	5.5e-06
ROMO1	0.11	1.1 (0.91-1.4)	0.28
NTS	0.069	1.1 (1-1.1)	0.033
FMO3	-0.11	0.9 (0.84-0.97)	0.0035
RPS15	0.19	1.2 (0.99-1.5)	0.067
SDC2	-0.033	0.97 (0.79-1.2)	0.76
FURIN	-0.026	0.97 (0.85-1.1)	0.71
CTSB	0.27	1.3 (1.1-1.6)	0.012
FH	-0.095	0.91 (0.71-1.2)	0.45
CP	-0.015	0.99 (0.89-1.1)	0.77
NDUFS6	0.23	1.3 (1-1.6)	0.028
C8A	-0.11	0.9 (0.83-0.98)	0.015
CYC1	0.21	1.2 (0.98-1.6)	0.076
PCK2	-0.11	0.9 (0.79-1)	0.078
UBA52	0.19	1.2 (0.97-1.5)	0.094
SEC61B	0.27	1.3 (0.95-1.8)	0.1
GRN	0.37	1.4 (1.2-1.8)	0.00092
PAH	-0.1	0.9 (0.82-0.98)	0.02
ANGPTL3	-0.029	0.97 (0.89-1.1)	0.53
BLVRB	-0.048	0.95 (0.77-1.2)	0.66
POR	-0.098	0.91 (0.75-1.1)	0.31
VAMP8	0.18	1.2 (0.99-1.5)	0.067
CUTA	0.25	1.3 (1-1.6)	0.039
SLC25A1	0.18	1.2 (0.92-1.6)	0.18
S100A6	0.12	1.1 (1-1.2)	0.0093
TUFM	0.28	1.3 (0.91-1.9)	0.14
CLIC1	0.3	1.4 (1.2-1.6)	0.00023
SURF4	0.52	1.7 (1.2-2.3)	0.0023
IDH2	-0.084	0.92 (0.76-1.1)	0.39
CREB3L3	-0.027	0.97 (0.88-1.1)	0.62
ACADVL	-0.16	0.85 (0.67-1.1)	0.19
SCCPDH	0.077	1.1 (0.9-1.3)	0.41
ISG15	0.087	1.1 (0.96-1.2)	0.19
JUND	-0.099	0.91 (0.72-1.1)	0.38
PTMA	0.51	1.7 (1.3-2.1)	9.8e-05
RPL37A	0.18	1.2 (1-1.4)	0.056
ACSL1	-0.093	0.91 (0.81-1)	0.11
RPN1	0.7	2 (1.4-2.9)	0.00011
BCAP31	0.23	1.3 (1-1.6)	0.048
RPL34	0.037	1 (0.83-1.3)	0.75
RPL28	0.18	1.2 (0.99-1.4)	0.064
STOM	-0.12	0.89 (0.74-1.1)	0.19
AKR1C3	0.27	1.3 (1.1-1.6)	0.0014
ATP6V0E1	0.48	1.6 (1.2-2.2)	0.0016
RPL31	0.2	1.2 (0.97-1.5)	0.083
BHMT2	-0.09	0.91 (0.82-1)	0.096
PSMA7	0.51	1.7 (1.3-2.2)	0.00016
CYP4A11	-0.084	0.92 (0.85-1)	0.039
PPIB	0.021	1 (0.77-1.3)	0.88
POLR2L	0.36	1.4 (1.1-1.8)	0.0016
ATP5F1C	0.42	1.5 (1.1-2)	0.0052
CDO1	-0.1	0.9 (0.84-0.98)	0.01
SPARC	0.082	1.1 (0.93-1.3)	0.29
CYP2D6	-0.078	0.93 (0.85-1)	0.062
PMVK	0.21	1.2 (0.96-1.6)	0.095
ECH1	-0.086	0.92 (0.73-1.1)	0.46
PABPC1	0.31	1.4 (1.1-1.6)	0.0011
MSMO1	-0.0095	0.99 (0.84-1.2)	0.91
FKBP8	0.24	1.3 (0.96-1.7)	0.088
CCT3	0.55	1.7 (1.4-2.2)	4e-06
ATF4	0.42	1.5 (1.2-2)	0.0014
RPS24	0.2	1.2 (1-1.5)	0.037
MRFAP1	0.49	1.6 (1.1-2.3)	0.0067
CLDN1	0.045	1 (0.91-1.2)	0.53
RPL38	0.16	1.2 (0.97-1.4)	0.092
BHMT	-0.09	0.91 (0.85-0.98)	0.0092
C1QB	0.06	1.1 (0.93-1.2)	0.36
PFDN2	0.4	1.5 (1.2-1.9)	0.002
CEBPD	-0.1	0.9 (0.76-1.1)	0.22
LDHA	0.62	1.9 (1.5-2.3)	2e-07
RPL23	0.25	1.3 (1-1.6)	0.022
CST3	0.26	1.3 (1-1.6)	0.02
GOLT1A	0.028	1 (0.89-1.2)	0.71
SIGMAR1	0.22	1.3 (0.98-1.6)	0.072
UQCRC1	0.16	1.2 (0.83-1.6)	0.37
RPL27A	0.22	1.2 (1-1.5)	0.03
OAZ1	0.34	1.4 (1.1-1.8)	0.0034
F10	-0.052	0.95 (0.82-1.1)	0.48
SERPINA7	-0.056	0.95 (0.89-1)	0.087
C4BPB	-0.1	0.9 (0.81-1)	0.046
SRP14	0.15	1.2 (0.82-1.6)	0.4
TRMT112	0.51	1.7 (1.2-2.3)	0.0014
BRK1	0.74	2.1 (1.5-2.9)	5.5e-06
FTCD	-0.16	0.86 (0.8-0.92)	2.8e-05
KDELR2	0.33	1.4 (0.99-1.9)	0.054
PSMD4	0.31	1.4 (1.1-1.7)	0.0046
GHITM	0.038	1 (0.76-1.4)	0.81
STARD10	-0.055	0.95 (0.79-1.1)	0.55
HABP2	-0.035	0.97 (0.89-1)	0.39
APOA4	0.019	1 (0.96-1.1)	0.51
NDUFB10	-0.0064	0.99 (0.77-1.3)	0.96
HJV	-0.087	0.92 (0.85-0.99)	0.031
PHYH	-0.089	0.91 (0.78-1.1)	0.27
UGT2B10	-0.063	0.94 (0.87-1)	0.099
PIPOX	-0.11	0.89 (0.81-0.99)	0.025
CYP8B1	-0.068	0.93 (0.88-0.99)	0.016
RRBP1	0.22	1.2 (0.98-1.6)	0.075
TUBB4B	0.39	1.5 (1.2-1.9)	0.0012
MYDGF	0.3	1.4 (1-1.8)	0.024
TRIR	0.15	1.2 (0.87-1.6)	0.3
ANGPTL8	-0.004	1 (0.92-1.1)	0.92
AKR1C4	-0.025	0.98 (0.89-1.1)	0.59
MYH9	0.12	1.1 (0.92-1.4)	0.24
MAOB	-0.089	0.91 (0.78-1.1)	0.28
COX5A	0.049	1.1 (0.78-1.4)	0.75
RAMP1	-0.11	0.9 (0.82-0.98)	0.022
LEAP2	-0.097	0.91 (0.83-1)	0.046
KDELR1	0.56	1.8 (1.3-2.3)	1e-04
GANAB	0.41	1.5 (1.1-2)	0.0046
ATP5MD	0.085	1.1 (0.84-1.4)	0.52
FASN	0.11	1.1 (0.98-1.3)	0.092
POLDIP2	0.15	1.2 (0.8-1.7)	0.45
APLP2	0.35	1.4 (1.1-1.8)	0.0027
SEC61A1	0.65	1.9 (1.5-2.5)	2.4e-06
CBR1	-0.021	0.98 (0.84-1.1)	0.79
GJB1	-0.054	0.95 (0.83-1.1)	0.42
SAT2	-0.11	0.9 (0.73-1.1)	0.31
MGST1	0.034	1 (0.9-1.2)	0.63
C1QC	0.065	1.1 (0.93-1.2)	0.35
VDAC1	0.52	1.7 (1.2-2.3)	0.00081
MYL6	0.19	1.2 (0.94-1.6)	0.14
UQCRQ	-0.085	0.92 (0.73-1.2)	0.47
C5	-0.11	0.9 (0.8-1)	0.07
GNMT	-0.096	0.91 (0.85-0.98)	0.0091
MDH2	0.18	1.2 (0.92-1.6)	0.18
CPN2	-0.091	0.91 (0.84-1)	0.039
YBX1	0.81	2.2 (1.7-2.9)	2.7e-10
COL18A1	-0.13	0.87 (0.75-1)	0.078
DBI	0.29	1.3 (1-1.7)	0.034
SNRPB	0.39	1.5 (1.2-1.8)	9e-05
PTGR1	0.11	1.1 (0.99-1.3)	0.072
CREG1	0.019	1 (0.86-1.2)	0.83
MPC2	0.1	1.1 (0.86-1.4)	0.44
RNF5	-0.023	0.98 (0.77-1.2)	0.86
SLC25A47	-0.046	0.95 (0.9-1)	0.13
SLC22A7	-0.11	0.9 (0.84-0.96)	0.0015
AGPAT2	0.11	1.1 (0.95-1.3)	0.18
IGFBP7	-0.1	0.9 (0.77-1)	0.18
AFM	-0.13	0.88 (0.82-0.95)	0.00057
RPS7	0.32	1.4 (1.1-1.7)	0.0052
PARK7	0.29	1.3 (0.99-1.8)	0.055
MRPL14	0.17	1.2 (0.95-1.5)	0.14
SNRPD2	0.21	1.2 (1-1.5)	0.017
MDK	0.1	1.1 (1-1.2)	0.03
TXNIP	-0.11	0.9 (0.79-1)	0.08
SPP2	-0.12	0.89 (0.83-0.94)	0.00013
CES2	-0.083	0.92 (0.82-1)	0.13
SERINC2	0.24	1.3 (1.1-1.5)	0.009
RPL37	0.28	1.3 (1.1-1.6)	0.011
FBP1	-0.11	0.9 (0.82-0.98)	0.015
TMEM123	0.17	1.2 (0.98-1.4)	0.077
MRPL24	0.19	1.2 (0.97-1.5)	0.085
SLC10A1	-0.11	0.9 (0.85-0.95)	0.00036
PLIN2	0.088	1.1 (0.95-1.3)	0.23
OAF	0.022	1 (0.82-1.3)	0.85
EIF5A	0.31	1.4 (1.1-1.7)	0.016
CAPNS1	0.28	1.3 (1-1.7)	0.023
DNAJA1	0.23	1.3 (0.97-1.6)	0.089
HIGD2A	0.31	1.4 (1.1-1.7)	0.016
ZFP36	0.047	1 (0.9-1.2)	0.55
S100A16	0.28	1.3 (1.1-1.5)	0.00035
CPB2	-0.15	0.86 (0.78-0.95)	0.0026
ID2	-0.037	0.96 (0.81-1.1)	0.68
ADI1	-0.27	0.77 (0.63-0.93)	0.0074
TALDO1	0.42	1.5 (1.2-1.9)	4.7e-05
IFI27	-0.021	0.98 (0.91-1.1)	0.59
RPL18A	0.13	1.1 (0.94-1.4)	0.18
APP	0.048	1 (0.92-1.2)	0.49
PSMB7	0.23	1.3 (0.92-1.7)	0.16
PTGES3	0.59	1.8 (1.3-2.5)	0.00026
ERRFI1	-0.07	0.93 (0.82-1.1)	0.29
LAMP1	0.1	1.1 (0.85-1.4)	0.43
FIS1	0.025	1 (0.79-1.3)	0.85
DHRS3	-0.15	0.86 (0.65-1.1)	0.29
TMED9	0.36	1.4 (1.1-1.9)	0.013
TMEM14C	0.44	1.6 (1.2-2)	0.0012
LSR	-0.035	0.97 (0.86-1.1)	0.56
ALDH2	-0.34	0.71 (0.6-0.85)	0.00019
TMED2	0.29	1.3 (1-1.8)	0.045
UQCRH	0.61	1.8 (1.4-2.3)	1.2e-06
RPL9	0.15	1.2 (0.95-1.4)	0.15
SH3BGRL3	0.27	1.3 (1.1-1.6)	0.0041
SELENBP1	-0.1	0.9 (0.79-1)	0.14
SLC38A4	-0.089	0.91 (0.84-0.99)	0.037
HADHA	0.64	1.9 (1.3-2.7)	0.00029
MT1M	-0.0093	0.99 (0.92-1.1)	0.79
SQSTM1	0.28	1.3 (1.1-1.5)	0.00025
SAA2	-0.023	0.98 (0.92-1)	0.45
YWHAE	0.29	1.3 (1-1.8)	0.047
RPL15	0.4	1.5 (1.1-2)	0.0085
SLC39A7	0.32	1.4 (1.1-1.7)	0.0062
PRKCSH	0.37	1.4 (1-2)	0.036
VAMP5	-0.052	0.95 (0.77-1.2)	0.63
HSPD1	0.61	1.8 (1.4-2.4)	2.2e-05
GOT2	-0.4	0.67 (0.54-0.82)	0.00013
BEX3	0.08	1.1 (0.98-1.2)	0.1
ERP29	0.6	1.8 (1.3-2.5)	0.00017
H2BC12	-0.025	0.98 (0.86-1.1)	0.71
PSMB1	0.23	1.3 (0.97-1.6)	0.079
GPAA1	0.28	1.3 (1.1-1.6)	0.006
PRDX4	0.39	1.5 (1.2-1.9)	0.001
PSMB5	0.67	2 (1.4-2.7)	0.00012
CNBP	0.55	1.7 (1.2-2.5)	0.0032
BANF1	0.51	1.7 (1.2-2.3)	0.0012
RPL21	0.12	1.1 (0.93-1.4)	0.23
CD81	0.083	1.1 (0.9-1.3)	0.4
COX4I1	0.0072	1 (0.79-1.3)	0.95
SNRPC	0.44	1.6 (1.2-2)	0.00044
HNRNPK	0.55	1.7 (1.2-2.4)	0.001
CFL1	0.68	2 (1.5-2.6)	9.6e-07
PDLIM1	0.086	1.1 (0.88-1.4)	0.43
C19orf53	0.3	1.3 (1-1.7)	0.026
FCGRT	-0.064	0.94 (0.74-1.2)	0.6
IDH1	0.26	1.3 (1-1.6)	0.023
XRCC6	0.52	1.7 (1.3-2.2)	0.00026
SELENOP	-0.051	0.95 (0.82-1.1)	0.51
SRP9	0.25	1.3 (0.98-1.7)	0.067
PRDX3	-0.011	0.99 (0.79-1.2)	0.92
NCOA4	0.073	1.1 (0.87-1.3)	0.5
RPL30	0.017	1 (0.85-1.2)	0.85
AUP1	0.69	2 (1.4-2.9)	0.00021
MORF4L2	0.23	1.3 (0.98-1.6)	0.069
DDOST	0.44	1.6 (1.2-2)	0.00039
GADD45B	-0.15	0.86 (0.74-1)	0.044
MLF2	0.35	1.4 (0.97-2.1)	0.071
NAXE	0.38	1.5 (1.2-1.8)	0.0012
RAC1	0.57	1.8 (1.4-2.3)	7.5e-06
TRAM1	0.29	1.3 (1.1-1.7)	0.016
ORMDL3	-0.025	0.98 (0.78-1.2)	0.83
SNX3	0.41	1.5 (1.1-2)	0.0061
GSTK1	-0.034	0.97 (0.73-1.3)	0.81
DEPP1	-0.0039	1 (0.87-1.1)	0.95
DPM3	0.17	1.2 (0.99-1.4)	0.064
APOL1	-0.065	0.94 (0.79-1.1)	0.45
CHMP2A	-0.028	0.97 (0.72-1.3)	0.86
AKR1C1	0.086	1.1 (0.98-1.2)	0.13
RNF181	0.16	1.2 (0.9-1.5)	0.25
AKR1A1	0.23	1.3 (0.99-1.6)	0.058
FUOM	-0.12	0.89 (0.75-1.1)	0.18
COX6C	0.0062	1 (0.83-1.2)	0.95
QPRT	0.097	1.1 (0.89-1.4)	0.37
SARAF	0.14	1.1 (0.9-1.5)	0.27
ANXA5	0.33	1.4 (1.2-1.6)	5.8e-05
HTRA1	-0.082	0.92 (0.81-1)	0.2
CDHR5	-0.043	0.96 (0.87-1)	0.35
ST13	0.38	1.5 (1.1-2)	0.012
CIB1	0.19	1.2 (0.93-1.6)	0.15
NDUFA4	-0.038	0.96 (0.71-1.3)	0.8
RHOA	0.6	1.8 (1.3-2.5)	0.00034
TOMM7	0.15	1.2 (0.9-1.5)	0.25
TAPBP	0.028	1 (0.8-1.3)	0.83
DPYS	-0.076	0.93 (0.86-1)	0.051
RPS26	0.011	1 (0.8-1.3)	0.92
LY6E	0.035	1 (0.95-1.1)	0.43
CHMP4B	0.48	1.6 (1.3-2.1)	0.00023
TOMM20	0.21	1.2 (0.97-1.6)	0.088
AURKAIP1	0.13	1.1 (0.88-1.5)	0.32
ST6GAL1	-0.1	0.9 (0.78-1)	0.16
CERS2	0.052	1.1 (0.93-1.2)	0.4
APH1A	0.44	1.6 (1.2-2)	0.0014
CEBPB	-0.033	0.97 (0.77-1.2)	0.77
PSMB6	0.17	1.2 (0.91-1.5)	0.21
F5	-0.14	0.87 (0.76-0.99)	0.042
OTC	-0.068	0.93 (0.87-1)	0.056
HLA-DRB5	-0.065	0.94 (0.84-1)	0.22
CDC42EP1	0.15	1.2 (0.99-1.4)	0.07
PRDX2	0.08	1.1 (0.82-1.4)	0.58
ARF4	0.45	1.6 (1.2-2)	0.00041
CIAO2B	0.31	1.4 (1-1.8)	0.036
PSMC3	0.41	1.5 (1.1-2.1)	0.014
MLXIPL	-0.16	0.86 (0.74-0.99)	0.032
LAMTOR2	0.17	1.2 (0.93-1.5)	0.17
HSPA1A	0.13	1.1 (0.97-1.3)	0.12
PGC	-0.0098	0.99 (0.93-1)	0.74
SERPINE1	0.12	1.1 (1-1.2)	0.01
UBL5	0.17	1.2 (0.88-1.6)	0.26
HSD17B13	-0.078	0.92 (0.87-0.98)	0.0061
C6	-0.14	0.87 (0.8-0.95)	0.0024
MSRB1	0.15	1.2 (0.91-1.5)	0.23
MRPL51	0.28	1.3 (1-1.7)	0.048
AHCY	0.24	1.3 (1-1.6)	0.046
TSKU	0.001	1 (0.9-1.1)	0.98
F9	-0.078	0.93 (0.86-0.99)	0.028
TXN2	0.31	1.4 (0.97-1.9)	0.071
KLHDC3	0.33	1.4 (1.1-1.8)	0.014
NDUFA6	0.25	1.3 (0.95-1.7)	0.1
CSDE1	0.4	1.5 (1.1-1.9)	0.0032
SLC9A3R2	-0.17	0.85 (0.69-1)	0.1
ATP5MC2	0.45	1.6 (1.2-2.1)	0.0019
AKR7A3	-0.11	0.9 (0.83-0.97)	0.0058
CFHR5	-0.068	0.93 (0.88-1)	0.038
HSD17B11	0.05	1.1 (0.86-1.3)	0.62
REG1A	0.021	1 (0.97-1.1)	0.45
ILF2	0.49	1.6 (1.3-2.1)	3.7e-05
ALKBH7	-0.076	0.93 (0.73-1.2)	0.54
GNB2	0.4	1.5 (1.2-1.9)	0.0021
HNRNPF	0.39	1.5 (1.1-1.9)	0.0049
DNPH1	0.078	1.1 (0.86-1.4)	0.5
NENF	0.2	1.2 (0.99-1.5)	0.063
H3-3B	0.15	1.2 (0.9-1.5)	0.25
ATP5MC3	0.25	1.3 (0.97-1.7)	0.085
DAP	0.39	1.5 (1.2-1.9)	0.0012
MRPS18B	0.099	1.1 (0.86-1.4)	0.44
MCL1	0.22	1.2 (1-1.6)	0.052
COL3A1	0.047	1 (0.96-1.1)	0.29
POMP	0.39	1.5 (1.1-2)	0.014
EBP	0.064	1.1 (0.89-1.3)	0.48
COX7A2	0.16	1.2 (0.91-1.5)	0.23
RPS3A	0.12	1.1 (0.93-1.4)	0.22
EIF3K	0.24	1.3 (0.99-1.6)	0.056
SLC40A1	0.0061	1 (0.84-1.2)	0.95
ANGPTL4	-0.077	0.93 (0.83-1)	0.16
NR0B2	0.021	1 (0.91-1.1)	0.71
APEX1	0.47	1.6 (1.2-2.1)	0.00087
GDI2	0.79	2.2 (1.6-3.1)	3e-06
NIPSNAP1	0.051	1.1 (0.86-1.3)	0.63
SLCO1B1	-0.12	0.88 (0.81-0.96)	0.0044
ANP32B	0.58	1.8 (1.4-2.3)	5.7e-06
TOB1	-0.0095	0.99 (0.86-1.1)	0.9
ADH6	-0.085	0.92 (0.83-1)	0.1
MRPS26	0.3	1.3 (1-1.8)	0.04
COL1A1	0.061	1.1 (0.98-1.2)	0.16
SERINC1	0.1	1.1 (0.9-1.4)	0.34
ACAA2	-0.041	0.96 (0.8-1.1)	0.65
APRT	0.23	1.3 (1-1.6)	0.043
PGK1	0.33	1.4 (1.2-1.7)	0.00057
RDH16	-0.12	0.88 (0.82-0.95)	0.00076
EIF4G2	0.31	1.4 (1.1-1.7)	0.0069
NFKBIA	0.039	1 (0.84-1.3)	0.72
RNASE1	0.14	1.1 (0.99-1.3)	0.069
NDUFA8	0.19	1.2 (0.91-1.6)	0.19
CHP1	-0.28	0.76 (0.59-0.96)	0.024
PTTG1IP	0.26	1.3 (0.99-1.7)	0.058
SDHC	0.13	1.1 (0.9-1.5)	0.27
GADD45G	-0.17	0.85 (0.75-0.95)	0.0057
RPL14	0.25	1.3 (1-1.6)	0.025
FBL	0.23	1.3 (1.1-1.5)	0.011
CDKN1A	0.029	1 (0.89-1.2)	0.68
NQO1	0.094	1.1 (1-1.2)	0.0015
GLO1	0.27	1.3 (1-1.7)	0.026
MPC1	-0.066	0.94 (0.77-1.1)	0.49
AP2S1	0.37	1.4 (1.1-1.9)	0.0045
ARL6IP1	0.18	1.2 (0.96-1.5)	0.12
SLC27A2	-0.079	0.92 (0.84-1)	0.1
RGN	-0.16	0.85 (0.77-0.95)	0.0039
C1orf115	0.033	1 (0.84-1.3)	0.75
OSTC	0.42	1.5 (1.1-2.1)	0.0095
FLOT1	0.37	1.4 (1.1-1.8)	0.0025
DHCR7	0.1	1.1 (0.93-1.3)	0.25
C2	-0.11	0.9 (0.78-1)	0.13
APOF	-0.083	0.92 (0.85-0.99)	0.029
SLC39A14	-0.011	0.99 (0.85-1.2)	0.89
DGCR6L	0.0063	1 (0.78-1.3)	0.96
SPR	0.2	1.2 (0.91-1.7)	0.18
HAAO	-0.15	0.86 (0.74-1)	0.043
DDRGK1	0.17	1.2 (0.91-1.6)	0.21
TMEM14A	0.12	1.1 (0.94-1.3)	0.19
STOML2	0.53	1.7 (1.3-2.3)	0.00049
NUCKS1	0.1	1.1 (0.85-1.4)	0.43
PGLYRP2	-0.088	0.92 (0.85-0.99)	0.019
MRPS21	0.33	1.4 (1.1-1.8)	0.0054
SCP2	-0.08	0.92 (0.81-1.1)	0.24
SELENOF	0.54	1.7 (1.3-2.3)	0.00051
OS9	0.075	1.1 (0.86-1.4)	0.53
GALK1	0.037	1 (0.89-1.2)	0.65
JUNB	0.025	1 (0.88-1.2)	0.75
CD151	0.28	1.3 (1.1-1.6)	0.0022
MTCH2	0.22	1.2 (0.85-1.8)	0.25
FTH1	-0.0013	1 (0.86-1.2)	0.99
PCNA	0.35	1.4 (1.2-1.7)	0.00028
EIF6	0.36	1.4 (1.1-1.9)	0.011
AKR1C2	0.051	1.1 (0.96-1.2)	0.29
MRPS34	0.24	1.3 (1-1.6)	0.045
H2AC6	-0.016	0.98 (0.86-1.1)	0.81
TMPRSS6	-0.14	0.87 (0.8-0.95)	0.0021
ATP6V1F	0.44	1.6 (1.3-1.9)	7.4e-05
HAX1	0.5	1.6 (1.2-2.2)	0.00052
NECTIN2	0.099	1.1 (0.91-1.3)	0.31
TM7SF2	-0.083	0.92 (0.8-1.1)	0.23
LMNA	0.31	1.4 (1.1-1.7)	0.0073
SDF2L1	0.12	1.1 (0.93-1.4)	0.23
RPL23A	0.088	1.1 (0.9-1.3)	0.36
ILRUN	0.14	1.2 (0.89-1.5)	0.28
RNF187	0.23	1.3 (1-1.6)	0.037
CCT7	0.72	2.1 (1.5-2.8)	2.7e-06
PLS3	0.047	1 (0.86-1.3)	0.63
SLC25A39	0.58	1.8 (1.4-2.3)	3e-05
CCL16	-0.066	0.94 (0.87-1)	0.077
MYL12A	0.11	1.1 (0.85-1.5)	0.44
ACTN4	0.2	1.2 (0.98-1.5)	0.071
TMED10	0.14	1.1 (0.87-1.5)	0.34
CNN3	0.26	1.3 (1.1-1.6)	0.011
ATP5F1D	0.062	1.1 (0.86-1.3)	0.57
GOLPH3	0.24	1.3 (1-1.6)	0.036
IGFBP3	0.17	1.2 (1.1-1.3)	0.0039
ATP5IF1	0.14	1.1 (0.85-1.5)	0.36
ATP5F1E	0.19	1.2 (0.96-1.5)	0.11
FST	0.0099	1 (0.92-1.1)	0.84
SRPRA	0.13	1.1 (0.89-1.5)	0.32
HADHB	0.087	1.1 (0.83-1.4)	0.52
MARCKSL1	0.3	1.3 (1.2-1.5)	1.3e-05
BTF3	0.34	1.4 (1.1-1.9)	0.02
SF3B4	0.54	1.7 (1.4-2.1)	5e-07
PXDC1	0.088	1.1 (0.87-1.4)	0.45
SLC27A5	-0.14	0.87 (0.79-0.95)	0.0013
HIBADH	-0.1	0.9 (0.74-1.1)	0.3
C6orf62	0.16	1.2 (0.95-1.5)	0.14
IGSF8	0.093	1.1 (0.92-1.3)	0.29
YIF1A	0.4	1.5 (1.1-2)	0.007
GDF15	0.088	1.1 (0.98-1.2)	0.11
NUDC	0.52	1.7 (1.3-2.2)	3.9e-05
RPS4Y1	-0.032	0.97 (0.92-1)	0.21
AP2M1	0.43	1.5 (1.2-2)	0.00062
SDHB	-0.0069	0.99 (0.75-1.3)	0.96
TTC38	-0.08	0.92 (0.76-1.1)	0.42
DSTN	0.31	1.4 (1.1-1.7)	0.0089
PKLR	-0.032	0.97 (0.88-1.1)	0.48
CD24	0.1	1.1 (1-1.2)	0.0057
SLC43A1	0.029	1 (0.84-1.3)	0.78
THRSP	-0.05	0.95 (0.9-1)	0.086
HINT1	0.37	1.5 (1.1-2)	0.021
CYB5A	-0.11	0.9 (0.77-1)	0.15
SOD2	0.072	1.1 (0.93-1.2)	0.34
ADIPOR1	0.27	1.3 (0.99-1.7)	0.058
EIF4G1	0.42	1.5 (1.1-2.1)	0.0065
FBXW5	0.3	1.4 (1-1.8)	0.035
CYB5R3	0.44	1.6 (1.2-2)	0.00049
ERH	0.64	1.9 (1.4-2.6)	2.8e-05
DIO1	-0.048	0.95 (0.88-1)	0.25
ZFP36L1	0.2	1.2 (0.99-1.5)	0.068
MGAT4B	0.25	1.3 (1-1.6)	0.025
RPL39	0.14	1.2 (0.95-1.4)	0.15
FMO5	-0.077	0.93 (0.83-1)	0.17
PLXNB2	0.13	1.1 (0.93-1.4)	0.2
SUMO1	0.44	1.6 (1.1-2.3)	0.023
CLTA	0.59	1.8 (1.4-2.3)	8.7e-06
EI24	0.19	1.2 (0.9-1.6)	0.21
EID1	0.052	1.1 (0.85-1.3)	0.64
MPST	0.13	1.1 (0.91-1.4)	0.27
EGR1	0.016	1 (0.91-1.1)	0.77
YIPF3	0.26	1.3 (0.99-1.7)	0.056
NFE2L1	0.054	1.1 (0.86-1.3)	0.6
MTCH1	0.45	1.6 (1.2-2.1)	0.0012
SLC2A4RG	0.065	1.1 (0.84-1.4)	0.59
CMPK1	0.34	1.4 (1.1-1.8)	0.018
S100A9	0.2	1.2 (1.1-1.3)	1.2e-06
PPIF	0.049	1.1 (0.83-1.3)	0.68
STAU1	0.27	1.3 (1-1.7)	0.039
NDUFB4	0.52	1.7 (1.2-2.5)	0.0068
MT1H	-0.036	0.96 (0.9-1)	0.35
COA3	0.26	1.3 (1-1.7)	0.036
PLOD1	0.39	1.5 (1.2-1.8)	0.00047
JUN	0.094	1.1 (0.94-1.3)	0.23
ALDH1B1	-0.052	0.95 (0.81-1.1)	0.51
HNRNPA1	0.3	1.3 (1.1-1.7)	0.012
PPIA	0.71	2 (1.5-2.8)	3.9e-06
PSME2	0.19	1.2 (0.93-1.6)	0.16
GRHPR	-0.22	0.8 (0.67-0.97)	0.025
HDLBP	0.49	1.6 (1.2-2.2)	0.0018
CYP1A2	-0.026	0.97 (0.92-1)	0.4
CCDC167	0.27	1.3 (1.1-1.6)	0.0043
VAT1	0.23	1.3 (1.1-1.5)	0.0061
MANF	0.25	1.3 (1-1.6)	0.015
SERPINA10	-0.1	0.91 (0.81-1)	0.084
SPARCL1	-0.094	0.91 (0.82-1)	0.075
NOP53	0.059	1.1 (0.84-1.3)	0.63
TRIM28	0.46	1.6 (1.3-2)	2.7e-05
EMC7	0.21	1.2 (0.87-1.8)	0.24
YWHAQ	0.43	1.5 (1.2-1.9)	7.8e-05
ACSL4	0.048	1 (0.97-1.1)	0.22
PHB2	0.12	1.1 (0.82-1.6)	0.45
F7	-0.17	0.85 (0.75-0.95)	0.0059
SCAMP3	0.45	1.6 (1.3-2)	8.7e-05
SF3B6	0.69	2 (1.4-2.7)	2.7e-05
DYNLL1	0.68	2 (1.5-2.7)	1e-05
COX7B	0.032	1 (0.79-1.4)	0.81
TDO2	-0.002	1 (0.93-1.1)	0.96
RAD23B	0.086	1.1 (0.83-1.4)	0.53
DRAP1	0.59	1.8 (1.3-2.5)	0.00022
COPG1	0.61	1.8 (1.3-2.5)	0.00016
EHHADH	-0.13	0.88 (0.78-0.98)	0.019
PDZK1IP1	0.0075	1 (0.95-1.1)	0.8
SUCLG2	-0.13	0.88 (0.7-1.1)	0.29
TMEM120A	0.12	1.1 (0.86-1.5)	0.39
NDUFB3	0.51	1.7 (1.2-2.3)	0.002
VPS28	0.16	1.2 (0.95-1.4)	0.15
GNAS	0.27	1.3 (1-1.6)	0.018
CAP1	0.63	1.9 (1.4-2.5)	7.9e-06
TIMM13	0.28	1.3 (1.1-1.6)	0.012
F13B	-0.14	0.87 (0.8-0.95)	0.0027
HSPA9	0.32	1.4 (1-1.8)	0.035
ZMAT2	0.35	1.4 (1-1.9)	0.024
C2orf72	0.03	1 (0.85-1.2)	0.76
TMEM219	0.039	1 (0.79-1.4)	0.78
MAGED2	0.29	1.3 (1.1-1.7)	0.012
NCL	0.73	2.1 (1.6-2.8)	4.8e-07
SHMT2	0.35	1.4 (1.1-1.8)	0.0047
PLVAP	-0.12	0.89 (0.75-1.1)	0.17
CNPY3	0.24	1.3 (1-1.6)	0.019
EIF4EBP1	0.26	1.3 (1.1-1.5)	0.0018
UGP2	-0.22	0.8 (0.66-0.97)	0.025
RTL8C	0.27	1.3 (1.1-1.5)	0.00086
FGFR4	0.12	1.1 (0.98-1.3)	0.1
TGM2	0.081	1.1 (0.94-1.3)	0.27
PRPF6	0.46	1.6 (1.2-2.1)	0.0017
RAB1A	0.38	1.5 (1.1-1.9)	0.0087
MRPL54	-0.23	0.8 (0.6-1)	0.11
SCARB1	0.25	1.3 (1-1.6)	0.028
GUK1	0.27	1.3 (1-1.7)	0.048
UGDH	0.26	1.3 (1.1-1.5)	0.0011
HNRNPAB	0.48	1.6 (1.2-2.1)	0.0013
ATP5MC1	0.18	1.2 (0.96-1.5)	0.11
PON2	0.18	1.2 (0.98-1.5)	0.07
PSAT1	0.13	1.1 (1-1.3)	0.051
TIMM10	0.14	1.2 (0.89-1.5)	0.28
PEA15	0.34	1.4 (1.1-1.7)	0.0015
PDIA6	0.23	1.3 (1.1-1.5)	0.011
GUCD1	-0.058	0.94 (0.75-1.2)	0.62
TGOLN2	0.2	1.2 (0.99-1.5)	0.067
BHLHE40	0.074	1.1 (0.92-1.3)	0.35
SLC25A3	0.47	1.6 (1.1-2.2)	0.0054
ADH5	0.19	1.2 (0.93-1.6)	0.15
CYSTM1	0.28	1.3 (1.1-1.6)	0.0092
ATP5PF	-0.05	0.95 (0.7-1.3)	0.75
MASP2	-0.12	0.89 (0.83-0.96)	0.0034
RAB11B	0.072	1.1 (0.79-1.5)	0.65
DECR1	-0.14	0.87 (0.67-1.1)	0.27
GUSB	0.22	1.2 (0.96-1.6)	0.1
PSMC4	0.43	1.5 (1.2-2.1)	0.0033
HYAL1	-0.079	0.92 (0.78-1.1)	0.37
EIF2S3	0.48	1.6 (1.3-2.1)	8.7e-05
PUF60	0.31	1.4 (1.1-1.7)	0.0083
BAG6	0.32	1.4 (1.1-1.8)	0.02
ANXA6	-0.1	0.9 (0.75-1.1)	0.27
ATP6V0B	0.6	1.8 (1.4-2.4)	5.1e-06
CDC34	0.49	1.6 (1.2-2.1)	0.00037
KHK	-0.054	0.95 (0.84-1.1)	0.38
LAPTM4B	0.27	1.3 (1.2-1.5)	3.1e-05
HSDL2	-0.056	0.95 (0.76-1.2)	0.62
NDUFS4	0.065	1.1 (0.83-1.4)	0.62
MUC13	0.025	1 (0.97-1.1)	0.4
ATP5F1A	0.23	1.3 (0.94-1.7)	0.12
CYP2B6	-0.044	0.96 (0.88-1)	0.29
PGM1	-0.093	0.91 (0.75-1.1)	0.35
EIF3D	0.46	1.6 (1.3-2)	0.00015
FUCA1	-0.041	0.96 (0.75-1.2)	0.75
YWHAG	0.33	1.4 (1.1-1.8)	0.015
ALAD	-0.19	0.83 (0.71-0.97)	0.019
PSMD8	0.47	1.6 (1.2-2.2)	0.004
ACADSB	-0.1	0.9 (0.79-1)	0.13
SSR4	0.14	1.1 (0.93-1.4)	0.2
NPM1	0.51	1.7 (1.3-2.1)	7e-06
ABHD14B	-0.17	0.84 (0.64-1.1)	0.22
MRPL34	0.012	1 (0.75-1.4)	0.94
ITM2B	0.059	1.1 (0.82-1.4)	0.65
SSNA1	0.34	1.4 (1.1-1.8)	0.004
BCAM	0.0028	1 (0.88-1.1)	0.97
YWHAZ	0.41	1.5 (1.2-1.8)	5.4e-05
HNRNPA2B1	0.51	1.7 (1.2-2.3)	0.001
HNF4A	-0.018	0.98 (0.84-1.1)	0.82
RRAGA	0.3	1.3 (1-1.8)	0.033
RBM42	0.27	1.3 (1-1.7)	0.041
CDK2AP2	0.2	1.2 (0.95-1.6)	0.11
SLC39A5	-0.019	0.98 (0.91-1.1)	0.61
TIMM23	1	2.8 (1.9-4.1)	2.6e-07
TYROBP	0.095	1.1 (0.94-1.3)	0.22
RTN4	0.2	1.2 (0.96-1.6)	0.097
LAMP2	0.021	1 (0.84-1.2)	0.84
UBE2L6	0.14	1.2 (0.95-1.4)	0.14
FETUB	-0.072	0.93 (0.87-1)	0.055
HMGA1	0.29	1.3 (1.2-1.5)	1.5e-05
TM9SF2	0.26	1.3 (1-1.7)	0.045
TMEM230	0.37	1.4 (1.1-2)	0.022
SND1	0.42	1.5 (1.1-2.1)	0.0075
ACADS	-0.29	0.74 (0.6-0.92)	0.0075
CDC37	0.32	1.4 (0.96-2)	0.084
MRPL37	0.6	1.8 (1.4-2.4)	7.3e-05
MTARC2	-0.29	0.75 (0.64-0.87)	0.00019
OSGIN1	0.064	1.1 (0.94-1.2)	0.31
VNN1	0.031	1 (0.96-1.1)	0.41
RETSAT	-0.06	0.94 (0.77-1.1)	0.55
NDUFV1	0.097	1.1 (0.81-1.5)	0.54
MAF1	0.34	1.4 (1.1-1.7)	0.0017
TM4SF1	0.12	1.1 (0.99-1.3)	0.061
CRYZ	0.078	1.1 (0.93-1.3)	0.32
LYPLA2	0.61	1.8 (1.4-2.5)	5e-05
CD99	0.28	1.3 (1-1.7)	0.037
PGD	0.42	1.5 (1.3-1.8)	4.3e-06
ANXA7	0.087	1.1 (0.81-1.5)	0.56
ATP5PB	0.44	1.6 (1.1-2.2)	0.0079
ARHGDIA	0.2	1.2 (0.99-1.5)	0.067
NOTUM	-0.04	0.96 (0.9-1)	0.22
CENPX	0.21	1.2 (1-1.5)	0.02
REEP5	0.09	1.1 (0.75-1.6)	0.64
ACAT1	-0.33	0.72 (0.6-0.86)	0.00042
CLPTM1	0.23	1.3 (0.94-1.7)	0.12
ARPC3	0.43	1.5 (1.2-2)	0.0016
RHBDD2	0.12	1.1 (0.88-1.5)	0.35
QDPR	-0.22	0.8 (0.66-0.99)	0.036
ECI1	-0.39	0.68 (0.51-0.9)	0.0074
TSPAN8	-0.01	0.99 (0.92-1.1)	0.8
CCT6A	0.66	1.9 (1.5-2.5)	1e-06
ETS2	-0.15	0.86 (0.73-1)	0.1
MT1A	-0.032	0.97 (0.9-1)	0.42
PRPF19	0.89	2.4 (1.7-3.5)	4.7e-07
ARF5	0.38	1.5 (1.1-2)	0.014
PERP	0.19	1.2 (1-1.4)	0.028
ETFA	0.058	1.1 (0.78-1.4)	0.72
CRAT	-0.16	0.85 (0.66-1.1)	0.23
TMEM37	0.049	1.1 (0.89-1.2)	0.56
CSTB	0.45	1.6 (1.3-2)	0.00011
TCEA3	0.13	1.1 (0.92-1.4)	0.23
TMEM109	0.29	1.3 (1-1.7)	0.022
TSPO	0.15	1.2 (1-1.3)	0.025
INHBC	-0.095	0.91 (0.83-1)	0.042
XRCC5	0.61	1.8 (1.4-2.5)	4.2e-05
ECHDC3	-0.0036	1 (0.9-1.1)	0.95
BOK	-0.12	0.89 (0.76-1)	0.1
PDK4	-0.13	0.88 (0.8-0.98)	0.015
TMBIM1	0.35	1.4 (1.1-1.8)	0.0073
UFC1	0.37	1.4 (1.1-1.8)	0.0028
SET	0.53	1.7 (1.3-2.2)	7e-05
DDX5	0.16	1.2 (0.89-1.5)	0.25
GTF3C6	0.47	1.6 (1.3-2)	2e-05
PHPT1	0.15	1.2 (0.95-1.4)	0.15
PEPD	0.054	1.1 (0.87-1.3)	0.6
ATP5PD	0.31	1.4 (0.98-1.9)	0.07
SHISA5	0.57	1.8 (1.3-2.4)	0.00028
SBDS	0.21	1.2 (0.87-1.7)	0.24
CCL21	-0.052	0.95 (0.89-1)	0.13
FAM32A	0.42	1.5 (1-2.3)	0.036
PLAAT4	8e-04	1 (0.87-1.2)	0.99
MRPS35	0.46	1.6 (1.2-2.2)	0.0041
SLC38A2	0.036	1 (0.88-1.2)	0.67
JUP	0.024	1 (0.81-1.3)	0.84
UBA1	0.55	1.7 (1.3-2.3)	0.00025
NDUFAB1	0.11	1.1 (0.84-1.5)	0.44
ENSA	0.31	1.4 (1.1-1.7)	0.015
ODC1	0.28	1.3 (1.1-1.6)	0.00074
LDHD	-0.24	0.79 (0.69-0.9)	0.00035
RTP3	-0.12	0.89 (0.83-0.95)	0.00079
HMGN2	0.29	1.3 (1.1-1.6)	0.0063
PROS1	0.015	1 (0.87-1.2)	0.85
C4B	-0.031	0.97 (0.87-1.1)	0.58
PON3	-0.15	0.86 (0.77-0.96)	0.01
ALDH1L1	-0.024	0.98 (0.9-1.1)	0.58
TNFRSF1A	0.27	1.3 (0.94-1.8)	0.12
TMEM205	-0.11	0.89 (0.7-1.1)	0.35
CCN2	-0.0034	1 (0.89-1.1)	0.95
DPP7	0.09	1.1 (0.94-1.3)	0.25
HNRNPC	0.55	1.7 (1.2-2.4)	0.0011
BTG1	0.079	1.1 (0.9-1.3)	0.4
TMEM97	0.11	1.1 (0.95-1.3)	0.2
GET3	0.37	1.4 (1.1-1.9)	0.0095
CMBL	-0.063	0.94 (0.84-1.1)	0.27
PLD3	0.22	1.2 (0.96-1.6)	0.099
ERG28	0.00049	1 (0.79-1.3)	1
H1-10	0.13	1.1 (0.94-1.4)	0.19
HTATIP2	0.36	1.4 (1.2-1.8)	0.00059
LSM4	0.33	1.4 (1.1-1.7)	0.0027
EBPL	-0.12	0.89 (0.73-1.1)	0.23
EIF4B	0.25	1.3 (1-1.6)	0.039
CALM2	0.46	1.6 (1.2-2)	0.00054
GAA	0.11	1.1 (0.9-1.4)	0.33
DAZAP2	0.33	1.4 (1-1.9)	0.029
LAMTOR4	0.16	1.2 (0.98-1.4)	0.079
CYP4F2	-0.076	0.93 (0.86-1)	0.059
CYP4F3	-0.089	0.91 (0.82-1)	0.11
ZYX	0.25	1.3 (1-1.6)	0.015
EIF4A2	0.19	1.2 (0.98-1.5)	0.075
SLC50A1	0.24	1.3 (1.1-1.5)	0.0083
ALDH9A1	-0.0017	1 (0.81-1.2)	0.99
CIAO2A	-0.11	0.89 (0.71-1.1)	0.33
COPZ1	0.55	1.7 (1.3-2.4)	0.00084
CAMK2N1	0.3	1.4 (1.1-1.7)	0.0048
CKAP4	0.29	1.3 (1.1-1.6)	0.00071
TPRG1L	0.14	1.2 (0.89-1.5)	0.28
YWHAH	0.48	1.6 (1.3-2)	6.2e-05
STRAP	0.45	1.6 (1.2-2.1)	0.0032
IARS2	0.13	1.1 (0.93-1.4)	0.21
PNKD	0.26	1.3 (1-1.6)	0.034
CCNG1	0.17	1.2 (0.94-1.5)	0.16
RNF167	0.25	1.3 (0.91-1.8)	0.16
MST1	-0.12	0.88 (0.78-1)	0.059
SMCO4	0.13	1.1 (0.92-1.4)	0.23
SLC25A20	0.03	1 (0.82-1.3)	0.8
HSD17B8	-0.21	0.81 (0.68-0.98)	0.029
H2AZ1	0.43	1.5 (1.3-1.8)	5.4e-06
PNRC1	0.054	1.1 (0.86-1.3)	0.61
SDF4	0.38	1.5 (1.1-2)	0.016
MICOS13	0.06	1.1 (0.82-1.4)	0.64
FLOT2	0.33	1.4 (1.1-1.7)	0.0051
SURF1	0.053	1.1 (0.76-1.5)	0.75
B4GALT1	0.097	1.1 (0.87-1.4)	0.43
LAP3	0.024	1 (0.85-1.2)	0.8
UQCR10	0.044	1 (0.84-1.3)	0.69
FOS	0.029	1 (0.93-1.1)	0.57
ERGIC3	0.71	2 (1.5-2.8)	6.7e-06
ARSL	0.0036	1 (0.91-1.1)	0.94
GADD45A	-0.11	0.9 (0.77-1)	0.15
CFHR3	-0.14	0.87 (0.8-0.93)	0.00012
MDH1	0.25	1.3 (0.98-1.7)	0.07
RBP5	-0.11	0.89 (0.8-1)	0.046
CEBPA	0.034	1 (0.9-1.2)	0.63
HMGN3	0.18	1.2 (0.95-1.5)	0.12
PTPRF	0.26	1.3 (1.1-1.6)	0.0062
FAM50A	0.38	1.5 (1.2-1.8)	9e-05
POLR2E	0.59	1.8 (1.3-2.6)	0.00097
IL13RA1	0.05	1.1 (0.85-1.3)	0.65
TRAPPC6A	-0.059	0.94 (0.75-1.2)	0.61
MSN	0.21	1.2 (1-1.5)	0.015
CCDC124	0.42	1.5 (1.2-1.9)	0.00051
MRPL55	0.064	1.1 (0.85-1.3)	0.59
NDUFB6	0.047	1 (0.74-1.5)	0.79
MGST2	-0.21	0.81 (0.62-1.1)	0.12
AAMP	0.68	2 (1.4-2.8)	5.5e-05
NADK2	-0.12	0.89 (0.75-1.1)	0.19
HAO2	-0.057	0.94 (0.88-1)	0.093
TMEM208	0.2	1.2 (0.92-1.6)	0.16
LMF2	0.28	1.3 (1-1.7)	0.046
COPA	0.35	1.4 (1.1-1.8)	0.0021
MYL9	-0.0068	0.99 (0.88-1.1)	0.91
PBXIP1	0.19	1.2 (0.95-1.5)	0.12
SPON2	0.17	1.2 (1-1.4)	0.034
CDIPT	0.27	1.3 (0.95-1.8)	0.098
HMOX1	0.21	1.2 (1.1-1.4)	0.0017
CRYL1	-0.16	0.85 (0.72-1)	0.057
OR2I1P	0.017	1 (0.93-1.1)	0.71
HAMP	-0.046	0.96 (0.89-1)	0.2
HDHD3	-0.047	0.95 (0.72-1.3)	0.74
POP7	0.46	1.6 (1.3-2)	0.00011
PC	0.02	1 (0.87-1.2)	0.8
VCP	0.55	1.7 (1.2-2.5)	0.0022
MRPL18	0.43	1.5 (1.2-2.1)	0.0037
TNFRSF12A	0.16	1.2 (1-1.4)	0.019
DNAJB9	-0.043	0.96 (0.79-1.2)	0.65
COPS6	0.48	1.6 (1.2-2.1)	0.00077
SYNGR2	0.38	1.5 (1.2-1.8)	9e-04
COPRS	0.36	1.4 (1.1-1.8)	0.0053
MLEC	0.28	1.3 (1-1.7)	0.037
ACTR2	0.32	1.4 (1.1-1.7)	0.0055
PPP4C	0.51	1.7 (1.2-2.3)	0.0013
KLKB1	-0.16	0.86 (0.76-0.97)	0.014
ALDH3A1	0.016	1 (0.96-1.1)	0.6
CLUH	-0.07	0.93 (0.72-1.2)	0.6
GTF3A	0.34	1.4 (1.1-1.9)	0.017
UBE2M	0.47	1.6 (1.2-2.1)	3e-04
HGFAC	-0.077	0.93 (0.87-0.98)	0.011
COX6A1	0.021	1 (0.79-1.3)	0.87
SARS1	0.51	1.7 (1.3-2.2)	0.00017
WBP2	0.37	1.5 (1.1-2)	0.016
TNFSF10	0.03	1 (0.9-1.2)	0.66
CA2	-0.0076	0.99 (0.88-1.1)	0.9
PIGR	-0.018	0.98 (0.92-1.1)	0.62
GNB1	0.47	1.6 (1.2-2.1)	0.00061
TKT	0.3	1.4 (1.2-1.6)	2.6e-05
RHOD	0.038	1 (0.85-1.3)	0.71
TNIP1	0.34	1.4 (1.1-1.8)	0.0078
PECR	-0.15	0.86 (0.74-1)	0.044
MRPL15	0.14	1.1 (0.88-1.5)	0.31
TIMP3	-0.12	0.89 (0.74-1.1)	0.19
CTDSP1	0.31	1.4 (0.96-1.9)	0.087
CLTB	0.31	1.4 (1.1-1.7)	0.015
SLC25A13	-0.092	0.91 (0.75-1.1)	0.36
NAA20	0.24	1.3 (0.99-1.7)	0.063
CHPF	0.11	1.1 (0.92-1.3)	0.26
ACSM2B	-0.093	0.91 (0.83-1)	0.045
EIF2AK1	0.46	1.6 (1.1-2.2)	0.0083
CALM3	0.2	1.2 (0.95-1.6)	0.12
COPE	0.21	1.2 (0.98-1.6)	0.076
SRM	0.46	1.6 (1.3-2)	1.7e-05
NCSTN	0.32	1.4 (1.1-1.7)	0.0051
KLF15	-0.04	0.96 (0.84-1.1)	0.55
UQCRC2	-0.11	0.9 (0.68-1.2)	0.42
PSMD2	0.55	1.7 (1.3-2.2)	2.4e-05
CYP3A5	-0.14	0.87 (0.78-0.96)	0.0086
POLR2J	0.22	1.2 (1-1.5)	0.05
NR2F6	0.089	1.1 (0.85-1.4)	0.48
CTH	-0.096	0.91 (0.83-1)	0.039
GADD45GIP1	0.13	1.1 (0.94-1.4)	0.19
TOMM22	0.52	1.7 (1.3-2.2)	9.5e-05
TP53INP1	-0.069	0.93 (0.8-1.1)	0.37
MMUT	-0.1	0.9 (0.76-1.1)	0.24
GPT	-0.16	0.85 (0.76-0.95)	0.0041
OLFM2	-0.078	0.93 (0.82-1)	0.2
NINJ1	0.41	1.5 (1.1-2)	0.0072
AQP1	-0.071	0.93 (0.83-1)	0.24
MAN1A1	0.21	1.2 (1-1.5)	0.014
TBCA	0.28	1.3 (0.99-1.8)	0.062
QARS1	0.41	1.5 (1.1-2.1)	0.0098
SDCBP	0.058	1.1 (0.86-1.3)	0.58
IDI1	0.18	1.2 (0.98-1.5)	0.076
PREB	0.26	1.3 (1-1.6)	0.017
MMADHC	0.17	1.2 (0.9-1.6)	0.23
COL6A2	0.045	1 (0.93-1.2)	0.45
GPT2	-0.12	0.88 (0.79-0.99)	0.03
FGF21	-0.04	0.96 (0.9-1)	0.25
CXCL10	-0.019	0.98 (0.89-1.1)	0.69
IRAK1	0.37	1.4 (1.2-1.7)	0.00012
RING1	0.067	1.1 (0.81-1.4)	0.63
RAN	0.62	1.9 (1.5-2.3)	2.6e-07
NDFIP1	-0.13	0.88 (0.62-1.2)	0.47
SHMT1	-0.12	0.88 (0.78-1)	0.053
MTTP	0.021	1 (0.92-1.1)	0.68
TMCO1	0.49	1.6 (1.2-2.2)	0.0013
SSR2	0.33	1.4 (1.1-1.7)	0.00072
SYPL1	0.27	1.3 (1-1.7)	0.047
ALDH8A1	-0.12	0.88 (0.8-0.97)	0.01
PEG10	0.046	1 (0.99-1.1)	0.099
TGFBI	-0.0011	1 (0.85-1.2)	0.99
LMAN1	0.14	1.2 (0.95-1.4)	0.15
SERINC3	0.23	1.3 (0.92-1.7)	0.15
TPP1	0.52	1.7 (1.3-2.2)	9.8e-05
SLC38A10	0.17	1.2 (0.91-1.5)	0.2
CD164	0.31	1.4 (1.1-1.8)	0.013
ALDH6A1	-0.12	0.89 (0.79-1)	0.065
GSDMD	0.16	1.2 (0.93-1.5)	0.17
ARHGDIB	0.019	1 (0.84-1.2)	0.85
ANXA9	0.12	1.1 (0.97-1.3)	0.12
ZNHIT1	-0.1	0.9 (0.69-1.2)	0.47
LITAF	0.17	1.2 (0.97-1.5)	0.1
TMUB1	0.42	1.5 (1.2-2)	0.0023
POLD2	0.3	1.3 (1.1-1.7)	0.017
UBXN1	0.39	1.5 (1.1-2)	0.0097
PDAP1	0.54	1.7 (1.3-2.3)	0.00043
TMX2	0.6	1.8 (1.3-2.5)	0.00041
SCAND1	0.16	1.2 (0.91-1.5)	0.23
PRODH2	-0.0092	0.99 (0.9-1.1)	0.85
NID1	0.16	1.2 (1-1.4)	0.033
LASP1	0.24	1.3 (1-1.5)	0.016
SRGN	-0.0056	0.99 (0.85-1.2)	0.94
ABAT	-0.12	0.88 (0.8-0.98)	0.017
H2BC5	-0.047	0.95 (0.83-1.1)	0.5
NACA	0.46	1.6 (1.2-2.1)	0.0014
CISD3	0.15	1.2 (0.91-1.5)	0.24
CCT8	0.58	1.8 (1.3-2.4)	8.3e-05
SEC61G	0.32	1.4 (1.1-1.7)	0.0016
DLK1	0.018	1 (0.96-1.1)	0.58
COL6A1	-0.048	0.95 (0.84-1.1)	0.46
CENPB	0.45	1.6 (1.2-2.1)	0.003
PPP1R14B	0.36	1.4 (1.2-1.7)	0.00018
SERP1	0.38	1.5 (1-2)	0.025
HSD17B4	-0.083	0.92 (0.77-1.1)	0.34
F11R	-0.02	0.98 (0.82-1.2)	0.82
SNRNP70	0.31	1.4 (1-1.8)	0.025
C4A	-0.02	0.98 (0.88-1.1)	0.71
GPI	0.15	1.2 (0.93-1.4)	0.18
GLRX5	0.069	1.1 (0.8-1.4)	0.64
CKS2	0.38	1.5 (1.2-1.7)	5.4e-06
ANXA2	0.29	1.3 (1.1-1.6)	0.00022
TMEM59	0.25	1.3 (0.92-1.8)	0.15
CCNI	0.2	1.2 (0.98-1.5)	0.073
MAGED1	0.2	1.2 (1-1.4)	0.01
AP1S1	0.28	1.3 (1-1.7)	0.043
EPHX2	-0.12	0.89 (0.78-1)	0.086
ATRAID	0.43	1.5 (1.2-2)	0.0035
ADAR	0.32	1.4 (1.1-1.7)	0.009
POLR2K	0.36	1.4 (1.1-1.9)	0.0074
UAP1	-0.006	0.99 (0.81-1.2)	0.95
EIF3G	0.26	1.3 (0.98-1.7)	0.073
CCT4	0.67	2 (1.5-2.6)	2.6e-06
CDH1	-0.056	0.95 (0.84-1.1)	0.35
ISOC2	-0.034	0.97 (0.75-1.3)	0.79
CUEDC2	0.43	1.5 (1.1-2.1)	0.011
SNU13	0.54	1.7 (1.3-2.3)	0.00021
STT3B	0.38	1.5 (1.1-1.9)	0.0049
ELOVL5	0.071	1.1 (0.9-1.3)	0.43
IRF2BP2	0.28	1.3 (1-1.7)	0.018
RAD23A	0.16	1.2 (0.9-1.5)	0.24
EIF4EBP2	0.15	1.2 (0.91-1.5)	0.23
DHTKD1	-0.073	0.93 (0.79-1.1)	0.36
VIM	0.092	1.1 (0.92-1.3)	0.29
EIF2S2	0.63	1.9 (1.4-2.5)	1.4e-05
CPN1	-0.06	0.94 (0.85-1)	0.24
CDV3	0.57	1.8 (1.3-2.3)	7.4e-05
HEXB	0.52	1.7 (1.3-2.2)	0.00027
STARD7	0.48	1.6 (1.2-2.2)	0.0025
CTNNA1	0.44	1.6 (1.2-2)	0.0014
TIMM8B	0.39	1.5 (1.1-1.9)	0.0069
TMEM9	0.36	1.4 (1.1-1.8)	0.0027
RNF128	0.0085	1 (0.85-1.2)	0.92
PSMB2	0.68	2 (1.5-2.6)	4.5e-06
GNAI2	0.41	1.5 (1.1-2)	0.0091
C4orf3	0.16	1.2 (0.88-1.6)	0.27
HSD17B14	-0.033	0.97 (0.88-1.1)	0.48
COA4	0.65	1.9 (1.3-2.8)	0.00033
SUMF2	0.14	1.1 (0.92-1.4)	0.22
LGALS3	0.18	1.2 (1.1-1.3)	0.0011
SPTSSA	0.11	1.1 (0.94-1.3)	0.23
HNRNPH2	0.23	1.3 (0.96-1.7)	0.098
AIP	0.35	1.4 (1.1-1.9)	0.018
CLDN3	0.055	1.1 (0.95-1.2)	0.33
SNX17	0.68	2 (1.4-2.8)	0.00012
SMIM14	-0.22	0.8 (0.67-0.96)	0.016
TRIB3	0.22	1.2 (1.1-1.4)	0.0029
SLC29A1	0.038	1 (0.89-1.2)	0.62
CTSF	-0.018	0.98 (0.82-1.2)	0.84
TRAPPC1	0.15	1.2 (0.91-1.5)	0.23
SUCLG1	0.25	1.3 (0.95-1.7)	0.11
LRP5	-0.023	0.98 (0.81-1.2)	0.81
DUSP3	0.15	1.2 (0.9-1.5)	0.24
FOXA3	-0.021	0.98 (0.88-1.1)	0.7
GNS	0.32	1.4 (1.1-1.7)	0.0039
RAB10	0.49	1.6 (1.3-2)	1.6e-05
DDAH2	0.2	1.2 (1-1.5)	0.02
AKR7A2	0.15	1.2 (0.89-1.5)	0.28
SHARPIN	0.31	1.4 (1.1-1.7)	0.0079
MAOA	0.0047	1 (0.85-1.2)	0.96
EPAS1	-0.051	0.95 (0.78-1.2)	0.63
PPP1CA	0.37	1.4 (1.1-1.9)	0.011
SDSL	-0.0075	0.99 (0.87-1.1)	0.91
RASD1	-0.0086	0.99 (0.9-1.1)	0.86
GALM	0.17	1.2 (0.94-1.5)	0.15
PRG4	0.021	1 (0.95-1.1)	0.56
MAPKAPK2	0.4	1.5 (1.2-1.9)	0.0015
IDH3B	0.44	1.6 (1.1-2.1)	0.0056
ZFAND5	-0.1	0.9 (0.77-1.1)	0.19
HAGH	-0.3	0.74 (0.61-0.89)	0.0016
SAP18	0.22	1.2 (0.86-1.8)	0.25
FAM210B	-0.013	0.99 (0.77-1.3)	0.92
CXCL2	-0.06	0.94 (0.86-1)	0.21
ARCN1	0.38	1.5 (1.1-1.9)	0.0038
CXXC5	0.4	1.5 (1.1-2)	0.004
SSR3	0.65	1.9 (1.4-2.5)	8.2e-06
NDUFAF3	0.25	1.3 (0.97-1.7)	0.079
PDZK1	0.033	1 (0.89-1.2)	0.66
MRPS15	0.62	1.9 (1.4-2.6)	1e-04
SMPD1	0.13	1.1 (0.86-1.5)	0.36
CLTC	0.45	1.6 (1.2-2)	0.00041
TXNRD1	0.31	1.4 (1.2-1.6)	2.2e-05
OXA1L	0.51	1.7 (1.1-2.5)	0.014
TUBB2A	0.2	1.2 (1.1-1.4)	0.0082
ACOX2	-0.096	0.91 (0.8-1)	0.13
AK3	-0.063	0.94 (0.77-1.1)	0.52
SLC66A2	-0.07	0.93 (0.72-1.2)	0.6
GLYCTK	-0.091	0.91 (0.79-1.1)	0.23
FAM174C	0.25	1.3 (1-1.6)	0.02
PYGL	-0.053	0.95 (0.79-1.1)	0.57
CYP7A1	-0.096	0.91 (0.85-0.97)	0.0037
PRXL2A	0.07	1.1 (0.86-1.3)	0.53
C5orf15	0.27	1.3 (1-1.7)	0.043
PPP2R5A	0.13	1.1 (0.9-1.5)	0.29
HMGCL	-0.1	0.9 (0.72-1.1)	0.38
ATP6V1E1	0.56	1.8 (1.3-2.4)	0.00034
RAB7A	0.75	2.1 (1.5-3)	2.4e-05
REPIN1	0.22	1.2 (0.95-1.6)	0.11
TRIB1	0.08	1.1 (0.9-1.3)	0.4
SEC11C	0.078	1.1 (0.89-1.3)	0.44
COL1A2	0.064	1.1 (0.97-1.2)	0.18
TRIP6	0.18	1.2 (1-1.4)	0.035
TAF7	0.039	1 (0.82-1.3)	0.75
ACOX1	-0.11	0.9 (0.74-1.1)	0.3
NPC2	0.35	1.4 (1.1-1.8)	0.0012
PCYT2	-0.14	0.87 (0.69-1.1)	0.24
PLA2G12B	-0.046	0.95 (0.85-1.1)	0.44
RHOC	0.36	1.4 (1.2-1.8)	0.00078
SLC35C1	0.087	1.1 (0.94-1.3)	0.26
NDUFA2	0.11	1.1 (0.85-1.5)	0.42
LRP1	0.12	1.1 (0.91-1.4)	0.27
DIAPH1	-0.0028	1 (0.8-1.2)	0.98
SERF2	0.11	1.1 (0.9-1.4)	0.3
SNRPE	0.29	1.3 (1.1-1.7)	0.0053
UPB1	-0.14	0.87 (0.8-0.95)	0.0015
JAGN1	0.55	1.7 (1.3-2.4)	0.00089
NELFE	0.24	1.3 (1-1.5)	0.014
DDX17	0.16	1.2 (0.93-1.5)	0.16
NARS1	0.57	1.8 (1.3-2.3)	3.5e-05
CCS	-0.084	0.92 (0.71-1.2)	0.53
LAMTOR1	0.55	1.7 (1.3-2.4)	0.00084
MFSD3	0.033	1 (0.86-1.2)	0.72
LSM2	0.32	1.4 (1.1-1.7)	0.0029
AMDHD1	-0.12	0.89 (0.8-0.99)	0.032
EIF3H	0.33	1.4 (1.1-1.8)	0.0036
SDHD	0.013	1 (0.77-1.3)	0.93
EZR	0.18	1.2 (1-1.4)	0.02
PSMC5	0.39	1.5 (1.1-1.9)	0.0052
CPT1A	-0.014	0.99 (0.84-1.2)	0.86
EMD	0.24	1.3 (0.97-1.7)	0.078
PTBP1	0.54	1.7 (1.3-2.4)	0.00067
CTSS	0.042	1 (0.9-1.2)	0.56
COX14	0.21	1.2 (0.96-1.6)	0.1
ASPDH	-0.082	0.92 (0.85-1)	0.055
KHSRP	0.31	1.4 (1.1-1.7)	0.015
SMG5	0.56	1.7 (1.4-2.2)	2e-06
SYVN1	-0.014	0.99 (0.78-1.2)	0.91
GRB2	0.63	1.9 (1.4-2.5)	3.5e-05
INHBE	0.0085	1 (0.93-1.1)	0.84
PRKAR1A	0.084	1.1 (0.87-1.4)	0.46
LONP1	0.52	1.7 (1.2-2.3)	0.0014
TRPC4AP	0.68	2 (1.4-2.7)	4.4e-05
MMP15	0.2	1.2 (1-1.5)	0.032
CYP2A7	-0.04	0.96 (0.9-1)	0.21
MBL2	-0.061	0.94 (0.86-1)	0.15
DHRS7	0.098	1.1 (0.94-1.3)	0.22
APEH	0.27	1.3 (0.94-1.8)	0.11
LAMB2	-0.04	0.96 (0.79-1.2)	0.69
LPIN2	-0.13	0.88 (0.76-1)	0.11
PSMB8	0.022	1 (0.85-1.2)	0.81
MT1X	-0.062	0.94 (0.86-1)	0.14
RTCB	0.36	1.4 (1.1-1.9)	0.013
KHDRBS1	0.57	1.8 (1.3-2.4)	0.00011
MVP	0.15	1.2 (0.96-1.4)	0.11
PIM3	0.16	1.2 (0.93-1.5)	0.19
MRPL58	0.41	1.5 (1.1-2)	0.0092
C1RL	-0.2	0.82 (0.67-1)	0.045
PSMD3	0.3	1.4 (1-1.8)	0.034
CITED4	0.06	1.1 (0.94-1.2)	0.34
GLYAT	-0.073	0.93 (0.87-0.99)	0.034
CPQ	0.074	1.1 (0.86-1.3)	0.52
NEU1	0.27	1.3 (1.1-1.6)	0.0028
TMEM147	0.34	1.4 (1.2-1.7)	0.00039
THEM6	0.11	1.1 (0.91-1.4)	0.3
ERICH5	0.0016	1 (0.93-1.1)	0.96
SIL1	0.075	1.1 (0.83-1.4)	0.58
SERBP1	0.7	2 (1.5-2.8)	1.7e-05
CYP4F11	0.002	1 (0.89-1.1)	0.97
ACSL5	-0.021	0.98 (0.87-1.1)	0.72
MT1F	-0.029	0.97 (0.89-1.1)	0.5
CALD1	0.11	1.1 (0.88-1.4)	0.37
SLC25A11	0.036	1 (0.78-1.4)	0.81
ESYT1	0.28	1.3 (1-1.7)	0.034
LGMN	0.28	1.3 (1-1.7)	0.025
STAP2	0.048	1 (0.89-1.2)	0.57
NDUFA3	0.028	1 (0.83-1.3)	0.8
TSR3	0.33	1.4 (1.1-1.8)	0.017
DAP3	0.51	1.7 (1.3-2.2)	0.00034
FAM8A1	-0.035	0.97 (0.82-1.1)	0.67
GFUS	0.19	1.2 (0.98-1.5)	0.083
ESD	-0.12	0.89 (0.67-1.2)	0.4
PKM	0.19	1.2 (1.1-1.3)	0.00012
EIF4H	0.25	1.3 (0.98-1.7)	0.07
PEF1	0.67	1.9 (1.4-2.8)	0.00016
CYP2J2	2.8e-05	1 (0.88-1.1)	1
C1QBP	0.19	1.2 (0.96-1.5)	0.11
CCL20	0.1	1.1 (1-1.2)	0.0055
HNRNPM	0.62	1.9 (1.4-2.5)	3.6e-05
STIP1	0.67	1.9 (1.5-2.5)	2e-07
ISOC1	0.022	1 (0.83-1.3)	0.84
SLC7A2	-0.079	0.92 (0.83-1)	0.16
ALYREF	0.4	1.5 (1.2-1.8)	3.9e-05
FNDC4	0.15	1.2 (1-1.3)	0.017
HSPA1B	0.12	1.1 (1-1.3)	0.047
ANAPC11	0.22	1.2 (1-1.6)	0.052
NDUFB1	-0.019	0.98 (0.75-1.3)	0.89
TCIM	0.051	1.1 (0.93-1.2)	0.4
CLDN2	-0.05	0.95 (0.88-1)	0.18
TCEAL4	0.065	1.1 (0.83-1.4)	0.61
BCL2L1	0.21	1.2 (0.99-1.5)	0.058
PPP2R1A	0.33	1.4 (1.1-1.8)	0.0077
ATOX1	-0.0011	1 (0.81-1.2)	0.99
NDRG2	-0.24	0.79 (0.65-0.95)	0.014
MYO1B	-0.11	0.89 (0.75-1.1)	0.2
OCIAD1	0.054	1.1 (0.77-1.4)	0.73
RPP25L	0.28	1.3 (1-1.7)	0.04
OGDH	0.031	1 (0.83-1.3)	0.78
GSTP1	0.035	1 (0.92-1.2)	0.56
HAL	-0.014	0.99 (0.92-1.1)	0.69
AHSA1	0.71	2 (1.5-2.8)	3.9e-06
UQCRFS1	0.075	1.1 (0.83-1.4)	0.56
PPP6R2	0.053	1.1 (0.83-1.3)	0.66
SLC35B2	0.28	1.3 (1.1-1.6)	0.0067
ITGB5	0.36	1.4 (1.2-1.8)	0.00099
MSRB2	0.14	1.2 (0.89-1.5)	0.28
HNRNPA3	0.5	1.6 (1.3-2.1)	0.00024
ATP6AP1	0.35	1.4 (1.1-1.8)	0.008
CTSL	0.39	1.5 (1.1-1.9)	0.0028
NME4	0.2	1.2 (1-1.5)	0.044
CKB	0.011	1 (0.93-1.1)	0.8
AFMID	0.077	1.1 (0.84-1.4)	0.54
UXT	0.32	1.4 (1-1.8)	0.024
PPP1R11	0.16	1.2 (0.94-1.5)	0.15
AMFR	0.13	1.1 (0.89-1.5)	0.3
CYP4A22	-0.08	0.92 (0.84-1)	0.087
FAH	-0.12	0.88 (0.7-1.1)	0.28
IFI35	0.19	1.2 (1-1.5)	0.053
NONO	0.4	1.5 (1.2-1.9)	0.00039
AGMAT	0.045	1 (0.89-1.2)	0.59
SUMO2	0.51	1.7 (1.3-2.2)	0.00042
UBALD2	0.25	1.3 (1.1-1.5)	0.0058
ERBB3	0.18	1.2 (0.98-1.4)	0.079
MRPL40	0.057	1.1 (0.76-1.5)	0.73
MRPS12	0.18	1.2 (0.97-1.5)	0.088
DSP	0.12	1.1 (0.96-1.3)	0.14
SIAH2	-0.094	0.91 (0.74-1.1)	0.36
TCEAL8	0.11	1.1 (1-1.2)	0.06
PKN1	0.19	1.2 (1-1.5)	0.037
SUMO3	0.19	1.2 (0.92-1.6)	0.18
ACSM2A	-0.13	0.88 (0.81-0.96)	0.0036
STEAP3	-0.072	0.93 (0.82-1.1)	0.25
LAGE3	0.32	1.4 (1.2-1.6)	0.00036
MCFD2	0.19	1.2 (0.96-1.5)	0.11
PCYOX1	-0.036	0.96 (0.79-1.2)	0.73
TMEM45B	0.063	1.1 (0.97-1.2)	0.18
RANGAP1	0.35	1.4 (1.2-1.7)	0.00049
ELOVL2	-0.024	0.98 (0.88-1.1)	0.65
CCND1	-0.0088	0.99 (0.88-1.1)	0.89
SMDT1	0.17	1.2 (0.88-1.6)	0.27
CCDC47	0.33	1.4 (1.1-1.8)	0.01
CD46	0.14	1.1 (0.94-1.4)	0.16
HSPA4	0.67	2 (1.4-2.7)	3.3e-05
STAT1	0.05	1.1 (0.91-1.2)	0.51
HERPUD1	0.036	1 (0.82-1.3)	0.76
PSMA3	0.68	2 (1.4-2.8)	0.00022
TMED7	0.2	1.2 (0.95-1.6)	0.12
MRPS16	0.58	1.8 (1.3-2.6)	0.0014
LRRC59	0.35	1.4 (1.1-1.8)	0.0025
SERPINB1	0.26	1.3 (1.1-1.6)	0.015
PPM1G	0.8	2.2 (1.7-2.9)	2e-08
ADRM1	0.39	1.5 (1.1-2)	0.019
IFITM1	-0.071	0.93 (0.82-1.1)	0.25
ARL8A	0.19	1.2 (0.95-1.6)	0.12
CXCL16	0.046	1 (0.92-1.2)	0.49
PSMD13	0.61	1.8 (1.4-2.5)	7.9e-05
IFNGR1	0.034	1 (0.88-1.2)	0.69
SPTBN1	0.044	1 (0.85-1.3)	0.68
RAB2A	0.2	1.2 (0.91-1.7)	0.18
KIAA2013	0.46	1.6 (1.2-2.1)	0.0013
SFN	0.13	1.1 (1.1-1.2)	0.00029
RTN3	0.71	2 (1.6-2.7)	1.4e-07
CTSA	0.49	1.6 (1.3-2.1)	7.4e-05
IVD	-0.36	0.7 (0.55-0.88)	0.0021
HM13	0.54	1.7 (1.3-2.2)	5.6e-05
BRI3	0.28	1.3 (1.1-1.7)	0.011
ACP2	0.41	1.5 (1.1-2.1)	0.0092
OPTN	0.45	1.6 (1.2-2)	0.00062
S100A14	0.049	1 (0.98-1.1)	0.19
PAF1	0.4	1.5 (1.1-2)	0.01
ATRN	0.0091	1 (0.85-1.2)	0.92
SELENOO	-0.081	0.92 (0.72-1.2)	0.53
KARS1	0.56	1.8 (1.3-2.4)	0.00038
SHC1	0.25	1.3 (1.1-1.5)	0.0086
U2AF2	0.49	1.6 (1.2-2.1)	0.00041
EIF3A	0.15	1.2 (0.97-1.4)	0.11
TTPA	-0.071	0.93 (0.85-1)	0.13
CAVIN1	0.057	1.1 (0.89-1.3)	0.52
BNIP3	0.17	1.2 (0.92-1.5)	0.18
FCER1G	0.21	1.2 (1.1-1.4)	0.0033
RRAS	0.18	1.2 (1-1.4)	0.056
ZFAND3	0.16	1.2 (0.93-1.5)	0.17
MRFAP1L1	0.2	1.2 (0.89-1.7)	0.21
ID1	-0.01	0.99 (0.87-1.1)	0.87
MMP14	0.18	1.2 (1.1-1.4)	0.0032
TOLLIP	0.24	1.3 (0.89-1.8)	0.18
EDEM2	0.49	1.6 (1.2-2.2)	0.0017
TRIAP1	0.45	1.6 (1.1-2.3)	0.019
AKR1D1	-0.1	0.9 (0.84-0.97)	0.0074
NFIL3	0.056	1.1 (0.88-1.3)	0.54
MAGT1	0.15	1.2 (0.92-1.5)	0.21
SLC13A5	-0.042	0.96 (0.88-1)	0.3
SPG21	0.16	1.2 (0.85-1.6)	0.32
GSR	0.44	1.6 (1.3-1.9)	4.6e-06
FASTK	0.35	1.4 (1.1-1.9)	0.022
SLC25A15	-0.18	0.83 (0.74-0.94)	0.0022
GCAT	-0.0071	0.99 (0.86-1.1)	0.92
SREBF1	0.11	1.1 (0.95-1.3)	0.17
TLN1	0.17	1.2 (0.94-1.5)	0.14
ATP6V1G1	0.2	1.2 (0.91-1.6)	0.17
ARL6IP5	0.18	1.2 (0.95-1.5)	0.13
PLOD3	0.32	1.4 (1.1-1.7)	0.0051
ACAA1	-0.065	0.94 (0.78-1.1)	0.48
SRSF5	0.057	1.1 (0.77-1.5)	0.72
TSPAN6	-0.023	0.98 (0.79-1.2)	0.83
HYOU1	0.12	1.1 (0.98-1.3)	0.099
VEGFB	0.11	1.1 (1-1.2)	0.047
ARF6	0.31	1.4 (1-1.8)	0.028
ITM2C	0.11	1.1 (0.97-1.3)	0.11
NCLN	0.51	1.7 (1.2-2.3)	0.0012
RAB32	0.46	1.6 (1.3-1.9)	9.1e-06
CHST13	0.069	1.1 (0.92-1.3)	0.39
HACD3	0.0069	1 (0.82-1.2)	0.95
HSPE1	0.24	1.3 (1-1.6)	0.027
UGT1A4	-0.045	0.96 (0.89-1)	0.19
GOLM1	0.13	1.1 (1-1.3)	0.027
S100A4	0.052	1.1 (0.93-1.2)	0.4
TMEM259	0.11	1.1 (0.84-1.5)	0.44
CIRBP	-0.22	0.8 (0.62-1)	0.1
UBXN4	0.11	1.1 (0.9-1.4)	0.31
SF1	0.56	1.8 (1.2-2.5)	0.0013
H6PD	0.073	1.1 (0.9-1.3)	0.43
KCTD3	0.041	1 (0.86-1.3)	0.67
PLPP1	-0.11	0.9 (0.78-1)	0.15
LIPC	-0.1	0.9 (0.81-1)	0.071
GABARAPL1	-0.2	0.82 (0.7-0.95)	0.01
OCIAD2	0.07	1.1 (0.94-1.2)	0.32
DUS1L	0.36	1.4 (1.1-1.9)	0.023
RBCK1	0.31	1.4 (1.1-1.7)	0.0079
VPS72	0.48	1.6 (1.3-2)	5.7e-06
LIPA	0.11	1.1 (0.91-1.4)	0.3
CCL25	-0.038	0.96 (0.89-1)	0.35
ETNPPL	-0.092	0.91 (0.84-0.99)	0.03
P4HA1	0.034	1 (0.91-1.2)	0.61
SPCS1	0.13	1.1 (0.85-1.5)	0.38
SRSF2	0.68	2 (1.5-2.7)	6.5e-06
RPS29	0.053	1.1 (0.86-1.3)	0.6
MRPL57	0.13	1.1 (0.81-1.6)	0.45
ACADM	0.035	1 (0.89-1.2)	0.66
CAPZA1	0.49	1.6 (1.3-2.1)	0.00016
MTDH	0.25	1.3 (1-1.6)	0.041
ALG3	0.63	1.9 (1.4-2.5)	3.6e-05
ADIPOR2	-0.034	0.97 (0.76-1.2)	0.78
TYMP	0.082	1.1 (0.93-1.3)	0.29
SQLE	0.14	1.1 (1-1.3)	0.044
MAP2K2	0.43	1.5 (1.2-2)	0.00083
KLF6	0.018	1 (0.86-1.2)	0.83
PDCD5	0.35	1.4 (1.1-1.8)	0.0051
DPM1	0.58	1.8 (1.3-2.4)	0.00018
SLC12A7	0.33	1.4 (1.1-1.7)	0.0041
EFHD2	0.15	1.2 (0.92-1.5)	0.2
CTDSP2	0.21	1.2 (1-1.5)	0.05
HIGD1A	-0.0065	0.99 (0.78-1.3)	0.96
CDA	0.055	1.1 (0.95-1.2)	0.31
MRPL45	0.26	1.3 (1-1.7)	0.05
NSDHL	0.31	1.4 (1.1-1.7)	0.0067
EPCAM	-0.006	0.99 (0.94-1.1)	0.84
TACO1	-0.0017	1 (0.73-1.4)	0.99
PRADC1	0.016	1 (0.77-1.3)	0.91
TMEM203	0.48	1.6 (1.1-2.3)	0.011
RASSF7	0.21	1.2 (1-1.5)	0.016
NAGLU	-0.11	0.89 (0.67-1.2)	0.45
SMAP2	0.36	1.4 (1.1-2)	0.023
AQP3	0.061	1.1 (0.93-1.2)	0.37
GNPAT	0.25	1.3 (1-1.6)	0.046
SEC14L2	-0.15	0.86 (0.78-0.95)	0.003
NDUFS2	0.38	1.5 (1.1-2)	0.014
COASY	0.48	1.6 (1.2-2.2)	0.0013
SMARCD2	0.2	1.2 (0.94-1.6)	0.13
CACFD1	0.22	1.2 (0.98-1.6)	0.07
USF1	0.48	1.6 (1.2-2.2)	0.0011
HNMT	-0.084	0.92 (0.74-1.1)	0.44
ARL4D	0.021	1 (0.89-1.2)	0.78
TTC1	0.73	2.1 (1.5-2.9)	5.7e-05
WDR1	0.27	1.3 (0.98-1.7)	0.064
MCRIP1	0.24	1.3 (1.1-1.5)	0.013
MAP1LC3A	-0.12	0.89 (0.77-1)	0.11
RAB14	0.13	1.1 (0.86-1.5)	0.37
DNASE2	0.1	1.1 (0.91-1.4)	0.32
MKNK2	0.25	1.3 (0.98-1.7)	0.073
GBA	0.35	1.4 (1.2-1.7)	0.00067
VPS25	0.47	1.6 (1.2-2.1)	0.0018
OAT	-0.023	0.98 (0.9-1.1)	0.59
CCT2	0.65	1.9 (1.5-2.5)	6.9e-07
HLA-DPB1	-0.047	0.95 (0.83-1.1)	0.5
SREBF2	0.14	1.2 (0.95-1.4)	0.16
NDUFA12	0.35	1.4 (1-2)	0.049
VWA1	0.12	1.1 (0.94-1.4)	0.19
TFPI	0.055	1.1 (0.93-1.2)	0.41
MARCKS	0.31	1.4 (1.2-1.6)	0.00018
RPS23	0.015	1 (0.81-1.3)	0.89
RETREG2	0.52	1.7 (1.2-2.3)	0.0018
ERAL1	0.51	1.7 (1.2-2.2)	8e-04
FLNA	0.12	1.1 (1-1.3)	0.052
TSPAN13	0.14	1.2 (1.1-1.3)	0.0022
FUCA2	0.52	1.7 (1.3-2.1)	2.3e-05
CEBPG	0.17	1.2 (0.93-1.5)	0.17
HMGCS1	0.031	1 (0.91-1.2)	0.64
KEAP1	0.49	1.6 (1.2-2.3)	0.0056
CHCHD1	0.44	1.5 (1.1-2.1)	0.0053
PPA1	0.3	1.4 (1-1.8)	0.025
ERLEC1	0.35	1.4 (1.1-1.9)	0.011
ELOVL1	0.62	1.9 (1.4-2.4)	9.1e-07
TSTD1	0.00062	1 (0.85-1.2)	0.99
DAG1	0.14	1.2 (0.91-1.5)	0.24
BCL3	0.16	1.2 (0.97-1.4)	0.098
ECSIT	0.043	1 (0.77-1.4)	0.78
UROD	0.67	1.9 (1.4-2.7)	2.7e-05
NELFB	0.49	1.6 (1.2-2.2)	0.0011
COPS7A	0.35	1.4 (0.98-2.1)	0.061
IMMT	0.51	1.7 (1.2-2.3)	0.0012
RUVBL2	0.55	1.7 (1.3-2.3)	0.00014
RHOG	0.45	1.6 (1.2-2)	0.00041
TCP1	0.41	1.5 (1.2-1.9)	0.00048
DNAJC8	0.65	1.9 (1.4-2.5)	1.3e-05
PGRMC2	0.34	1.4 (0.97-2.1)	0.073
TMEM50A	0.53	1.7 (1.3-2.3)	0.00023
HLA-DMA	-0.036	0.96 (0.85-1.1)	0.58
APOL2	0.16	1.2 (0.94-1.5)	0.17
TMEM248	0.4	1.5 (1.1-2.1)	0.022
AHCYL1	0.27	1.3 (1-1.7)	0.047
TIMM17A	0.15	1.2 (0.91-1.5)	0.23
AZIN1	0.21	1.2 (1-1.5)	0.041
PEX19	0.11	1.1 (0.85-1.5)	0.42
DDAH1	0.079	1.1 (0.91-1.3)	0.37
EIF5	0.17	1.2 (0.91-1.6)	0.21
CMTM8	0.087	1.1 (0.89-1.3)	0.41
ECI2	-0.23	0.8 (0.63-1)	0.05
SMS	0.67	1.9 (1.6-2.4)	3.8e-09
RNF10	0.66	1.9 (1.3-2.8)	0.00038
MPDU1	0.03	1 (0.79-1.3)	0.83
HLA-DPA1	-0.018	0.98 (0.87-1.1)	0.77
RHOU	-0.098	0.91 (0.76-1.1)	0.28
RAD21	0.33	1.4 (1.1-1.7)	0.0029
ITPA	0.39	1.5 (1.2-1.9)	8e-04
SLC31A1	-0.014	0.99 (0.8-1.2)	0.9
GLMP	0.32	1.4 (1.1-1.7)	0.00094
FDFT1	0.2	1.2 (1-1.5)	0.052
ARAF	0.18	1.2 (0.91-1.6)	0.21
DRG1	0.57	1.8 (1.3-2.3)	9.2e-05
EIF3B	0.55	1.7 (1.4-2.2)	1.4e-06
LTBR	0.49	1.6 (1.2-2.2)	0.0025
SLC3A2	0.29	1.3 (1.1-1.7)	0.012
PHC2	0.57	1.8 (1.4-2.3)	1.4e-05
MRPL28	0.21	1.2 (0.96-1.6)	0.099
DLST	0.11	1.1 (0.85-1.5)	0.42
COX17	-0.083	0.92 (0.65-1.3)	0.64
ABHD2	-0.034	0.97 (0.83-1.1)	0.66
SRRM2	0.046	1 (0.85-1.3)	0.67
NAPRT	-0.013	0.99 (0.8-1.2)	0.9
STT3A	0.42	1.5 (1.2-1.9)	0.00051
LPGAT1	0.11	1.1 (0.94-1.3)	0.2
ABCC2	0.037	1 (0.91-1.2)	0.57
HSD3B7	0.089	1.1 (0.9-1.3)	0.38
ALKBH5	0.11	1.1 (0.83-1.5)	0.47
PDZD11	0.52	1.7 (1.3-2.2)	0.00015
USF2	0.07	1.1 (0.77-1.5)	0.67
CNIH1	0.22	1.2 (0.94-1.6)	0.12
USP5	0.41	1.5 (1.1-2.1)	0.0092
GPD1	-0.088	0.92 (0.83-1)	0.074
TRIM26	0.047	1 (0.82-1.3)	0.72
CALM1	0.46	1.6 (1.1-2.2)	0.005
SARDH	-0.16	0.85 (0.74-0.97)	0.019
VDAC3	0.17	1.2 (0.94-1.5)	0.14
GPAM	-0.078	0.92 (0.83-1)	0.17
FDPS	0.19	1.2 (1-1.4)	0.027
YWHAB	0.73	2.1 (1.5-2.8)	1.3e-06
ABCF1	0.31	1.4 (1.1-1.8)	0.017
FAHD1	0.00098	1 (0.79-1.3)	0.99
UBE2Q1	0.44	1.6 (1.2-2)	0.00092
FN3K	0.013	1 (0.82-1.2)	0.91
UBXN6	0.26	1.3 (0.93-1.8)	0.12
RAB1B	0.19	1.2 (0.95-1.5)	0.12
CMAS	0.22	1.2 (0.96-1.6)	0.097
TLE5	0.16	1.2 (0.92-1.5)	0.2
NME3	0.13	1.1 (0.91-1.4)	0.26
STX10	0.35	1.4 (1.1-1.8)	0.0067
FAM162A	0.012	1 (0.78-1.3)	0.93
OCEL1	-0.26	0.77 (0.59-1)	0.059
MTPN	0.34	1.4 (1.1-1.8)	0.0042
SLC35A4	0.62	1.9 (1.3-2.6)	0.00023
GPS1	0.45	1.6 (1.2-2.1)	0.0026
MCM3	0.29	1.3 (1.1-1.6)	0.00053
NDRG1	0.27	1.3 (1.2-1.5)	2.9e-05
TMEM214	0.57	1.8 (1.3-2.5)	0.00078
BCAS2	0.51	1.7 (1.2-2.3)	0.0018
MCCC2	-0.19	0.83 (0.65-1.1)	0.13
VMP1	0.37	1.4 (1.1-1.9)	0.0055
TMED4	0.28	1.3 (0.96-1.8)	0.085
IL6ST	-0.053	0.95 (0.77-1.2)	0.62
ACO1	-0.097	0.91 (0.72-1.1)	0.4
C9orf16	0.22	1.2 (1-1.5)	0.012
TM9SF3	0.23	1.3 (0.92-1.7)	0.15
CBX3	0.61	1.8 (1.4-2.4)	2.8e-06
MRPL16	0.31	1.4 (0.87-2.1)	0.18
HHEX	0.26	1.3 (1-1.6)	0.03
KLF9	-0.14	0.87 (0.76-0.99)	0.035
EXOSC4	0.2	1.2 (1-1.4)	0.01
MRPL47	0.5	1.7 (1.3-2.2)	0.00034
ALDH3A2	0.051	1.1 (0.88-1.3)	0.59
AHNAK	0.016	1 (0.84-1.2)	0.87
PEMT	-0.079	0.92 (0.78-1.1)	0.36
BAX	0.28	1.3 (1.1-1.6)	0.0091
CYBA	0.061	1.1 (0.96-1.2)	0.24
YPEL5	0.24	1.3 (0.93-1.7)	0.12
PA2G4	0.64	1.9 (1.5-2.5)	2.6e-06
CTSO	-0.16	0.85 (0.72-1)	0.054
SNTB1	-0.023	0.98 (0.81-1.2)	0.81
FARSA	0.52	1.7 (1.2-2.3)	0.0013
CTTN	0.3	1.4 (1.1-1.7)	0.0095
CLPTM1L	0.44	1.5 (1.2-2)	0.0014
ACSS2	0.065	1.1 (0.88-1.3)	0.52
B3GAT3	0.59	1.8 (1.4-2.3)	3.4e-06
CNPPD1	0.53	1.7 (1.2-2.4)	0.0016
CREB3	0.36	1.4 (1.1-1.8)	0.0047
MRPS10	0.27	1.3 (0.98-1.7)	0.065
TSC22D3	-0.11	0.89 (0.79-1)	0.08
RBM3	0.29	1.3 (1.1-1.7)	0.013
BOP1	0.28	1.3 (1.1-1.5)	0.00038
MCM7	0.29	1.3 (1.1-1.6)	0.00025
GGCX	0.029	1 (0.82-1.3)	0.8
ERLIN1	0.042	1 (0.85-1.3)	0.69
LECT2	-0.13	0.87 (0.81-0.94)	0.00029
IK	0.71	2 (1.5-2.8)	2.9e-05
HMGB2	0.27	1.3 (1.1-1.5)	0.00077
POLR2G	0.67	2 (1.4-2.6)	1.2e-05
SRSF3	0.52	1.7 (1.2-2.3)	0.00068
ARPC4	0.47	1.6 (1.3-2)	6.6e-05
SCYL1	0.42	1.5 (1-2.2)	0.03
LCAT	-0.25	0.78 (0.69-0.87)	1.8e-05
MICU1	-0.046	0.95 (0.72-1.3)	0.75
MOGS	0.54	1.7 (1.2-2.4)	0.001
METTL26	0.15	1.2 (0.93-1.5)	0.19
GPRC5C	0.25	1.3 (1-1.6)	0.043
SELENOK	0.21	1.2 (0.86-1.8)	0.25
MRPL20	0.23	1.3 (0.93-1.7)	0.13
NDUFAF8	0.16	1.2 (0.96-1.4)	0.11
HES1	0.17	1.2 (0.98-1.4)	0.081
PCNP	0.49	1.6 (1.2-2.1)	0.00043
CMTM6	0.2	1.2 (0.98-1.5)	0.073
TMEM141	0.21	1.2 (1-1.5)	0.023
H2AJ	0.068	1.1 (0.89-1.3)	0.47
CYCS	0.24	1.3 (1-1.6)	0.036
NAXD	-0.04	0.96 (0.75-1.2)	0.75
SMARCA1	0.045	1 (0.87-1.3)	0.63
RPL22L1	0.078	1.1 (0.95-1.2)	0.25
NDUFS8	0.071	1.1 (0.85-1.4)	0.56
TMEM115	0.77	2.2 (1.5-3)	1.5e-05
WDR45B	0.42	1.5 (1.2-2)	0.00084
SMOC1	-0.2	0.82 (0.69-0.96)	0.016
PAXX	0.26	1.3 (1.1-1.6)	0.01
ACTR1B	0.21	1.2 (0.91-1.7)	0.18
THOC7	0.64	1.9 (1.4-2.6)	8.1e-05
FADS2	0.067	1.1 (0.97-1.2)	0.17
FKBP1A	0.57	1.8 (1.4-2.3)	9.9e-06
EPS8L2	0.24	1.3 (1-1.6)	0.03
SRPRB	0.69	2 (1.5-2.7)	9.9e-06
HDAC1	0.61	1.8 (1.4-2.4)	1.8e-06
TRIM8	0.2	1.2 (0.95-1.6)	0.12
TK1	0.22	1.2 (1.1-1.4)	0.0011
GLTPD2	-0.068	0.93 (0.84-1)	0.21
GTF2F1	0.34	1.4 (1-1.9)	0.029
COPB1	0.43	1.5 (1.2-2)	0.00074
TMEM30A	0.16	1.2 (0.91-1.5)	0.21
PFKL	0.043	1 (0.8-1.4)	0.75
KIAA1191	0.12	1.1 (0.86-1.5)	0.38
CPNE1	0.3	1.4 (1.1-1.7)	0.0041
TPMT	-0.028	0.97 (0.79-1.2)	0.79
IL6R	-0.038	0.96 (0.83-1.1)	0.61
TOMM70	0.61	1.8 (1.3-2.6)	0.0011
PBLD	-0.14	0.87 (0.78-0.98)	0.02
SEC13	0.58	1.8 (1.3-2.4)	0.00017
IQGAP2	-0.076	0.93 (0.79-1.1)	0.34
RAB5B	0.35	1.4 (1-2)	0.044
ZNF622	0.5	1.6 (1.2-2.2)	0.00071
SLC22A9	-0.039	0.96 (0.87-1.1)	0.47
MANBAL	0.56	1.7 (1.3-2.3)	0.00017
ACSM5	-0.059	0.94 (0.87-1)	0.17
HLA-F	-0.053	0.95 (0.82-1.1)	0.46
CPTP	0.094	1.1 (0.86-1.4)	0.45
SLCO2B1	-0.095	0.91 (0.8-1)	0.13
SLC22A18	0.089	1.1 (0.95-1.3)	0.21
SCAP	0.18	1.2 (0.88-1.6)	0.26
NAMPT	0.046	1 (0.92-1.2)	0.5
VAMP7	0.14	1.1 (0.94-1.4)	0.18
HMCES	0.64	1.9 (1.3-2.7)	0.00058
CPE	0.047	1 (0.93-1.2)	0.44
DNAJC1	0.57	1.8 (1.3-2.4)	7.6e-05
RORC	-0.17	0.84 (0.75-0.94)	0.002
NOL7	0.43	1.5 (1.2-2)	0.0028
CTNNB1	0.27	1.3 (1-1.7)	0.02
TAF15	0.35	1.4 (1.1-1.9)	0.021
FUS	0.33	1.4 (1.1-1.8)	0.0073
RAB20	0.2	1.2 (1-1.4)	0.029
PACSIN2	0.21	1.2 (1-1.5)	0.052
THRAP3	0.32	1.4 (1-1.8)	0.026
HNRNPDL	0.26	1.3 (0.99-1.7)	0.056
GNPTG	0.12	1.1 (0.83-1.5)	0.45
SFPQ	0.67	1.9 (1.5-2.5)	4e-07
CCDC28A	0.0048	1 (0.76-1.3)	0.97
SLC30A1	-0.052	0.95 (0.81-1.1)	0.51
WWP1	-0.033	0.97 (0.79-1.2)	0.74
MAPRE1	0.34	1.4 (1.2-1.7)	0.00065
TMEM106C	0.44	1.6 (1.3-1.9)	1.4e-06
EPRS1	0.35	1.4 (1.1-1.8)	0.0015
ANXA4	0.028	1 (0.89-1.2)	0.71
ATIC	0.66	1.9 (1.5-2.5)	1.4e-07
DNAJC3	0.19	1.2 (0.97-1.5)	0.099
RTL8A	0.33	1.4 (1.2-1.6)	5e-05
OSTF1	0.28	1.3 (0.96-1.8)	0.09
DECR2	-0.21	0.81 (0.64-1)	0.077
CHMP5	0.36	1.4 (1.1-1.9)	0.014
TECR	0.26	1.3 (0.94-1.8)	0.11
PTPA	0.23	1.3 (0.97-1.6)	0.08
DCAF11	-0.15	0.86 (0.69-1.1)	0.19
ABCC6	-0.17	0.84 (0.73-0.98)	0.027
FAM120A	0.4	1.5 (1.1-2.1)	0.017
SNAPIN	0.43	1.5 (1.2-2)	0.0024
VARS1	0.35	1.4 (1.1-1.8)	0.0032
AGFG2	0.041	1 (0.84-1.3)	0.71
MARCHF2	-0.22	0.81 (0.59-1.1)	0.17
TOMM40	0.34	1.4 (1.1-1.7)	0.0017
IRF6	-0.061	0.94 (0.84-1.1)	0.29
HSPBP1	0.41	1.5 (1.1-2)	0.0029
PPP1R1A	-0.094	0.91 (0.84-0.99)	0.022
LARP1	0.34	1.4 (1.1-1.8)	0.0068
ENG	-0.24	0.79 (0.66-0.94)	0.0085
SEPTIN2	0.31	1.4 (1.1-1.7)	0.0019
SAE1	0.49	1.6 (1.3-2.1)	1.9e-05
HPRT1	0.25	1.3 (1.1-1.6)	0.013
HNRNPUL1	0.31	1.4 (1.1-1.7)	0.011
MORF4L1	0.27	1.3 (0.98-1.7)	0.07
NR1H4	-0.064	0.94 (0.78-1.1)	0.49
NRBP1	0.57	1.8 (1.3-2.3)	4.3e-05
RAB4A	0.0061	1 (0.78-1.3)	0.96
EMC3	0.55	1.7 (1.2-2.5)	0.002
ACP1	0.67	1.9 (1.4-2.7)	3.2e-05
PICALM	0.24	1.3 (0.97-1.6)	0.079
TMEM140	-0.022	0.98 (0.79-1.2)	0.84
CSE1L	0.56	1.8 (1.4-2.3)	9.6e-06
SNCG	0.046	1 (0.97-1.1)	0.26
ETNK2	-0.06	0.94 (0.85-1)	0.25
PFDN6	0.25	1.3 (1-1.6)	0.047
UBL4A	0.41	1.5 (1.2-1.9)	0.00037
LAMC1	0.18	1.2 (1-1.4)	0.015
ARPC2	0.54	1.7 (1.3-2.3)	7.5e-05
AEBP1	-0.041	0.96 (0.88-1)	0.35
PYGB	0.27	1.3 (1.1-1.5)	0.0017
SLC37A4	-0.066	0.94 (0.78-1.1)	0.49
GALE	0.29	1.3 (1-1.7)	0.021
EVA1A	-0.095	0.91 (0.81-1)	0.12
YIPF1	0.79	2.2 (1.5-3.1)	1.8e-05
CYP1A1	0.001	1 (0.94-1.1)	0.98
PQBP1	0.37	1.4 (1.1-1.9)	0.0053
BAMBI	0.2	1.2 (1.1-1.4)	0.00029
VAMP3	0.3	1.4 (1-1.7)	0.019
IMPDH2	0.33	1.4 (1.1-1.7)	0.0012
ATP5MF	0.13	1.1 (0.92-1.4)	0.23
PSMA5	0.55	1.7 (1.3-2.3)	0.00023
UBE2R2	0.69	2 (1.4-2.8)	0.00012
SLC16A1	0.11	1.1 (0.97-1.3)	0.12
MAGOH	0.52	1.7 (1.2-2.3)	0.00095
IL1RN	-0.12	0.89 (0.79-1)	0.048
B4GAT1	0.24	1.3 (1-1.6)	0.042
GPR108	0.23	1.3 (0.92-1.7)	0.15
FAM20C	-0.036	0.96 (0.77-1.2)	0.75
PARP10	0.057	1.1 (0.86-1.3)	0.59
MRPL27	0.17	1.2 (0.93-1.5)	0.17
TKFC	-0.096	0.91 (0.79-1)	0.18
CERS4	-0.033	0.97 (0.8-1.2)	0.73
CCL19	-0.049	0.95 (0.88-1)	0.19
A1CF	-0.0088	0.99 (0.84-1.2)	0.92
ACMSD	-0.072	0.93 (0.83-1)	0.21
PPP1CB	0.62	1.9 (1.4-2.4)	7.7e-06
ABCC3	0.16	1.2 (1-1.4)	0.047
GGH	0.015	1 (0.9-1.1)	0.8
RDH11	0.25	1.3 (1-1.6)	0.041
HTATSF1	0.29	1.3 (1.1-1.7)	0.01
HCFC1R1	0.19	1.2 (0.98-1.5)	0.075
UBAP1	0.16	1.2 (0.9-1.6)	0.24
ZDHHC9	0.18	1.2 (0.97-1.5)	0.092
PEX6	0.093	1.1 (0.89-1.3)	0.37
UBL7	0.33	1.4 (1-1.9)	0.032
SLC35F6	0.6	1.8 (1.4-2.3)	1.4e-06
RER1	0.29	1.3 (0.95-1.9)	0.093
MAL2	0.1	1.1 (0.98-1.2)	0.1
ATP5MPL	0.27	1.3 (0.99-1.7)	0.056
RNH1	0.53	1.7 (1.2-2.3)	0.00081
GORASP2	0.39	1.5 (1.1-2)	0.0083
PPT1	0.46	1.6 (1.3-1.9)	6.1e-06
TARS1	0.6	1.8 (1.4-2.3)	1.9e-06
LUM	-0.013	0.99 (0.92-1.1)	0.72
ZBTB7B	0.21	1.2 (1-1.5)	0.049
TOM1	0.38	1.5 (1.1-2)	0.011
VASP	0.34	1.4 (1.2-1.7)	0.00067
MEPCE	0.32	1.4 (0.98-1.9)	0.064
AKAP1	0.19	1.2 (0.94-1.5)	0.14
GNL3	0.47	1.6 (1.2-2.1)	0.00043
EGFL7	0.0061	1 (0.86-1.2)	0.94
HEBP1	0.052	1.1 (0.8-1.4)	0.71
SLBP	0.41	1.5 (1.2-1.9)	0.00078
LSM7	0.23	1.3 (1-1.6)	0.037
RNF11	0.26	1.3 (1-1.7)	0.044
KIF1C	0.12	1.1 (0.88-1.4)	0.33
PIK3AP1	0.078	1.1 (0.92-1.3)	0.36
DMGDH	-0.16	0.85 (0.77-0.95)	0.0031
TMEM63B	0.2	1.2 (0.96-1.6)	0.11
TTC39C	-0.13	0.88 (0.74-1)	0.13
HACD2	0.21	1.2 (1-1.5)	0.018
NBR1	0.038	1 (0.82-1.3)	0.75
ERP44	0.12	1.1 (0.78-1.6)	0.51
AVPI1	-0.19	0.83 (0.67-1)	0.094
DUSP6	0.11	1.1 (0.93-1.3)	0.23
PRRC2A	0.22	1.2 (1-1.5)	0.034
MGAT1	0.19	1.2 (0.85-1.7)	0.29
NQO2	0.17	1.2 (0.98-1.4)	0.074
TXNDC11	-0.012	0.99 (0.73-1.3)	0.94
UBE2B	0.4	1.5 (1.1-2.1)	0.022
SHC2	-0.076	0.93 (0.79-1.1)	0.34
ENTPD5	-0.021	0.98 (0.86-1.1)	0.74
PEX11B	0.4	1.5 (1.1-2)	0.005
DGCR2	0.16	1.2 (0.93-1.5)	0.17
ESRRA	0.14	1.1 (0.9-1.5)	0.27
FKBP4	0.4	1.5 (1.2-1.9)	0.001
DGAT1	0.17	1.2 (0.95-1.5)	0.14
SHROOM1	0.065	1.1 (0.87-1.3)	0.53
SF3A2	0.38	1.5 (1.2-1.8)	0.00065
CAPN1	0.27	1.3 (1-1.6)	0.02
GIPC1	0.18	1.2 (0.96-1.5)	0.11
EEF1A2	-0.0056	0.99 (0.94-1.1)	0.85
PRNP	0.19	1.2 (1-1.4)	0.012
SCRN2	-0.14	0.87 (0.69-1.1)	0.22
DEGS1	0.36	1.4 (1.2-1.7)	0.00032
FOXA2	0.051	1.1 (0.88-1.3)	0.58
TSPAN33	0.13	1.1 (0.94-1.4)	0.19
H2AX	0.33	1.4 (1.2-1.6)	7.2e-05
XPNPEP2	-0.0021	1 (0.94-1.1)	0.95
CRTAP	0.19	1.2 (0.99-1.5)	0.068
EXOSC5	0.37	1.4 (1.1-1.8)	0.0022
SNRPG	0.51	1.7 (1.3-2.2)	0.00039
EIF1B	0.73	2.1 (1.5-2.9)	2e-05
TMEM126A	0.78	2.2 (1.5-3.1)	2.7e-05
LSM14A	0.26	1.3 (1-1.7)	0.05
CD59	0.082	1.1 (0.87-1.4)	0.47
GTPBP6	0.46	1.6 (1.2-2.1)	0.00042
BCKDK	-0.027	0.97 (0.73-1.3)	0.86
ANAPC16	0.22	1.2 (0.83-1.9)	0.29
PIH1D1	0.34	1.4 (1.1-1.8)	0.014
GLB1	0.4	1.5 (1.2-1.9)	0.0019
TCIRG1	0.11	1.1 (0.94-1.3)	0.2
DCAF6	0.029	1 (0.79-1.3)	0.83
CGN	-0.021	0.98 (0.87-1.1)	0.72
RETREG3	0.28	1.3 (0.96-1.8)	0.083
BRD2	0.13	1.1 (0.9-1.4)	0.27
WDR46	0.37	1.4 (1.1-1.9)	0.0046
MET	0.03	1 (0.85-1.2)	0.76
C8orf82	0.05	1.1 (0.84-1.3)	0.66
HMOX2	-0.12	0.89 (0.68-1.2)	0.39
MYO1C	0.13	1.1 (0.92-1.4)	0.22
GLYATL1	-0.15	0.86 (0.78-0.94)	0.0012
ACAT2	0.082	1.1 (0.91-1.3)	0.37
CHID1	0.34	1.4 (1-1.9)	0.025
SERPINH1	0.2	1.2 (1-1.4)	0.013
FGFR3	0.071	1.1 (0.95-1.2)	0.25
ELL2	-0.037	0.96 (0.8-1.2)	0.69
ACLY	0.34	1.4 (1.1-1.7)	0.0012
CDK9	0.15	1.2 (0.84-1.6)	0.37
DPM2	0.37	1.4 (1.2-1.8)	0.00049
PTP4A2	0.61	1.8 (1.4-2.4)	7.2e-06
COMT	-0.1	0.9 (0.76-1.1)	0.26
C11orf68	0.45	1.6 (1.1-2.1)	0.005
PDHA1	0.27	1.3 (0.99-1.7)	0.058
CDKN1B	0.17	1.2 (0.93-1.5)	0.17
ETF1	0.76	2.1 (1.5-3)	7.4e-06
SLC25A28	-0.17	0.84 (0.61-1.2)	0.3
RFNG	0.3	1.3 (1-1.8)	0.03
ERF	0.044	1 (0.84-1.3)	0.7
TMEM129	-0.21	0.81 (0.62-1.1)	0.14
XRN2	0.44	1.6 (1.2-2)	0.00049
ZNF358	0.16	1.2 (0.96-1.4)	0.12
NAT8	0.015	1 (0.91-1.1)	0.78
MID1IP1	0.29	1.3 (1.1-1.6)	0.00072
CCT5	0.52	1.7 (1.4-2.1)	1.8e-06
BRMS1	0.42	1.5 (1.2-1.9)	0.00055
GM2A	0.42	1.5 (1.2-2)	0.00094
ATXN10	0.39	1.5 (1.1-1.9)	0.0045
MRPL33	0.35	1.4 (1.1-1.8)	0.0059
CNOT11	0.49	1.6 (1.3-2)	2.3e-05
ATF6B	0.15	1.2 (0.93-1.4)	0.18
DYNLL2	0.21	1.2 (0.9-1.7)	0.2
VASN	0.17	1.2 (0.98-1.4)	0.075
AP3D1	0.39	1.5 (1.1-1.9)	0.003
SLC5A6	0.097	1.1 (0.95-1.3)	0.19
MRPS7	0.6	1.8 (1.3-2.5)	0.00031
PPP1R10	-0.067	0.94 (0.72-1.2)	0.62
STAT6	-0.057	0.94 (0.76-1.2)	0.61
CCN1	-0.018	0.98 (0.86-1.1)	0.78
PJA2	0.039	1 (0.85-1.3)	0.71
ALPL	-0.1	0.9 (0.81-1)	0.046
[truncated: 14,630 more rows]

## Sheet: Intersection genes
GSTZ1
INMT
ACAT1
IVD
MAT1A
ASPA
ASS1
ECHS1
SARDH
LARS1
GCDH
PSPH
NQO1
PYCR2
PSMD4
EPRS1
DMGDH
GRHPR
HAAO
PSMD10
MARS1
QDPR
SLC6A8
AMT
UROC1
GOT2
HAO1
PSMB4
IYD
PSMC4
AMDHD1
QARS1
RIDA
OAZ3
PYCR3
PYCR1
TXNRD1
BCAT1
SCLY
IARS1
FTCD
ADI1
RPL8
SRM
RPL10L
RPSA
BHMT
GLS
GNMT
AGXT
CSAD
RPS21
PIPOX
RPS5
IL4I1
EEF1E1
ASRGL1
PSMA1
RPS7
PAH
RPL7
CDO1
RPL27
RPLP2
DAO
TAT
RPL37
ASNS
CPS1
GPT2
CBS
SLC25A15
SLC25A12
AASS
RIMKLA
GPT
SMOX
TPO
HDC
NAALAD2
CTH

## Sheet: Cluster groups
	Group
TCGA-5R-AA1C-01A-11R-A41C-07	ClusterA
TCGA-DD-AAEI-01A-11R-A41C-07	ClusterA
TCGA-ED-A8O5-01A-11R-A36F-07	ClusterA
TCGA-FV-A3R3-01A-11R-A22L-07	ClusterA
TCGA-HP-A5MZ-01A-21R-A27V-07	ClusterA
TCGA-ZP-A9D0-01A-11R-A37K-07	ClusterA
TCGA-G3-A25Z-01A-11R-A16W-07	ClusterA
TCGA-DD-AACX-01A-11R-A41C-07	ClusterA
TCGA-BC-A10X-01A-11R-A131-07	ClusterA
TCGA-DD-AACD-01A-11R-A41C-07	ClusterA
TCGA-NI-A8LF-01A-11R-A36F-07	ClusterA
TCGA-ZP-A9D4-01A-11R-A37K-07	ClusterA
TCGA-DD-AADQ-01A-11R-A41C-07	ClusterA
TCGA-DD-AAE7-01A-11R-A41C-07	ClusterA
TCGA-GJ-A9DB-01A-11R-A37K-07	ClusterA
TCGA-DD-A1ED-01A-11R-A155-07	ClusterA
TCGA-5C-A9VG-01A-11R-A37K-07	ClusterA
TCGA-EP-A2KB-01A-11R-A180-07	ClusterA
TCGA-CC-A8HU-01A-11R-A36F-07	ClusterA
TCGA-DD-AACN-01A-11R-A41C-07	ClusterA
TCGA-GJ-A6C0-01A-12R-A311-07	ClusterA
TCGA-DD-A11D-01A-11R-A131-07	ClusterA
TCGA-DD-AADJ-01A-11R-A41C-07	ClusterA
TCGA-XR-A8TF-01A-11R-A36F-07	ClusterA
TCGA-MI-A75G-01A-11R-A32O-07	ClusterA
TCGA-ED-A7XO-01A-11R-A352-07	ClusterA
TCGA-DD-A73D-01A-12R-A32O-07	ClusterA
TCGA-WQ-AB4B-01A-11R-A41C-07	ClusterA
TCGA-DD-AACO-01A-11R-A41C-07	ClusterA
TCGA-DD-AADS-01A-11R-A41C-07	ClusterA
TCGA-DD-AADA-01A-11R-A41C-07	ClusterA
TCGA-DD-AAW1-01A-11R-A41C-07	ClusterA
TCGA-G3-A5SK-01A-11R-A27V-07	ClusterA
TCGA-MR-A520-01A-11R-A266-07	ClusterA
TCGA-DD-AAEE-01A-11R-A41C-07	ClusterA
TCGA-DD-AAE3-01A-11R-A41C-07	ClusterA
TCGA-2Y-A9GT-01A-11R-A38B-07	ClusterA
TCGA-5R-AAAM-01A-12R-A41C-07	ClusterA
TCGA-DD-A115-01A-11R-A131-07	ClusterA
TCGA-2Y-A9H0-01A-11R-A38B-07	ClusterA
TCGA-DD-AAD8-01A-11R-A41C-07	ClusterA
TCGA-G3-A3CK-01A-11R-A213-07	ClusterA
TCGA-DD-A3A2-01A-11R-A213-07	ClusterA
TCGA-G3-A3CH-01A-11R-A22L-07	ClusterA
TCGA-DD-A1EI-01A-11R-A131-07	ClusterA
TCGA-RC-A6M4-01A-11R-A32O-07	ClusterA
TCGA-ZS-A9CG-01A-11R-A37K-07	ClusterA
TCGA-ZP-A9D1-01A-11R-A38B-07	ClusterA
TCGA-DD-AAW0-01A-11R-A41C-07	ClusterA
TCGA-DD-AAD2-01A-11R-A41C-07	ClusterA
TCGA-2Y-A9GZ-01A-11R-A39D-07	ClusterA
TCGA-XR-A8TG-01A-11R-A36F-07	ClusterA
TCGA-BC-A10S-01A-22R-A131-07	ClusterA
TCGA-BC-A216-01A-11R-A155-07	ClusterA
TCGA-DD-A119-01A-11R-A131-07	ClusterA
TCGA-BC-A217-01A-11R-A155-07	ClusterA
TCGA-BC-A3KG-01A-11R-A213-07	ClusterA
TCGA-DD-A118-01A-11R-A131-07	ClusterA
TCGA-DD-A4NJ-01A-11R-A27V-07	ClusterA
TCGA-K7-A6G5-01A-11R-A311-07	ClusterA
TCGA-UB-A7MF-01A-11R-A33J-07	ClusterA
TCGA-DD-AADG-01A-11R-A41C-07	ClusterA
TCGA-G3-A7M5-01A-11R-A33R-07	ClusterA
TCGA-NI-A4U2-01A-11R-A28V-07	ClusterA
TCGA-DD-A3A4-01A-11R-A22L-07	ClusterA
TCGA-DD-A113-01A-11R-A131-07	ClusterA
TCGA-UB-A7MB-01A-11R-A33R-07	ClusterA
TCGA-DD-AAVX-01A-11R-A41C-07	ClusterA
TCGA-DD-A73A-01A-12R-A32O-07	ClusterA
TCGA-DD-AADD-01A-11R-A41C-07	ClusterA
TCGA-2Y-A9H6-01A-11R-A39D-07	ClusterA
TCGA-G3-A3CI-01A-11R-A213-07	ClusterA
TCGA-CC-A7IL-01A-11R-A33R-07	ClusterA
TCGA-DD-A4NE-01A-11R-A27V-07	ClusterA
TCGA-DD-AAE4-01A-11R-A41C-07	ClusterA
TCGA-DD-A4ND-01A-11R-A266-07	ClusterA
TCGA-RC-A6M5-01A-11R-A32O-07	ClusterA
TCGA-FV-A2QQ-01A-11R-A22L-07	ClusterA
TCGA-2Y-A9GX-01A-11R-A38B-07	ClusterA
TCGA-DD-A73F-01A-11R-A32O-07	ClusterA
TCGA-BC-A10Z-01A-11R-A131-07	ClusterA
TCGA-DD-AADR-01A-11R-A41C-07	ClusterA
TCGA-ZP-A9CV-01A-11R-A38B-07	ClusterA
TCGA-ED-A7XP-01A-11R-A352-07	ClusterA
TCGA-DD-A4NL-01A-11R-A28V-07	ClusterA
TCGA-G3-A5SM-01A-12R-A28V-07	ClusterA
TCGA-FV-A2QR-01A-11R-A213-07	ClusterA
TCGA-DD-AACK-01A-11R-A41C-07	ClusterA
TCGA-5R-AA1D-01A-11R-A38B-07	ClusterA
TCGA-CC-A7IK-01A-12R-A33R-07	ClusterA
TCGA-DD-AADY-01A-11R-A41C-07	ClusterA
TCGA-G3-A25V-01A-11R-A16W-07	ClusterA
TCGA-2Y-A9H9-01A-21R-A39D-07	ClusterA
TCGA-RC-A7S9-01A-11R-A33R-07	ClusterA
TCGA-G3-AAV3-01A-11R-A37K-07	ClusterA
TCGA-UB-AA0V-01A-11R-A38B-07	ClusterA
TCGA-BC-A5W4-01A-11R-A28V-07	ClusterA
TCGA-DD-A4NI-01A-11R-A27V-07	ClusterA
TCGA-BC-A10Y-01A-11R-A131-07	ClusterA
TCGA-DD-A73B-01A-12R-A32O-07	ClusterA
TCGA-RC-A7SF-01A-11R-A352-07	ClusterA
TCGA-DD-AACW-01A-11R-A41C-07	ClusterA
TCGA-DD-A3A8-01A-11R-A22L-07	ClusterA
TCGA-DD-AAE2-01A-11R-A41C-07	ClusterA
TCGA-DD-AAW3-01A-11R-A41C-07	ClusterA
TCGA-DD-A4NK-01A-11R-A28V-07	ClusterA
TCGA-XR-A8TD-01A-12R-A39D-07	ClusterA
TCGA-KR-A7K0-01A-12R-A33R-07	ClusterA
TCGA-DD-A11A-01A-11R-A131-07	ClusterA
TCGA-DD-AADM-01A-11R-A41C-07	ClusterA
TCGA-DD-AACF-01A-11R-A41C-07	ClusterA
TCGA-DD-AADV-01A-11R-A39D-07	ClusterA
TCGA-DD-A4NV-01A-11R-A311-07	ClusterA
TCGA-DD-AAVZ-01A-11R-A41C-07	ClusterA
TCGA-ZS-A9CD-01A-11R-A37K-07	ClusterA
TCGA-UB-A7MD-01A-12R-A352-07	ClusterA
TCGA-DD-A1EB-01A-11R-A131-07	ClusterA
TCGA-LG-A9QD-01A-11R-A38B-07	ClusterA
TCGA-DD-AADL-01A-11R-A41C-07	ClusterA
TCGA-G3-A7M7-01A-12R-A352-07	ClusterA
TCGA-DD-AAE1-01A-11R-A41C-07	ClusterA
TCGA-DD-A11C-01A-11R-A131-07	ClusterA
TCGA-WX-AA46-01A-11R-A39D-07	ClusterA
TCGA-MI-A75E-01A-11R-A32O-07	ClusterA
TCGA-FV-A23B-01A-11R-A16W-07	ClusterA
TCGA-2Y-A9H1-01A-11R-A38B-07	ClusterA
TCGA-DD-A4NF-01A-11R-A27V-07	ClusterA
TCGA-BC-A10U-01A-11R-A131-07	ClusterA
TCGA-DD-A4NP-01A-11R-A28V-07	ClusterA
TCGA-FV-A3R2-01A-11R-A22L-07	ClusterA
TCGA-DD-AADF-01A-11R-A41C-07	ClusterA
TCGA-BD-A3ER-01A-11R-A213-07	ClusterA
TCGA-ZP-A9CY-01A-11R-A38B-07	ClusterA
TCGA-DD-AACA-01A-11R-A41C-07	ClusterA
TCGA-BC-A110-01A-11R-A131-07	ClusterA
TCGA-KR-A7K2-01A-12R-A33R-07	ClusterA
TCGA-2Y-A9HA-01A-11R-A39D-07	ClusterA
TCGA-K7-A5RG-01A-11R-A28V-07	ClusterA
TCGA-T1-A6J8-01A-11R-A32O-07	ClusterA
TCGA-CC-A3MC-01A-11R-A22L-07	ClusterA
TCGA-ES-A2HS-01A-11R-A180-07	ClusterA
TCGA-2Y-A9GU-01A-11R-A38B-07	ClusterA
TCGA-K7-A5RF-01A-11R-A28V-07	ClusterA
TCGA-XR-A8TC-01A-11R-A36F-07	ClusterA
TCGA-G3-AAV0-01A-11R-A37K-07	ClusterA
TCGA-DD-AAEK-01A-11R-A41C-07	ClusterA
TCGA-DD-A4NO-01A-11R-A28V-07	ClusterA
TCGA-ZS-A9CE-01A-11R-A37K-07	ClusterA
TCGA-HP-A5N0-01A-11R-A28V-07	ClusterA
TCGA-DD-AACS-01A-11R-A41C-07	ClusterA
TCGA-KR-A7K8-01A-11R-A33J-07	ClusterA
TCGA-DD-A1EE-01A-11R-A131-07	ClusterA
TCGA-RC-A7SB-01A-21R-A352-07	ClusterA
TCGA-ZP-A9CZ-01A-11R-A38B-07	ClusterA
TCGA-BD-A2L6-01A-11R-A213-07	ClusterA
TCGA-2Y-A9H7-01A-11R-A39D-07	ClusterA
TCGA-DD-AAD0-01A-11R-A41C-07	ClusterA
TCGA-DD-A4NB-01A-12R-A266-07	ClusterA
TCGA-BC-A10R-01A-11R-A131-07	ClusterA
TCGA-G3-AAV2-01A-11R-A37K-07	ClusterA
TCGA-DD-AAD3-01A-11R-A41C-07	ClusterA
TCGA-DD-A11B-01A-11R-A131-07	ClusterA
TCGA-DD-AAVW-01A-11R-A41C-07	ClusterA
TCGA-BC-A3KF-01A-11R-A213-07	ClusterA
TCGA-G3-A5SI-01A-31R-A27V-07	ClusterA
TCGA-DD-AAVU-01A-11R-A41C-07	ClusterA
TCGA-DD-AACQ-01A-11R-A41C-07	ClusterA
TCGA-G3-A3CG-01A-11R-A213-07	ClusterA
TCGA-DD-AAW2-01A-11R-A41C-07	ClusterA
TCGA-G3-AAV5-01A-11R-A37K-07	ClusterA
TCGA-G3-A7M8-01A-11R-A33R-07	ClusterA
TCGA-MI-A75I-01A-11R-A32O-07	ClusterA
TCGA-DD-AAVP-01A-11R-A41C-07	ClusterA
TCGA-DD-AAEH-01A-11R-A41C-07	ClusterA
TCGA-O8-A75V-01A-11R-A32O-07	ClusterA
TCGA-BC-A69I-01A-11R-A311-07	ClusterA
TCGA-DD-A73C-01A-12R-A33J-07	ClusterA
TCGA-ES-A2HT-01A-12R-A180-07	ClusterA
TCGA-DD-A3A1-01A-11R-A213-07	ClusterA
TCGA-BC-A10T-01A-11R-A131-07	ClusterA
TCGA-G3-A6UC-01A-21R-A33J-07	ClusterA
TCGA-EP-A12J-01A-11R-A131-07	ClusterA
TCGA-2Y-A9GS-01A-12R-A38B-07	ClusterA
TCGA-DD-AADP-01A-11R-A39D-07	ClusterA
TCGA-ED-A627-01A-12R-A311-07	ClusterA
TCGA-G3-A5SL-01A-11R-A27V-07	ClusterA
TCGA-DD-A4NS-01A-11R-A311-07	ClusterA
TCGA-DD-AACE-01A-11R-A41C-07	ClusterA
TCGA-RC-A7SK-01A-11R-A352-07	ClusterA
TCGA-DD-AAEA-01A-11R-A41C-07	ClusterA
TCGA-QA-A7B7-01A-11R-A32O-07	ClusterA
TCGA-FV-A495-01A-11R-A266-07	ClusterA
TCGA-G3-A25U-01A-11R-A16W-07	ClusterA
TCGA-ED-A4XI-01A-11R-A266-07	ClusterA
TCGA-LG-A6GG-01A-11R-A311-07	ClusterA
TCGA-BW-A5NQ-01A-11R-A27V-07	ClusterA
TCGA-2Y-A9GV-01A-11R-A38B-07	ClusterA
TCGA-G3-A3CJ-01A-11R-A213-07	ClusterA
TCGA-G3-AAUZ-01A-11R-A38B-07	ClusterA
TCGA-DD-A73E-01A-12R-A32O-07	ClusterA
TCGA-DD-AAEB-01A-11R-A41C-07	ClusterA
TCGA-UB-A7MC-01A-11R-A33R-07	ClusterA
TCGA-MI-A75H-01A-11R-A32O-07	ClusterA
TCGA-2Y-A9H4-01A-11R-A38B-07	ClusterA
TCGA-DD-A1EA-01A-11R-A131-07	ClusterA
TCGA-FV-A496-01A-11R-A266-07	ClusterA
TCGA-DD-AACV-01A-11R-A41C-07	ClusterA
TCGA-DD-AACU-01A-11R-A41C-07	ClusterA
TCGA-ZS-A9CF-01A-11R-A38B-07	ClusterA
TCGA-DD-AAVR-01A-11R-A41C-07	ClusterA
TCGA-4R-AA8I-01A-11R-A38B-07	ClusterA
TCGA-DD-AACJ-01A-11R-A41C-07	ClusterA
TCGA-DD-AAVS-01A-11R-A41C-07	ClusterA
TCGA-3K-AAZ8-01A-12R-A39D-07	ClusterA
TCGA-ED-A7PY-01A-11R-A33R-07	ClusterA
TCGA-DD-A116-01A-11R-A131-07	ClusterA
TCGA-DD-A1EK-01A-11R-A213-07	ClusterA
TCGA-DD-AAE6-01A-11R-A41C-07	ClusterA
TCGA-DD-AAC9-01A-11R-A41C-07	ClusterA
TCGA-UB-AA0U-01A-11R-A38B-07	ClusterA
TCGA-2Y-A9HB-01A-11R-A39D-07	ClusterA
TCGA-EP-A26S-01A-11R-A16W-07	ClusterA
TCGA-G3-A25S-01A-11R-A16W-07	ClusterA
TCGA-DD-AAEG-01A-11R-A39D-07	ClusterA
TCGA-DD-AADU-01A-11R-A41C-07	ClusterA
TCGA-DD-AAVY-01A-11R-A41C-07	ClusterA
TCGA-CC-A7IF-01A-11R-A33J-07	ClusterA
TCGA-DD-A3A5-01A-11R-A22L-07	ClusterA
TCGA-DD-AACY-01A-11R-A41C-07	ClusterA
TCGA-DD-AACC-01A-11R-A41C-07	ClusterA
TCGA-CC-A7IH-01A-11R-A33J-07	ClusterA
TCGA-BW-A5NO-01A-11R-A27V-07	ClusterA
TCGA-G3-AAV1-01A-11R-A38B-07	ClusterA
TCGA-CC-A9FS-01A-11R-A37K-07	ClusterA
TCGA-ED-A66Y-01A-11R-A311-07	ClusterB
TCGA-DD-AACH-01A-11R-A41C-07	ClusterB
TCGA-G3-A5SJ-01A-11R-A27V-07	ClusterB
TCGA-BC-A10W-01A-11R-A131-07	ClusterB
TCGA-DD-A4NH-01A-11R-A27V-07	ClusterB
TCGA-EP-A2KA-01A-11R-A180-07	ClusterB
TCGA-DD-A3A3-01A-11R-A22L-07	ClusterB
TCGA-FV-A3I0-01A-11R-A22L-07	ClusterB
TCGA-PD-A5DF-01A-11R-A27V-07	ClusterB
TCGA-DD-A1EF-01A-11R-A131-07	ClusterB
TCGA-DD-AADW-01A-11R-A39D-07	ClusterB
TCGA-DD-AAD1-01A-11R-A41C-07	ClusterB
TCGA-CC-A5UE-01A-11R-A28V-07	ClusterB
TCGA-DD-AACT-01A-11R-A41C-07	ClusterB
TCGA-XR-A8TE-01A-11R-A36F-07	ClusterB
TCGA-DD-A39X-01A-11R-A213-07	ClusterB
TCGA-CC-A1HT-01A-11R-A131-07	ClusterB
TCGA-CC-A9FW-01A-11R-A37K-07	ClusterB
TCGA-RC-A7SH-01A-11R-A38B-07	ClusterB
TCGA-DD-A1EL-01A-11R-A155-07	ClusterB
TCGA-WX-AA47-01A-11R-A39D-07	ClusterB
TCGA-CC-A3MB-01A-11R-A213-07	ClusterB
TCGA-DD-A39W-01A-11R-A213-07	ClusterB
TCGA-G3-A7M6-01A-11R-A33R-07	ClusterB
TCGA-2V-A95S-01A-11R-A37K-07	ClusterB
TCGA-CC-A5UD-01A-11R-A28V-07	ClusterB
TCGA-2Y-A9GW-01A-11R-A38B-07	ClusterB
TCGA-CC-A7IE-01A-21R-A38B-07	ClusterB
TCGA-DD-AACL-01A-11R-A41C-07	ClusterB
TCGA-DD-AADC-01A-11R-A41C-07	ClusterB
TCGA-DD-AAD6-01A-11R-A41C-07	ClusterB
TCGA-DD-A3A9-01A-11R-A266-07	ClusterB
TCGA-WQ-A9G7-01A-11R-A37K-07	ClusterB
TCGA-BC-A112-01A-11R-A131-07	ClusterB
TCGA-K7-AAU7-01A-11R-A38B-07	ClusterB
TCGA-G3-A25Y-01A-11R-A16W-07	ClusterB
TCGA-DD-A4NR-01A-11R-A311-07	ClusterB
TCGA-CC-A7IG-01A-11R-A33J-07	ClusterB
TCGA-EP-A2KC-01A-11R-A213-07	ClusterB
TCGA-CC-5259-01A-31R-A213-07	ClusterB
TCGA-2Y-A9GY-01A-11R-A38B-07	ClusterB
TCGA-MI-A75C-01A-11R-A32O-07	ClusterB
TCGA-ED-A82E-01A-11R-A352-07	ClusterB
TCGA-2Y-A9H3-01A-11R-A38B-07	ClusterB
TCGA-CC-A7II-01A-11R-A33J-07	ClusterB
TCGA-G3-AAV6-01A-21R-A37K-07	ClusterB
TCGA-ED-A66X-01A-11R-A311-07	ClusterB
TCGA-CC-A9FV-01A-11R-A37K-07	ClusterB
TCGA-DD-AACZ-01A-11R-A41C-07	ClusterB
TCGA-ED-A5KG-01A-11R-A27V-07	ClusterB
TCGA-CC-A8HS-01A-11R-A36F-07	ClusterB
TCGA-DD-A1EH-01A-11R-A131-07	ClusterB
TCGA-BC-A69H-01A-11R-A311-07	ClusterB
TCGA-CC-A123-01A-11R-A131-07	ClusterB
TCGA-DD-A39V-01A-11R-A213-07	ClusterB
TCGA-BC-A8YO-01A-11R-A37K-07	ClusterB
TCGA-2Y-A9H5-01A-11R-A38B-07	ClusterB
TCGA-CC-A8HV-01A-11R-A36F-07	ClusterB
TCGA-DD-A3A7-01A-11R-A22L-07	ClusterB
TCGA-G3-AAV7-01A-11R-A38B-07	ClusterB
TCGA-CC-A9FU-01A-11R-A37K-07	ClusterB
TCGA-DD-AAE0-01A-11R-A41C-07	ClusterB
TCGA-CC-5264-01A-01R-A131-07	ClusterB
TCGA-DD-AADB-01A-11R-A41C-07	ClusterB
TCGA-CC-A3MA-01A-11R-A213-07	ClusterB
TCGA-DD-AACB-01A-11R-A41C-07	ClusterB
TCGA-CC-5258-01A-01R-A131-07	ClusterB
TCGA-5C-AAPD-01A-21R-A39D-07	ClusterB
TCGA-ED-A459-01A-11R-A266-07	ClusterB
TCGA-BW-A5NP-01A-11R-A27V-07	ClusterB
TCGA-DD-AA3A-01A-11R-A37K-07	ClusterB
TCGA-DD-A73G-01A-22R-A32O-07	ClusterB
TCGA-5C-A9VH-01A-11R-A37K-07	ClusterB
TCGA-DD-A3A6-01A-11R-A22L-07	ClusterB
TCGA-FV-A3I1-01A-11R-A22L-07	ClusterB
TCGA-WJ-A86L-01A-12R-A39D-07	ClusterB
TCGA-FV-A4ZQ-01A-11R-A266-07	ClusterB
TCGA-DD-AAD5-01A-11R-A41C-07	ClusterB
TCGA-MR-A8JO-01A-12R-A36F-07	ClusterB
TCGA-RG-A7D4-01A-12R-A33R-07	ClusterB
TCGA-BC-A10Q-01A-11R-A131-07	ClusterB
TCGA-CC-5262-01A-01R-A131-07	ClusterB
TCGA-DD-AADK-01A-11R-A41C-07	ClusterB
TCGA-ZP-A9D2-01A-11R-A38B-07	ClusterB
TCGA-DD-AACP-01A-11R-A41C-07	ClusterB
TCGA-RC-A6M3-01A-11R-A32O-07	ClusterB
TCGA-UB-A7MA-01A-11R-A33R-07	ClusterB
TCGA-DD-A1EC-01A-21R-A131-07	ClusterB
TCGA-DD-AADN-01A-11R-A41C-07	ClusterB
TCGA-G3-A25T-01A-11R-A16W-07	ClusterB
TCGA-CC-A8HT-01A-11R-A36F-07	ClusterB
TCGA-ED-A7PX-01A-51R-A352-07	ClusterB
TCGA-LG-A9QC-01A-11R-A37K-07	ClusterB
TCGA-DD-AAE9-01A-11R-A41C-07	ClusterB
TCGA-ED-A7PZ-01A-11R-A33R-07	ClusterB
TCGA-ED-A8O6-01A-11R-A36F-07	ClusterB
TCGA-CC-A3M9-01A-11R-A213-07	ClusterB
TCGA-DD-AAC8-01A-11R-A41C-07	ClusterB
TCGA-DD-A1EJ-01A-11R-A155-07	ClusterB
TCGA-DD-AAED-01A-12R-A41C-07	ClusterB
TCGA-WX-AA44-01A-11R-A39D-07	ClusterB
TCGA-DD-A1EG-01A-11R-A213-07	ClusterB
TCGA-2Y-A9H8-01A-11R-A39D-07	ClusterB
TCGA-DD-A39Z-01A-11R-A213-07	ClusterB
TCGA-G3-A25X-01A-11R-A16W-07	ClusterB
TCGA-CC-5261-01A-01R-A131-07	ClusterB
TCGA-G3-A7M9-01A-23R-A352-07	ClusterB
TCGA-G3-AAV4-01A-11R-A38B-07	ClusterB
TCGA-EP-A3JL-01A-11R-A213-07	ClusterB
TCGA-FV-A4ZP-01A-12R-A266-07	ClusterB
TCGA-DD-A114-01A-11R-A131-07	ClusterB
TCGA-KR-A7K7-01A-11R-A33J-07	ClusterB
TCGA-ED-A97K-01A-21R-A38B-07	ClusterB
TCGA-DD-AAVQ-01A-11R-A41C-07	ClusterB
TCGA-DD-A4NG-01A-11R-A27V-07	ClusterB
TCGA-DD-AADO-01A-11R-A41C-07	ClusterB
TCGA-DD-AADI-01A-11R-A41C-07	ClusterB
TCGA-CC-5263-01A-01R-A131-07	ClusterB
TCGA-DD-AACG-01A-11R-A41C-07	ClusterB
TCGA-DD-A4NN-01A-11R-A28V-07	ClusterB
TCGA-DD-A39Y-01A-11R-A213-07	ClusterB
TCGA-DD-A4NA-01A-11R-A266-07	ClusterB
TCGA-BD-A3EP-01A-11R-A22L-07	ClusterB
TCGA-EP-A3RK-01A-11R-A22L-07	ClusterB
TCGA-CC-A5UC-01A-11R-A28V-07	ClusterB
TCGA-DD-AAVV-01A-11R-A41C-07	ClusterB
TCGA-RC-A6M6-01A-11R-A32O-07	ClusterB
TCGA-UB-A7ME-01A-11R-A33J-07	ClusterB
TCGA-YA-A8S7-01A-11R-A37K-07	ClusterB
TCGA-DD-A4NQ-01A-21R-A28V-07	ClusterB
TCGA-2Y-A9H2-01A-12R-A38B-07	ClusterB
TCGA-CC-5260-01A-01R-A131-07	ClusterB
TCGA-CC-A7IJ-01A-11R-A33R-07	ClusterB
TCGA-DD-AACI-01A-11R-A41C-07	ClusterB
TCGA-GJ-A3OU-01A-31R-A38B-07	ClusterB

## Sheet: Cluster_GO
	ONTOLOGY	ID	Description	GeneRatio	BgRatio	pvalue	p.adjust	qvalue	geneID	Count
GO:0046395	BP	GO:0046395	carboxylic acid catabolic process	105/3066	250/18614	6.01E-22	9.11E-19	6.95E-19	TAT/ALDH6A1/SCP2/PCK2/IVD/AASS/ABAT/BCKDHB/GCDH/GLS2/TWIST1/LONP2/EHHADH/RIDA/SLC16A3/ALDH5A1/ACOX1/GOT2/AADAT/SLC27A2/AMDHD1/DCXR/ETFDH/PON3/SORD/MLYCD/MAT1A/CRYL1/GPT2/LDHD/ACOX2/ECHDC2/HADH/ACADSB/HGD/HAAO/SARDH/MTHFS/SHMT1/HSD17B4/IL4I1/PAH/PRODH/ACADL/QDPR/ACAT1/CPT2/CYP2W1/LPIN2/ACADM/PIPOX/DAO/PPARA/AGXT/CYP26B1/HIBADH/ACACB/ACAA2/HAO1/GSTZ1/NUDT7/ACMSD/CYP4F2/CYP4A11/ABCB11/CDO1/KMO/AKR1D…	105
GO:1901605	BP	GO:1901605	alpha-amino acid metabolic process	81/3066	206/18614	2.88E-15	9.19E-13	7.01E-13	TAT/ALDH6A1/TTC36/IVD/AASS/GLYATL1/GCDH/GLS2/MMUT/MTHFD1/RIDA/BHMT/ALDH5A1/GOT2/BCAT1/AADAT/AMDHD1/MAT1A/GPT2/GLYAT/GNMT/ACADSB/HGD/HAAO/SARDH/MTHFS/SHMT1/IYD/IL4I1/ADI1/PAH/PRODH/QDPR/ACAT1/SLC7A7/PIPOX/CTH/DAO/AGXT/BAAT/HIBADH/HAO1/CPS1/GSTZ1/ACMSD/NAGS/CDO1/KMO/NAT8L/OTC/ASS1/SDS/ALDH8A1/ASL/ARG1/AGXT2/SLC38A1/BHMT2/GAD2/ADHFE1/ATCAY/TDO2/RIMKLA/GPT/CBS/NOS2/PYCR1/HPD/UROC1/FTCD/CRYM/HOGA1/IDO…	81
GO:0009063	BP	GO:0009063	amino acid catabolic process	54/3066	113/18614	8.55E-15	2.47E-12	1.88E-12	TAT/ALDH6A1/IVD/AASS/ABAT/BCKDHB/GLS2/RIDA/ALDH5A1/GOT2/AADAT/AMDHD1/MAT1A/GPT2/ACADSB/HGD/HAAO/SARDH/SHMT1/IL4I1/PAH/PRODH/QDPR/ACAT1/PIPOX/DAO/AGXT/HIBADH/GSTZ1/ACMSD/CDO1/KMO/OTC/SDS/CARNS1/ALDH8A1/ARG1/AGXT2/GAD2/ADHFE1/TDO2/GPT/CBS/NOS2/HPD/UROC1/FTCD/CRYM/HOGA1/IDO2/GAD1/HAL/NOS1/ARG2	54
GO:0015837	BP	GO:0015837	amine transport	51/3066	107/18614	5.39E-14	1.31E-11	9.96E-12	OXTR/ABAT/CHGA/STX1A/SLC6A1/DRD4/DRD1/AVPR1A/RGS2/KMO/PINK1/SNCG/SYT13/GABBR1/ARG1/SLC38A1/SV2A/OPRK1/SLC22A2/TACR2/LEP/TNF/ADRA2C/DRD2/ACE2/ADORA1/KCNB1/SYT8/SLC38A3/SYT7/CRH/SNCA/CLTRN/AQP9/SYT5/ADRA2A/SYT9/AQP8/GDNF/KCNA2/CHRNA4/RGS4/CHRNB2/CHRNA6/CHRNA3/OXT/FFAR3/SYT4/SYT2/GHSR/SYT10	51
GO:0006520	BP	GO:0006520	amino acid metabolic process	89/3066	290/18614	1.10E-09	8.57E-08	6.53E-08	TAT/ALDH6A1/TTC36/IVD/AASS/ABAT/GLYATL1/BCKDHB/GCDH/GLS2/MMUT/MTHFD1/RIDA/BHMT/HPDL/ALDH5A1/GOT2/BCAT1/AADAT/AMDHD1/MAT1A/GPT2/GLYAT/GNMT/ACADSB/HGD/HAAO/SARDH/MTHFS/SHMT1/IYD/IL4I1/ADI1/PAH/PRODH/QDPR/ACAT1/SLC7A7/PIPOX/CTH/DAO/SLC16A2/AGXT/BAAT/HIBADH/HAO1/CPS1/GSTZ1/ACMSD/NAGS/CDO1/KMO/NAT8L/OTC/ASS1/SDS/CARNS1/ALDH8A1/ASL/ARG1/AGXT2/SLC38A1/BHMT2/GAD2/UPB1/ADHFE1/ATCAY/TDO2/RIMKLA/GPT/CBS/NOS…	89
GO:0034702	CC	GO:0034702	ion channel complex	109/3246	299/19518	6.75E-17	2.95E-14	2.47E-14	TTYH1/CLIC3/CHRNA1/HTR3A/CLIC1/KCNH2/KCNMB4/KCNJ8/SCN5A/ABCC9/RYR1/SCNN1G/CACNB3/CATSPER1/KCNN4/KCNQ1/ANO1/CHRNA5/HCN4/KCNF1/TRPC1/GABRP/CFTR/GABRA4/TRPC7/CACNA1B/CACNG7/KCNA1/SCNN1B/GRIN1/SCN4A/GRIA4/KCNS2/KCNQ3/KCNS1/CACNA1G/DLG3/KCNB1/GRIN2D/KCNJ4/CACNG8/KCNJ16/CLCN1/SCN2B/SHISA9/KCNB2/GRIK1/KCND2/SCN3A/TRPV6/KCNIP2/CLCNKB/CLDN4/C2CD6/CNGA3/GRIN3B/KCNQ5/CACNG4/KCNA2/GABRG3/TRPC5/SHISA8/KCNG1/C…	109
GO:0016324	CC	GO:0016324	apical plasma membrane	129/3246	381/19518	9.93E-17	2.95E-14	2.47E-14	OXTR/MPDZ/MUC1/CTSK/SLC34A2/SAPCD2/SLC16A3/SLC26A9/SLC22A1/SLC6A14/MTCL1/SLC4A11/SLCO2B1/PROM1/ABCB4/SORBS2/PROM2/SLC16A2/ABCC1/CYP4F2/SCNN1G/CYP4A11/ABCB11/CEACAM7/P2RY6/ENPEP/KCNQ1/IL6R/GJB6/SLC2A2/DUOX2/ATP6V0D2/SLC2A1/SLC6A8/AQP1/ANO1/CYBA/VANGL2/USH2A/SLC4A8/SLC44A4/CFTR/MAL/ANK2/ABCC11/JAG1/UPK1A/SLC38A1/SLC22A2/MAL2/SLC7A1/DSG1/SLC39A4/KCNA1/SLC29A4/SLC6A6/SCNN1B/ADRB2/FOLR1/ABCG5/ABCG8/CE…	129
GO:0097060	CC	GO:0097060	synaptic membrane	126/3246	390/19518	1.27E-14	2.52E-12	2.10E-12	LPAR2/ITGA3/CHRNA1/SLC16A3/HTR3A/APBA1/STX1A/DDN/DNM1/SLC6A1/KCNJ8/NLGN1/NTNG1/ENO2/GRIP1/OPRD1/ADRA1A/SNAP91/DRD1/SRPX2/LRFN4/SRC/PRR7/ATP1A3/CHRNA5/SLC6A3/CRYAB/PDE2A/SNAP25/GABBR1/GABRP/SLC4A8/GABRA4/ANK2/GRM1/KCTD8/LRFN1/SLC1A2/OPRK1/GAD2/PRKCG/CACNG7/KCNA1/DLG2/SLC6A6/SHC4/DRD2/GRIN1/CLSTN2/GRIA4/ADCY1/ADORA1/DLG3/KCNB1/SSPN/SYT7/GRIN2D/GRID2IP/LPAR1/KCNJ4/CACNG8/SHISA9/SLC1A6/GRIK1/SNCAIP/K…	126
GO:0045177	CC	GO:0045177	apical part of cell	136/3246	446/19518	1.70E-13	2.43E-11	2.03E-11	OXTR/MPDZ/MUC1/CTSK/MYO1B/SLC34A2/SAPCD2/SLC16A3/SLC26A9/SLC22A1/ITPR3/SLC6A14/MTCL1/SLC4A11/SLCO2B1/PROM1/ABCB4/SORBS2/PROM2/SLC16A2/ABCC1/CYP4F2/SCNN1G/CYP4A11/ABCB11/CEACAM7/P2RY6/ENPEP/KCNQ1/IL6R/GJB6/SLC2A2/DUOX2/ATP6V0D2/SLC2A1/SLC6A8/AQP1/ANO1/SPECC1/CYBA/VANGL2/USH2A/SLC4A8/SLC44A4/CFTR/MAL/ANK2/ABCC11/JAG1/UPK1A/SLC38A1/SLC22A2/MAL2/SLC7A1/DSG1/SLC39A4/KCNA1/SLC29A4/SLC6A6/SCNN1B/ADRB2/F…	136
GO:0043025	CC	GO:0043025	neuronal cell body	148/3246	500/19518	2.04E-13	2.43E-11	2.03E-11	PGRMC1/SRD5A1/SEZ6L/LRP8/ITPR3/DDN/VGF/ZNF385A/SORBS2/ANXA3/SLC6A1/UCHL1/ENO2/GRIP1/IGF1R/GHR/CALB1/PLXDC1/PTK7/DRP2/SRD5A2/DPYSL5/MAP1A/TUBB3/NTRK1/UNC5A/SORL1/SNCG/KCNN4/ASS1/CRHBP/KCNQ1/L1CAM/KCNN2/PDE9A/TGFB2/SRC/KLHL14/TRPM2/ATP1A3/CYBA/CD22/SLC6A3/INHA/CRYAB/SERPINI1/GABBR1/USH2A/ARG1/BRS3/SLC4A8/NCF1/PPP1R1B/MYO10/HMCN2/PRPH/SLC38A1/CALCA/SV2A/FLNA/OPRK1/SST/CACNA1B/GAL/NEURL1/SLC8A2/CACNG…	148
GO:0022803	MF	GO:0022803	passive transmembrane transporter activity	168/3130	479/18369	3.78E-22	3.57E-19	2.72E-19	TTYH1/CLIC3/ANO9/CHRNA1/ORAI2/HTR3A/SLC26A9/TMC6/ITPR3/GJA3/CLIC1/KCNK12/SLC4A11/KCNH2/KCNMB4/KCNJ8/SCN5A/ABCC9/RYR1/KCNJ10/SCNN1G/CACNB3/CATSPER1/KCNN4/KCNQ1/KCNQ4/KCNN2/TMC4/GJB6/KCNH3/GJB7/GJB3/TRPM2/AQP1/ANO1/CHRNA5/TMC5/HCN4/CALHM3/KCNF1/TRPC1/CFTR/GABRA4/FXYD3/TRPC7/TMEM63C/CACNA1B/TRPA1/CACNG7/KCNA1/SCNN1B/P2RX5/GRIN1/SCN4A/NCS1/GRIA4/ASIC4/KCNS2/KCNQ3/KCNS1/CACNA1G/KCNB1/GJB4/TRPM6/CYBB/G…	168
GO:0015267	MF	GO:0015267	channel activity	167/3130	478/18369	8.03E-22	3.57E-19	2.72E-19	TTYH1/CLIC3/ANO9/CHRNA1/ORAI2/HTR3A/SLC26A9/TMC6/ITPR3/GJA3/CLIC1/KCNK12/SLC4A11/KCNH2/KCNMB4/KCNJ8/SCN5A/ABCC9/RYR1/KCNJ10/SCNN1G/CACNB3/CATSPER1/KCNN4/KCNQ1/KCNQ4/KCNN2/TMC4/GJB6/KCNH3/GJB7/GJB3/TRPM2/AQP1/ANO1/CHRNA5/TMC5/HCN4/CALHM3/KCNF1/TRPC1/CFTR/GABRA4/FXYD3/TRPC7/TMEM63C/CACNA1B/TRPA1/CACNG7/KCNA1/SCNN1B/P2RX5/GRIN1/SCN4A/NCS1/GRIA4/ASIC4/KCNS2/KCNQ3/KCNS1/CACNA1G/KCNB1/GJB4/TRPM6/CYBB/G…	167
GO:0005216	MF	GO:0005216	monoatomic ion channel activity	153/3130	432/18369	9.73E-21	2.70E-18	2.06E-18	TTYH1/CLIC3/ANO9/CHRNA1/ORAI2/HTR3A/SLC26A9/TMC6/ITPR3/CLIC1/KCNK12/SLC4A11/KCNH2/KCNMB4/KCNJ8/SCN5A/ABCC9/RYR1/KCNJ10/SCNN1G/CACNB3/CATSPER1/KCNN4/KCNQ1/KCNQ4/KCNN2/TMC4/KCNH3/TRPM2/AQP1/ANO1/CHRNA5/TMC5/HCN4/CALHM3/KCNF1/TRPC1/CFTR/GABRA4/FXYD3/TRPC7/TMEM63C/CACNA1B/TRPA1/CACNG7/KCNA1/SCNN1B/P2RX5/GRIN1/SCN4A/NCS1/GRIA4/ASIC4/KCNS2/KCNQ3/KCNS1/CACNA1G/KCNB1/TRPM6/CYBB/GRIN2D/KCNJ4/CACNG8/MCOLN2…	153
GO:0048018	MF	GO:0048018	receptor ligand activity	167/3130	497/18369	7.63E-20	1.27E-17	9.68E-18	IL11/EFNA5/FNDC5/PTHLH/CMTM3/FGF8/NRG3/VGF/NMB/CRLF1/CXCL5/CMTM7/WNT7B/NBL1/CD70/INSL3/WNT6/LTB/TGFB1/LEFTY2/TGFA/TTR/IL27/GDF11/CCL26/PGF/ARTN/GPNMB/TGFB2/WNT2B/NPPB/SEMA4A/INHA/C1QTNF12/NDP/LIF/JAG1/CALCA/WNT10A/IL18/PDGFD/BDNF/SEMA3C/CCL25/WNT9A/GUCA2A/SST/GAL/TFF1/TNFSF9/IL12A/LEP/TNF/TNFSF15/LEFTY1/IL1A/COLEC10/SEMA6A/IL13/MDK/FGF17/NTS/FGF5/PROK1/CCK/PPY/MACC1/DKK1/CRH/PTN/CXCL3/OSTN/FGF1/I…	167
GO:0005261	MF	GO:0005261	monoatomic cation channel activity	120/3130	324/18369	2.90E-18	4.02E-16	3.06E-16	CHRNA1/ORAI2/HTR3A/ITPR3/KCNK12/SLC4A11/KCNH2/KCNMB4/KCNJ8/SCN5A/ABCC9/RYR1/KCNJ10/SCNN1G/CACNB3/CATSPER1/KCNN4/KCNQ1/KCNQ4/KCNN2/KCNH3/TRPM2/AQP1/CHRNA5/HCN4/CALHM3/KCNF1/TRPC1/TRPC7/TMEM63C/CACNA1B/TRPA1/CACNG7/KCNA1/SCNN1B/P2RX5/GRIN1/SCN4A/NCS1/ASIC4/KCNS2/KCNQ3/KCNS1/CACNA1G/KCNB1/TRPM6/GRIN2D/KCNJ4/CACNG8/MCOLN2/KCNJ16/SCN2B/SLC24A3/KCNB2/GRIK1/KCND2/SCN3A/TRPV6/KCNIP2/TRPM1/KCNJ9/CNGA3/GRI…	120

## Sheet: Cluster_KEGG
	ID	Description	GeneRatio	BgRatio	pvalue	p.adjust	qvalue	geneID	Count
hsa00982	hsa00982	Drug metabolism - cytochrome P450	39/1550	73/8868	2.89E-12	2.41E-10	1.82E-10	1549/222/1548/1559/1555/2329/1558/2950/221/4128/7364/127/7365/54576/125/54659/7367/316/1576/131/130/1577/124/2328/126/2938/54657/2944/1544/2939/7366/1565/653689/54575/54579/221357/54490/54577/2940	39
hsa00071	hsa00071	Fatty acid degradation	22/1550	43/8868	4.59E-07	1.53E-05	1.16E-05	501/2639/1962/51/217/3033/36/2180/33/38/1376/34/10449/30/127/1374/125/131/130/124/126/23205	22
hsa00380	hsa00380	Tryptophan metabolism	21/1550	42/8868	1.37E-06	4.15E-05	3.13E-05	847/501/2639/55526/1962/51166/217/3033/23498/259307/38/130013/4128/8564/64577/15/6999/316/1544/169355/1543	21
hsa00250	hsa00250	Alanine, aspartate and glutamate metabolism	19/1550	37/8868	2.61E-06	6.44E-05	4.87E-05	18/27165/7915/2806/84706/259307/189/1373/339983/445/2346/435/64902/2572/284716/2875/2571/440/9945	19
hsa00410	hsa00410	beta-Alanine metabolism	17/1550	31/8868	2.71E-06	6.44E-05	4.87E-05	4329/501/18/1962/51/217/222/23417/54498/84735/221/57571/1807/2572/51733/2571/339896	17
hsa00620	hsa00620	Pyruvate metabolism	21/1550	47/8868	1.31E-05	0.000290538	0.000219499	5315/5106/501/9380/217/3029/197257/38/32/5105/127/134526/5091/125/131/130/3945/124/84532/126/5161	21
hsa00220	hsa00220	Arginine biosynthesis	13/1550	23/8868	2.71E-05	0.000418796	0.000316397	27165/2806/84706/1373/162417/5009/445/435/383/2875/4843/4842/384	13
hsa01230	hsa01230	Biosynthesis of amino acids	28/1550	75/8868	3.21E-05	0.000464614	0.000351012	5315/5214/2806/586/48/4143/229/84706/6470/5053/1491/1373/2026/162417/5009/445/10993/435/5091/383/2875/875/5831/2027/8277/440/84076/384	28
hsa00350	hsa00350	Tyrosine metabolism	17/1550	36/8868	3.63E-05	0.000503496	0.000380387	6898/2806/222/3081/259307/2954/221/4128/127/125/316/1621/131/130/124/126/3242	17
hsa00983	hsa00983	Drug metabolism - other enzymes	29/1550	81/8868	5.74E-05	0.00070846	0.000535236	3614/1549/7498/1548/151531/8824/2950/7364/1807/7365/54576/10/54659/7367/51733/1576/2938/54657/2944/1066/2939/7366/653689/54575/54579/221357/54490/54577/2940	29
hsa00260	hsa00260	Glycine, serine and threonine metabolism	18/1550	41/8868	7.20E-05	0.000826282	0.000624249	501/9380/29958/635/211/27232/132158/1757/6470/51268/1491/1610/189/4128/10993/2628/64902/875	18
hsa00340	hsa00340	Histidine metabolism	11/1550	22/8868	0.000479104	0.00389126	0.00293982	501/217/222/144193/84735/221/4128/57571/131669/10841/3034	11
hsa00010	hsa00010	Glycolysis / Gluconeogenesis	23/1550	67/8868	0.000652172	0.00517079	0.00390649	5315/5106/501/2203/5214/217/222/229/2026/221/5105/127/125/2645/131/130/3945/124/84532/126/2027/57818/5161	23
hsa01212	hsa01212	Fatty acid metabolism	18/1550	57/8868	0.00667999	0.0353085	0.0266753	6342/1962/79966/51/3033/36/9200/2180/3295/33/38/1376/34/10449/30/1374/79993/23205	18
hsa00590	hsa00590	Arachidonic acid metabolism	19/1550	63/8868	0.00928682	0.0429515	0.0324496	2053/1559/1555/1558/4051/5730/8529/240/59344/5321/26279/9536/283748/242/255189/30814/123745/50487/247	19

## Sheet: Cluster_GSVA
	logFC	AveExpr	t	P.Value	adj.P.Val	B
HALLMARK_BILE_ACID_METABOLISM	0.53714447944899	0.0326710258979286	21.9161575154929	3.95585840566195e-69	1.97792920283097e-67	146.708
HALLMARK_XENOBIOTIC_METABOLISM	0.463255206612789	0.0233396017891997	18.5356938190063	6.56341669345041e-55	1.6408541733626e-53	114.023445196228
HALLMARK_FATTY_ACID_METABOLISM	0.399808432314898	0.0109165705658993	16.2056448985838	3.81347152714084e-45	6.35578587856808e-44	91.5929868125442
HALLMARK_ADIPOGENESIS	0.297669126804673	0.000593159163742049	14.6119004045931	1.3663803445783e-38	1.70797543072287e-37	76.547128874025
HALLMARK_PEROXISOME	0.30974568533004	0.0107791440141943	14.3398195968772	1.72988718103565e-37	1.72988718103565e-36	74.0175441409511
HALLMARK_COAGULATION	0.306343247911838	0.02111263084168	11.3598812710706	6.68287226597273e-26	5.56906022164394e-25	47.4627529022908
HALLMARK_PANCREAS_BETA_CELLS	0.237547416304996	0.0374455038463976	11.2665791637255	1.47687789586604e-25	1.05491278276146e-24	46.6747158487029
HALLMARK_HEME_METABOLISM	0.152501451113796	-0.00123551	10.7317398890559	1.30748187845544e-23	8.17176174034648e-23	42.2211137711595
HALLMARK_MYC_TARGETS_V1	-0.295095	-0.0291675	-9.23131	2.00148993785973e-18	1.11193885436651e-17	30.3813004636504
HALLMARK_KRAS_SIGNALING_DN	0.148818617763198	0.0371808651814161	8.3513268029466	1.32163855996522e-15	6.60819279982609e-15	23.9594689516076
HALLMARK_G2M_CHECKPOINT	-0.27628	-0.0260162	-8.18199	4.39172627459847e-15	1.99623921572658e-14	22.7735634645398
HALLMARK_MYC_TARGETS_V2	-0.264165	-0.0304272	-7.86558	3.96025147310676e-14	1.65010478046115e-13	20.6035558014796
HALLMARK_ANDROGEN_RESPONSE	0.143124155598435	-0.00813231	7.54409642366629	3.4791611729499e-13	1.33813891267304e-12	18.4618742750456
HALLMARK_E2F_TARGETS	-0.27812	-0.0268953	-7.36143	1.16240655415015e-12	4.15145197910767e-12	17.2742618208683
HALLMARK_DNA_REPAIR	-0.175321	-0.0267379	-7.20654	3.1794375299211e-12	1.0598125099737e-11	16.2843844681353
HALLMARK_WNT_BETA_CATENIN_SIGNALING	-0.145581	-0.00925446	-6.59722	1.42943959261482e-10	4.4669987269213e-10	12.5477142490032
HALLMARK_UNFOLDED_PROTEIN_RESPONSE	-0.146685	-0.0209093	-6.448	3.49376341286715e-10	1.02757747437269e-09	11.6721960278551
HALLMARK_ESTROGEN_RESPONSE_EARLY	0.0993855203485493	0.00919547343052625	5.77231976779547	1.64054214076863e-08	4.5570615021351e-08	7.9123193281017
HALLMARK_PI3K_AKT_MTOR_SIGNALING	-0.100487	-0.0146226	-5.64199	3.31741139138863e-08	8.73002997733851e-08	7.22683573767823
HALLMARK_MITOTIC_SPINDLE	-0.154554	-0.0193074	-5.57217	4.81241016734768e-08	1.20310254183692e-07	6.86503454271136
HALLMARK_ESTROGEN_RESPONSE_LATE	0.0795609118531138	0.00989092977097573	4.99639158145093	8.976400145648e-07	2.13723812991619e-06	4.02921827696118
HALLMARK_UV_RESPONSE_DN	0.124658216798601	0.00437609617338677	4.95319147334072	1.1064719556812e-06	2.51470899018454e-06	3.82727976448329
HALLMARK_NOTCH_SIGNALING	-0.102305	-0.00921927	-4.72979	3.18762384743824e-06	6.92961705964834e-06	2.80765246613076
HALLMARK_CHOLESTEROL_HOMEOSTASIS	0.114932009693117	-0.00752005	4.33274685283148	1.89343191047949e-05	3.94464981349894e-05	1.09927157560796
HALLMARK_OXIDATIVE_PHOSPHORYLATION	0.139614099302264	-0.0213268	4.25794425372009	2.61095050258288e-05	5.22190100516576e-05	0.792526283533237
HALLMARK_COMPLEMENT	0.0748555057822939	0.0075049294600932	3.21766724710179	0.0014048252733525	0.00270158706413942	-2.95997
HALLMARK_ALLOGRAFT_REJECTION	-0.115443	-0.000185265	-3.13418	0.00185909217319528	0.00343386617947783	-3.21862
HALLMARK_HYPOXIA	0.0642144958058839	-0.00391042	3.12398820275024	0.00192296506050759	0.00343386617947783	-3.24974
HALLMARK_MTORC1_SIGNALING	-0.0693092	-0.0147101	-3.04701	0.00247499019030976	0.00426722446605131	-3.48177
HALLMARK_KRAS_SIGNALING_UP	0.0677670301641386	0.0177767978485299	2.81412703871257	0.00514879807975093	0.00858133013291822	-4.15007
HALLMARK_MYOGENESIS	0.057671017123089	0.009281797757266	2.55428147242071	0.0110352155241333	0.017798734716344	-4.83553
HALLMARK_APICAL_JUNCTION	-0.0451359	0.00993308576427329	-2.50168	0.012785809220302	0.019977826906722	-4.96649
HALLMARK_TGF_BETA_SIGNALING	-0.0607881	-0.0118176	-2.19207	0.0289888441920069	0.0439224912000104	-5.68378
HALLMARK_UV_RESPONSE_UP	-0.0327351	-0.00767656	-2.15365	0.0319046170605372	0.0469185545007899	-5.76636
HALLMARK_APICAL_SURFACE	-0.0470771	0.00806495424698655	-2.06403	0.0397023376141742	0.056717625163106	-5.95345
HALLMARK_INTERFERON_ALPHA_RESPONSE	0.0578303271424773	-0.0108546	1.57479882489888	0.116146178412132	0.161314136683517	-6.83714
HALLMARK_PROTEIN_SECRETION	-0.0417417	-0.0132095	-1.52752	0.127473787654911	0.172261875209339	-6.91013
HALLMARK_IL6_JAK_STAT3_SIGNALING	-0.0436272	0.00219627715780767	-1.45633	0.14613926391894	0.1922885051565	-7.01591
HALLMARK_REACTIVE_OXYGEN_SPECIES_PATHWAY	0.0372339935367772	-0.0140196	1.35699582635571	0.17559880918679	0.225126678444603	-7.15513
HALLMARK_HEDGEHOG_SIGNALING	-0.031709	0.00800736809910588	-1.24086	0.21543407292159	0.269292591151987	-7.30557
HALLMARK_GLYCOLYSIS	0.020068489397854	-0.0057003	1.22251256329352	0.222281697078368	0.271075240339473	-7.32811
HALLMARK_INFLAMMATORY_RESPONSE	-0.0321925	0.00984995679552196	-1.02074	0.308035232188348	0.362195606559213	-7.55405
HALLMARK_INTERFERON_GAMMA_RESPONSE	0.0346835796469868	-0.00279721	1.01347206078647	0.311488221640923	0.362195606559213	-7.56143
HALLMARK_P53_PATHWAY	-0.0110982	-0.0115767	-0.771751	0.440748122408285	0.500850139100323	-7.7771
HALLMARK_IL2_STAT5_SIGNALING	-0.0163266	0.00412728641791696	-0.729356	0.466239239938817	0.518043599932019	-7.80893
HALLMARK_APOPTOSIS	0.0106926281437127	-0.00470178	0.569370164995434	0.569445861489881	0.615661101249152	-7.91287
HALLMARK_ANGIOGENESIS	0.018028920273363	0.00510553321780231	0.555737940995112	0.578721435174203	0.615661101249152	-7.92055
HALLMARK_TNFA_SIGNALING_VIA_NFKB	-0.013653	-0.00592177	-0.436375	0.662816114834128	0.690433452952217	-7.97982
HALLMARK_EPITHELIAL_MESENCHYMAL_TRANSITION	-0.00741674	0.011530650565902	-0.217876	0.827644020282818	0.844534714574304	-8.0514
HALLMARK_SPERMATOGENESIS	0.00205482486234461	0.00683182833962437	0.121776495195695	0.903141261978279	0.903141261978279	-8.06775

## Sheet: SSGSEA Immune Infiltration
	sample	cell_type	value	proportion	Group
1	TCGA-5R-AA1C-01A-11R-A41C-07	Activated CD8 T cell	0.396933008549748	0.04	ClusterA
2	TCGA-ED-A66Y-01A-11R-A311-07	Activated CD8 T cell	0.0801861368579547	0.011	ClusterB
3	TCGA-DD-AAEI-01A-11R-A41C-07	Activated CD8 T cell	0.407556786402482	0.029	ClusterA
4	TCGA-ED-A8O5-01A-11R-A36F-07	Activated CD8 T cell	0.307169993655173	0.033	ClusterA
5	TCGA-DD-AACH-01A-11R-A41C-07	Activated CD8 T cell	0.27044417468749	0.021	ClusterB
6	TCGA-FV-A3R3-01A-11R-A22L-07	Activated CD8 T cell	0.342266269990298	0.025	ClusterA
7	TCGA-G3-A5SJ-01A-11R-A27V-07	Activated CD8 T cell	0.566085081221107	0.035	ClusterB
8	TCGA-HP-A5MZ-01A-21R-A27V-07	Activated CD8 T cell	0.54774826785305	0.033	ClusterA
9	TCGA-ZP-A9D0-01A-11R-A37K-07	Activated CD8 T cell	0.184343406165601	0.02	ClusterA
10	TCGA-BC-A10W-01A-11R-A131-07	Activated CD8 T cell	0.22442338292957	0.015	ClusterB
11	TCGA-DD-A4NH-01A-11R-A27V-07	Activated CD8 T cell	0.291874631670692	0.02	ClusterB
12	TCGA-G3-A25Z-01A-11R-A16W-07	Activated CD8 T cell	0.272495672901017	0.021	ClusterA
13	TCGA-DD-AACX-01A-11R-A41C-07	Activated CD8 T cell	0.2696729138816	0.026	ClusterA
14	TCGA-BC-A10X-01A-11R-A131-07	Activated CD8 T cell	0.390091729331593	0.026	ClusterA
15	TCGA-DD-AACD-01A-11R-A41C-07	Activated CD8 T cell	0.526940868200846	0.041	ClusterA
16	TCGA-NI-A8LF-01A-11R-A36F-07	Activated CD8 T cell	0.28614261864168	0.024	ClusterA
17	TCGA-EP-A2KA-01A-11R-A180-07	Activated CD8 T cell	0.671203493020057	0.041	ClusterB
18	TCGA-ZP-A9D4-01A-11R-A37K-07	Activated CD8 T cell	0.171391603196342	0.018	ClusterA
19	TCGA-DD-AADQ-01A-11R-A41C-07	Activated CD8 T cell	0.474083752287844	0.043	ClusterA
20	TCGA-DD-AAE7-01A-11R-A41C-07	Activated CD8 T cell	0.519554555318632	0.038	ClusterA
21	TCGA-GJ-A9DB-01A-11R-A37K-07	Activated CD8 T cell	0.176145991001675	0.013	ClusterA
22	TCGA-DD-A3A3-01A-11R-A22L-07	Activated CD8 T cell	0.34522702978709	0.032	ClusterB
23	TCGA-FV-A3I0-01A-11R-A22L-07	Activated CD8 T cell	0.184968967558073	0.016	ClusterB
24	TCGA-DD-A1ED-01A-11R-A155-07	Activated CD8 T cell	0.451490256580584	0.028	ClusterA
25	TCGA-5C-A9VG-01A-11R-A37K-07	Activated CD8 T cell	0.194109800949536	0.019	ClusterA
26	TCGA-EP-A2KB-01A-11R-A180-07	Activated CD8 T cell	0.263502309174596	0.026	ClusterA
27	TCGA-CC-A8HU-01A-11R-A36F-07	Activated CD8 T cell	0.123679895947068	0.014	ClusterA
28	TCGA-DD-AACN-01A-11R-A41C-07	Activated CD8 T cell	0.335720874152401	0.031	ClusterA
29	TCGA-PD-A5DF-01A-11R-A27V-07	Activated CD8 T cell	0.238756001503365	0.017	ClusterB
30	TCGA-DD-A1EF-01A-11R-A131-07	Activated CD8 T cell	0.377613189323121	0.034	ClusterB
31	TCGA-GJ-A6C0-01A-12R-A311-07	Activated CD8 T cell	0.319638939699792	0.02	ClusterA
32	TCGA-DD-A11D-01A-11R-A131-07	Activated CD8 T cell	0.235522724271999	0.021	ClusterA
33	TCGA-DD-AADJ-01A-11R-A41C-07	Activated CD8 T cell	0.402784458159326	0.036	ClusterA
34	TCGA-DD-AADW-01A-11R-A39D-07	Activated CD8 T cell	0.122688216213749	0.013	ClusterB
35	TCGA-XR-A8TF-01A-11R-A36F-07	Activated CD8 T cell	0.276617356608927	0.029	ClusterA
36	TCGA-MI-A75G-01A-11R-A32O-07	Activated CD8 T cell	0.224957617502298	0.025	ClusterA
37	TCGA-DD-AAD1-01A-11R-A41C-07	Activated CD8 T cell	0.538384066448905	0.034	ClusterB
38	TCGA-ED-A7XO-01A-11R-A352-07	Activated CD8 T cell	0.394023839866791	0.027	ClusterA
39	TCGA-CC-A5UE-01A-11R-A28V-07	Activated CD8 T cell	0.318260813166521	0.028	ClusterB
40	TCGA-DD-A73D-01A-12R-A32O-07	Activated CD8 T cell	0.243546508619448	0.035	ClusterA
41	TCGA-DD-AACT-01A-11R-A41C-07	Activated CD8 T cell	0.524458070675056	0.038	ClusterB
42	TCGA-XR-A8TE-01A-11R-A36F-07	Activated CD8 T cell	0.186490402952286	0.019	ClusterB
43	TCGA-DD-A39X-01A-11R-A213-07	Activated CD8 T cell	0.387623041337938	0.033	ClusterB
44	TCGA-WQ-AB4B-01A-11R-A41C-07	Activated CD8 T cell	0.348713900617147	0.027	ClusterA
45	TCGA-DD-AACO-01A-11R-A41C-07	Activated CD8 T cell	0.486954425472387	0.036	ClusterA
46	TCGA-CC-A1HT-01A-11R-A131-07	Activated CD8 T cell	0.725554446887622	0.039	ClusterB
47	TCGA-DD-AADS-01A-11R-A41C-07	Activated CD8 T cell	0.696407362038763	0.05	ClusterA
48	TCGA-DD-AADA-01A-11R-A41C-07	Activated CD8 T cell	0.553041908339416	0.045	ClusterA
49	TCGA-CC-A9FW-01A-11R-A37K-07	Activated CD8 T cell	0.369073803539638	0.036	ClusterB
50	TCGA-DD-AAW1-01A-11R-A41C-07	Activated CD8 T cell	0.211855683235782	0.023	ClusterA
51	TCGA-G3-A5SK-01A-11R-A27V-07	Activated CD8 T cell	0.513568197243128	0.036	ClusterA
52	TCGA-RC-A7SH-01A-11R-A38B-07	Activated CD8 T cell	0.217830787550661	0.028	ClusterB
53	TCGA-DD-A1EL-01A-11R-A155-07	Activated CD8 T cell	0.295021701690685	0.027	ClusterB
54	TCGA-MR-A520-01A-11R-A266-07	Activated CD8 T cell	0.343470185546031	0.031	ClusterA
55	TCGA-WX-AA47-01A-11R-A39D-07	Activated CD8 T cell	0.155277125707613	0.018	ClusterB
56	TCGA-CC-A3MB-01A-11R-A213-07	Activated CD8 T cell	0.278904715041267	0.025	ClusterB
57	TCGA-DD-AAEE-01A-11R-A41C-07	Activated CD8 T cell	0.264884633570962	0.028	ClusterA
58	TCGA-DD-AAE3-01A-11R-A41C-07	Activated CD8 T cell	0.347346393099955	0.028	ClusterA
59	TCGA-2Y-A9GT-01A-11R-A38B-07	Activated CD8 T cell	0.676722667223934	0.047	ClusterA
60	TCGA-5R-AAAM-01A-12R-A41C-07	Activated CD8 T cell	0.470150805235537	0.029	ClusterA
61	TCGA-DD-A115-01A-11R-A131-07	Activated CD8 T cell	0.371668378779889	0.028	ClusterA
62	TCGA-DD-A39W-01A-11R-A213-07	Activated CD8 T cell	0.24240539854197	0.026	ClusterB
63	TCGA-2Y-A9H0-01A-11R-A38B-07	Activated CD8 T cell	0.483577226330229	0.037	ClusterA
64	TCGA-DD-AAD8-01A-11R-A41C-07	Activated CD8 T cell	0.314285987071957	0.027	ClusterA
65	TCGA-G3-A7M6-01A-11R-A33R-07	Activated CD8 T cell	0.269847573446687	0.025	ClusterB
66	TCGA-2V-A95S-01A-11R-A37K-07	Activated CD8 T cell	0.89798450094638	0.049	ClusterB
67	TCGA-G3-A3CK-01A-11R-A213-07	Activated CD8 T cell	0.502786397077588	0.04	ClusterA
68	TCGA-DD-A3A2-01A-11R-A213-07	Activated CD8 T cell	0.333811958042857	0.032	ClusterA
69	TCGA-G3-A3CH-01A-11R-A22L-07	Activated CD8 T cell	0.418009952768775	0.032	ClusterA
70	TCGA-DD-A1EI-01A-11R-A131-07	Activated CD8 T cell	0.304244135070858	0.023	ClusterA
71	TCGA-CC-A5UD-01A-11R-A28V-07	Activated CD8 T cell	0.32494783602904	0.032	ClusterB
72	TCGA-2Y-A9GW-01A-11R-A38B-07	Activated CD8 T cell	0.377713953335929	0.023	ClusterB
73	TCGA-CC-A7IE-01A-21R-A38B-07	Activated CD8 T cell	0.63846786919326	0.044	ClusterB
74	TCGA-RC-A6M4-01A-11R-A32O-07	Activated CD8 T cell	0.190981285032717	0.027	ClusterA
75	TCGA-ZS-A9CG-01A-11R-A37K-07	Activated CD8 T cell	0.274612424615756	0.025	ClusterA
76	TCGA-DD-AACL-01A-11R-A41C-07	Activated CD8 T cell	0.616738139727167	0.035	ClusterB
77	TCGA-DD-AADC-01A-11R-A41C-07	Activated CD8 T cell	0.238366671301048	0.023	ClusterB
78	TCGA-DD-AAD6-01A-11R-A41C-07	Activated CD8 T cell	0.253277341252708	0.026	ClusterB
79	TCGA-ZP-A9D1-01A-11R-A38B-07	Activated CD8 T cell	0.401822758201699	0.029	ClusterA
80	TCGA-DD-A3A9-01A-11R-A266-07	Activated CD8 T cell	0.501459278628107	0.04	ClusterB
81	TCGA-WQ-A9G7-01A-11R-A37K-07	Activated CD8 T cell	0.212909682176692	0.022	ClusterB
82	TCGA-DD-AAW0-01A-11R-A41C-07	Activated CD8 T cell	0.446547425825382	0.03	ClusterA
83	TCGA-DD-AAD2-01A-11R-A41C-07	Activated CD8 T cell	0.466673420281993	0.03	ClusterA
84	TCGA-BC-A112-01A-11R-A131-07	Activated CD8 T cell	0.171096494904996	0.014	ClusterB
85	TCGA-2Y-A9GZ-01A-11R-A39D-07	Activated CD8 T cell	0.187098374469016	0.019	ClusterA
86	TCGA-XR-A8TG-01A-11R-A36F-07	Activated CD8 T cell	0.215653354495079	0.016	ClusterA
87	TCGA-K7-AAU7-01A-11R-A38B-07	Activated CD8 T cell	0.239841597016885	0.016	ClusterB
88	TCGA-G3-A25Y-01A-11R-A16W-07	Activated CD8 T cell	0.314146155431473	0.024	ClusterB
89	TCGA-BC-A10S-01A-22R-A131-07	Activated CD8 T cell	0.523896087790701	0.035	ClusterA
90	TCGA-BC-A216-01A-11R-A155-07	Activated CD8 T cell	0.555634632167675	0.042	ClusterA
91	TCGA-DD-A4NR-01A-11R-A311-07	Activated CD8 T cell	0.813420488246533	0.044	ClusterB
92	TCGA-CC-A7IG-01A-11R-A33J-07	Activated CD8 T cell	0.273318804821474	0.024	ClusterB
93	TCGA-DD-A119-01A-11R-A131-07	Activated CD8 T cell	0.36226765513634	0.031	ClusterA
94	TCGA-BC-A217-01A-11R-A155-07	Activated CD8 T cell	0.475412764924472	0.042	ClusterA
95	TCGA-EP-A2KC-01A-11R-A213-07	Activated CD8 T cell	0.271319268011344	0.025	ClusterB
96	TCGA-CC-5259-01A-31R-A213-07	Activated CD8 T cell	0.485093239936079	0.04	ClusterB
97	TCGA-2Y-A9GY-01A-11R-A38B-07	Activated CD8 T cell	0.759848960060587	0.047	ClusterB
98	TCGA-BC-A3KG-01A-11R-A213-07	Activated CD8 T cell	0.134091543199128	0.016	ClusterA
99	TCGA-DD-A118-01A-11R-A131-07	Activated CD8 T cell	0.208155243439568	0.021	ClusterA
100	TCGA-DD-A4NJ-01A-11R-A27V-07	Activated CD8 T cell	0.275976861323896	0.019	ClusterA
101	TCGA-K7-A6G5-01A-11R-A311-07	Activated CD8 T cell	0.478658969536585	0.035	ClusterA
102	TCGA-UB-A7MF-01A-11R-A33J-07	Activated CD8 T cell	0.727700135492268	0.047	ClusterA
103	TCGA-DD-AADG-01A-11R-A41C-07	Activated CD8 T cell	0.291919504434477	0.037	ClusterA
104	TCGA-G3-A7M5-01A-11R-A33R-07	Activated CD8 T cell	0.442500507711661	0.044	ClusterA
105	TCGA-MI-A75C-01A-11R-A32O-07	Activated CD8 T cell	0.520489025825274	0.046	ClusterB
106	TCGA-ED-A82E-01A-11R-A352-07	Activated CD8 T cell	0.160313864091098	0.018	ClusterB
107	TCGA-NI-A4U2-01A-11R-A28V-07	Activated CD8 T cell	0.228664569382692	0.021	ClusterA
108	TCGA-2Y-A9H3-01A-11R-A38B-07	Activated CD8 T cell	0.701774097427966	0.044	ClusterB
109	TCGA-CC-A7II-01A-11R-A33J-07	Activated CD8 T cell	0.201607682851822	0.024	ClusterB
110	TCGA-DD-A3A4-01A-11R-A22L-07	Activated CD8 T cell	0.176304503781412	0.019	ClusterA
111	TCGA-G3-AAV6-01A-21R-A37K-07	Activated CD8 T cell	0.276714198799919	0.031	ClusterB
112	TCGA-DD-A113-01A-11R-A131-07	Activated CD8 T cell	0.315877616522492	0.025	ClusterA
113	TCGA-UB-A7MB-01A-11R-A33R-07	Activated CD8 T cell	0.163824646229063	0.017	ClusterA
114	TCGA-DD-AAVX-01A-11R-A41C-07	Activated CD8 T cell	0.511682566955424	0.038	ClusterA
115	TCGA-DD-A73A-01A-12R-A32O-07	Activated CD8 T cell	0.524349260858598	0.041	ClusterA
116	TCGA-DD-AADD-01A-11R-A41C-07	Activated CD8 T cell	0.337327724046153	0.037	ClusterA
117	TCGA-ED-A66X-01A-11R-A311-07	Activated CD8 T cell	0.332538414782018	0.023	ClusterB
118	TCGA-2Y-A9H6-01A-11R-A39D-07	Activated CD8 T cell	0.461266762991028	0.034	ClusterA
119	TCGA-G3-A3CI-01A-11R-A213-07	Activated CD8 T cell	0.450872217964669	0.031	ClusterA
120	TCGA-CC-A7IL-01A-11R-A33R-07	Activated CD8 T cell	0.256132440148992	0.033	ClusterA
121	TCGA-DD-A4NE-01A-11R-A27V-07	Activated CD8 T cell	0	0	ClusterA
122	TCGA-CC-A9FV-01A-11R-A37K-07	Activated CD8 T cell	0.658023896502279	0.037	ClusterB
123	TCGA-DD-AACZ-01A-11R-A41C-07	Activated CD8 T cell	0.65699266243529	0.036	ClusterB
124	TCGA-DD-AAE4-01A-11R-A41C-07	Activated CD8 T cell	0.746268742760615	0.045	ClusterA
125	TCGA-ED-A5KG-01A-11R-A27V-07	Activated CD8 T cell	1	0.048	ClusterB
126	TCGA-DD-A4ND-01A-11R-A266-07	Activated CD8 T cell	0.437006238264356	0.028	ClusterA
127	TCGA-RC-A6M5-01A-11R-A32O-07	Activated CD8 T cell	0.258771824642797	0.021	ClusterA
128	TCGA-FV-A2QQ-01A-11R-A22L-07	Activated CD8 T cell	0.511593623323581	0.039	ClusterA
129	TCGA-CC-A8HS-01A-11R-A36F-07	Activated CD8 T cell	0.161725860833366	0.019	ClusterB
130	TCGA-DD-A1EH-01A-11R-A131-07	Activated CD8 T cell	0.220502430661437	0.021	ClusterB
131	TCGA-2Y-A9GX-01A-11R-A38B-07	Activated CD8 T cell	0.536378260839624	0.029	ClusterA
132	TCGA-DD-A73F-01A-11R-A32O-07	Activated CD8 T cell	0.743933313230975	0.046	ClusterA
133	TCGA-BC-A10Z-01A-11R-A131-07	Activated CD8 T cell	0.0879432547186104	0.011	ClusterA
134	TCGA-BC-A69H-01A-11R-A311-07	Activated CD8 T cell	0.439485769798329	0.032	ClusterB
135	TCGA-DD-AADR-01A-11R-A41C-07	Activated CD8 T cell	0.524393206028046	0.041	ClusterA
136	TCGA-ZP-A9CV-01A-11R-A38B-07	Activated CD8 T cell	0.44755942572155	0.032	ClusterA
137	TCGA-ED-A7XP-01A-11R-A352-07	Activated CD8 T cell	0.300553119967421	0.024	ClusterA
138	TCGA-DD-A4NL-01A-11R-A28V-07	Activated CD8 T cell	0.303937469995362	0.023	ClusterA
139	TCGA-G3-A5SM-01A-12R-A28V-07	Activated CD8 T cell	0.376679600759957	0.025	ClusterA
140	TCGA-FV-A2QR-01A-11R-A213-07	Activated CD8 T cell	0.198510412538756	0.016	ClusterA
141	TCGA-DD-AACK-01A-11R-A41C-07	Activated CD8 T cell	0.300215343040549	0.027	ClusterA
142	TCGA-5R-AA1D-01A-11R-A38B-07	Activated CD8 T cell	0.4740174933751	0.031	ClusterA
143	TCGA-CC-A123-01A-11R-A131-07	Activated CD8 T cell	0.346546213882333	0.029	ClusterB
144	TCGA-CC-A7IK-01A-12R-A33R-07	Activated CD8 T cell	0.168648549740612	0.022	ClusterA
145	TCGA-DD-AADY-01A-11R-A41C-07	Activated CD8 T cell	0.224606506370791	0.022	ClusterA
146	TCGA-DD-A39V-01A-11R-A213-07	Activated CD8 T cell	0.670161444525881	0.047	ClusterB
147	TCGA-G3-A25V-01A-11R-A16W-07	Activated CD8 T cell	0.483989560411491	0.031	ClusterA
148	TCGA-2Y-A9H9-01A-21R-A39D-07	Activated CD8 T cell	0.284888177483637	0.025	ClusterA
149	TCGA-BC-A8YO-01A-11R-A37K-07	Activated CD8 T cell	0.535339787474293	0.037	ClusterB
150	TCGA-RC-A7S9-01A-11R-A33R-07	Activated CD8 T cell	0.357763398709619	0.031	ClusterA
151	TCGA-G3-AAV3-01A-11R-A37K-07	Activated CD8 T cell	0.677395977434697	0.048	ClusterA
152	TCGA-UB-AA0V-01A-11R-A38B-07	Activated CD8 T cell	0.336311760540975	0.025	ClusterA
153	TCGA-2Y-A9H5-01A-11R-A38B-07	Activated CD8 T cell	0.308968143683438	0.026	ClusterB
154	TCGA-CC-A8HV-01A-11R-A36F-07	Activated CD8 T cell	0.184886598906707	0.021	ClusterB
155	TCGA-BC-A5W4-01A-11R-A28V-07	Activated CD8 T cell	0.266121279628057	0.03	ClusterA
156	TCGA-DD-A3A7-01A-11R-A22L-07	Activated CD8 T cell	0.39521415750474	0.036	ClusterB
157	TCGA-G3-AAV7-01A-11R-A38B-07	Activated CD8 T cell	0.159646219781706	0.011	ClusterB
158	TCGA-DD-A4NI-01A-11R-A27V-07	Activated CD8 T cell	0.512245163620741	0.035	ClusterA
159	TCGA-CC-A9FU-01A-11R-A37K-07	Activated CD8 T cell	0.342694112956188	0.039	ClusterB
160	TCGA-DD-AAE0-01A-11R-A41C-07	Activated CD8 T cell	0.364311497977012	0.038	ClusterB
161	TCGA-CC-5264-01A-01R-A131-07	Activated CD8 T cell	0.316275777949605	0.028	ClusterB
162	TCGA-DD-AADB-01A-11R-A41C-07	Activated CD8 T cell	0.617362680949844	0.043	ClusterB
163	TCGA-BC-A10Y-01A-11R-A131-07	Activated CD8 T cell	0.330849740470993	0.029	ClusterA
164	TCGA-CC-A3MA-01A-11R-A213-07	Activated CD8 T cell	0.220306983029899	0.023	ClusterB
165	TCGA-DD-A73B-01A-12R-A32O-07	Activated CD8 T cell	0.201464525065105	0.02	ClusterA
166	TCGA-RC-A7SF-01A-11R-A352-07	Activated CD8 T cell	0.422767348169535	0.039	ClusterA
167	TCGA-DD-AACW-01A-11R-A41C-07	Activated CD8 T cell	0.324560158996784	0.031	ClusterA
168	TCGA-DD-AACB-01A-11R-A41C-07	Activated CD8 T cell	0.699381554248238	0.049	ClusterB
169	TCGA-DD-A3A8-01A-11R-A22L-07	Activated CD8 T cell	0.263774618033595	0.03	ClusterA
170	TCGA-CC-5258-01A-01R-A131-07	Activated CD8 T cell	0.309838484849329	0.023	ClusterB
171	TCGA-5C-AAPD-01A-21R-A39D-07	Activated CD8 T cell	0.621545546398755	0.039	ClusterB
172	TCGA-ED-A459-01A-11R-A266-07	Activated CD8 T cell	0.140413789206548	0.01	ClusterB
173	TCGA-DD-AAE2-01A-11R-A41C-07	Activated CD8 T cell	0.489370712808671	0.035	ClusterA
174	TCGA-DD-AAW3-01A-11R-A41C-07	Activated CD8 T cell	0.210594353720063	0.026	ClusterA
175	TCGA-BW-A5NP-01A-11R-A27V-07	Activated CD8 T cell	0.201888705840149	0.026	ClusterB
176	TCGA-DD-A4NK-01A-11R-A28V-07	Activated CD8 T cell	0.197503107187255	0.021	ClusterA
177	TCGA-DD-AA3A-01A-11R-A37K-07	Activated CD8 T cell	0.218851720906317	0.024	ClusterB
178	TCGA-DD-A73G-01A-22R-A32O-07	Activated CD8 T cell	0.369326303040563	0.032	ClusterB
179	TCGA-XR-A8TD-01A-12R-A39D-07	Activated CD8 T cell	0.707626214029055	0.039	ClusterA
180	TCGA-KR-A7K0-01A-12R-A33R-07	Activated CD8 T cell	0.30553598919954	0.025	ClusterA
181	TCGA-DD-A11A-01A-11R-A131-07	Activated CD8 T cell	0.217760972865949	0.02	ClusterA
182	TCGA-DD-AADM-01A-11R-A41C-07	Activated CD8 T cell	0.408478045391653	0.033	ClusterA
183	TCGA-DD-AACF-01A-11R-A41C-07	Activated CD8 T cell	0.365595760235474	0.027	ClusterA
184	TCGA-DD-AADV-01A-11R-A39D-07	Activated CD8 T cell	0.269810888197485	0.023	ClusterA
185	TCGA-5C-A9VH-01A-11R-A37K-07	Activated CD8 T cell	0.288487585466589	0.028	ClusterB
186	TCGA-DD-A4NV-01A-11R-A311-07	Activated CD8 T cell	0.277815138527471	0.025	ClusterA
187	TCGA-DD-A3A6-01A-11R-A22L-07	Activated CD8 T cell	0.664181375432508	0.046	ClusterB
188	TCGA-FV-A3I1-01A-11R-A22L-07	Activated CD8 T cell	0.350879259968072	0.024	ClusterB
189	TCGA-DD-AAVZ-01A-11R-A41C-07	Activated CD8 T cell	0.262534581504414	0.024	ClusterA
190	TCGA-ZS-A9CD-01A-11R-A37K-07	Activated CD8 T cell	0.32568649125952	0.025	ClusterA
191	TCGA-UB-A7MD-01A-12R-A352-07	Activated CD8 T cell	0.34447115461741	0.024	ClusterA
192	TCGA-DD-A1EB-01A-11R-A131-07	Activated CD8 T cell	0.322073553914621	0.032	ClusterA
193	TCGA-WJ-A86L-01A-12R-A39D-07	Activated CD8 T cell	0.180745044602291	0.021	ClusterB
194	TCGA-FV-A4ZQ-01A-11R-A266-07	Activated CD8 T cell	0.712663734778054	0.047	ClusterB
195	TCGA-LG-A9QD-01A-11R-A38B-07	Activated CD8 T cell	0.404278680535378	0.035	ClusterA
196	TCGA-DD-AAD5-01A-11R-A41C-07	Activated CD8 T cell	0.223278864996242	0.016	ClusterB
197	TCGA-DD-AADL-01A-11R-A41C-07	Activated CD8 T cell	0.162199933869891	0.017	ClusterA
198	TCGA-G3-A7M7-01A-12R-A352-07	Activated CD8 T cell	0.293519371554072	0.029	ClusterA
199	TCGA-MR-A8JO-01A-12R-A36F-07	Activated CD8 T cell	0.66235368683976	0.043	ClusterB
200	TCGA-DD-AAE1-01A-11R-A41C-07	Activated CD8 T cell	0.291488850521804	0.028	ClusterA
201	TCGA-DD-A11C-01A-11R-A131-07	Activated CD8 T cell	0.300881273312534	0.023	ClusterA
202	TCGA-RG-A7D4-01A-12R-A33R-07	Activated CD8 T cell	0.724836223070155	0.051	ClusterB
203	TCGA-BC-A10Q-01A-11R-A131-07	Activated CD8 T cell	0.213424960041535	0.023	ClusterB
204	TCGA-WX-AA46-01A-11R-A39D-07	Activated CD8 T cell	0.25609756065401	0.02	ClusterA
205	TCGA-MI-A75E-01A-11R-A32O-07	Activated CD8 T cell	0.521872110730266	0.037	ClusterA
206	TCGA-FV-A23B-01A-11R-A16W-07	Activated CD8 T cell	0.349501448452015	0.027	ClusterA
207	TCGA-2Y-A9H1-01A-11R-A38B-07	Activated CD8 T cell	0.602769342726632	0.046	ClusterA
208	TCGA-CC-5262-01A-01R-A131-07	Activated CD8 T cell	0.542029369418599	0.033	ClusterB
209	TCGA-DD-A4NF-01A-11R-A27V-07	Activated CD8 T cell	0.195005023167836	0.022	ClusterA
210	TCGA-DD-AADK-01A-11R-A41C-07	Activated CD8 T cell	0.462800102285909	0.035	ClusterB
211	TCGA-BC-A10U-01A-11R-A131-07	Activated CD8 T cell	0.242321642647005	0.022	ClusterA
212	TCGA-DD-A4NP-01A-11R-A28V-07	Activated CD8 T cell	0.361725978074048	0.035	ClusterA
213	TCGA-FV-A3R2-01A-11R-A22L-07	Activated CD8 T cell	0.255980444472099	0.023	ClusterA
214	TCGA-DD-AADF-01A-11R-A41C-07	Activated CD8 T cell	0.45320980707642	0.042	ClusterA
215	TCGA-ZP-A9D2-01A-11R-A38B-07	Activated CD8 T cell	0.132266866663424	0.011	ClusterB
216	TCGA-DD-AACP-01A-11R-A41C-07	Activated CD8 T cell	0.27090199278256	0.029	ClusterB
217	TCGA-BD-A3ER-01A-11R-A213-07	Activated CD8 T cell	0.253379801002313	0.017	ClusterA
218	TCGA-RC-A6M3-01A-11R-A32O-07	Activated CD8 T cell	0.380949759212719	0.031	ClusterB
219	TCGA-ZP-A9CY-01A-11R-A38B-07	Activated CD8 T cell	0.291342344400501	0.022	ClusterA
220	TCGA-DD-AACA-01A-11R-A41C-07	Activated CD8 T cell	0.260820199643119	0.028	ClusterA
221	TCGA-BC-A110-01A-11R-A131-07	Activated CD8 T cell	0.511095676923456	0.027	ClusterA
222	TCGA-UB-A7MA-01A-11R-A33R-07	Activated CD8 T cell	0.254926267482588	0.023	ClusterB
223	TCGA-KR-A7K2-01A-12R-A33R-07	Activated CD8 T cell	0.448020778937072	0.037	ClusterA
224	TCGA-DD-A1EC-01A-21R-A131-07	Activated CD8 T cell	0.92977116335782	0.052	ClusterB
225	TCGA-DD-AADN-01A-11R-A41C-07	Activated CD8 T cell	0.855053003961588	0.054	ClusterB
226	TCGA-2Y-A9HA-01A-11R-A39D-07	Activated CD8 T cell	0.171516488892216	0.018	ClusterA
227	TCGA-K7-A5RG-01A-11R-A28V-07	Activated CD8 T cell	0.851849817393997	0.043	ClusterA
228	TCGA-T1-A6J8-01A-11R-A32O-07	Activated CD8 T cell	0.228520087262584	0.021	ClusterA
229	TCGA-CC-A3MC-01A-11R-A22L-07	Activated CD8 T cell	0.240230750019029	0.018	ClusterA
230	TCGA-ES-A2HS-01A-11R-A180-07	Activated CD8 T cell	0.287755380414851	0.029	ClusterA
231	TCGA-G3-A25T-01A-11R-A16W-07	Activated CD8 T cell	0.333744755587496	0.032	ClusterB
232	TCGA-2Y-A9GU-01A-11R-A38B-07	Activated CD8 T cell	0.240124274498424	0.026	ClusterA
233	TCGA-CC-A8HT-01A-11R-A36F-07	Activated CD8 T cell	0.35362293743108	0.026	ClusterB
234	TCGA-ED-A7PX-01A-51R-A352-07	Activated CD8 T cell	0.263013820160106	0.023	ClusterB
235	TCGA-LG-A9QC-01A-11R-A37K-07	Activated CD8 T cell	0.21049463742768	0.023	ClusterB
236	TCGA-DD-AAE9-01A-11R-A41C-07	Activated CD8 T cell	0.266432722140653	0.031	ClusterB
237	TCGA-K7-A5RF-01A-11R-A28V-07	Activated CD8 T cell	0.498971814192429	0.03	ClusterA
238	TCGA-XR-A8TC-01A-11R-A36F-07	Activated CD8 T cell	0.131976939751104	0.014	ClusterA
239	TCGA-G3-AAV0-01A-11R-A37K-07	Activated CD8 T cell	0.402820695243711	0.04	ClusterA
240	TCGA-DD-AAEK-01A-11R-A41C-07	Activated CD8 T cell	0.625111330302633	0.04	ClusterA
241	TCGA-DD-A4NO-01A-11R-A28V-07	Activated CD8 T cell	0.278927047038215	0.024	ClusterA
242	TCGA-ZS-A9CE-01A-11R-A37K-07	Activated CD8 T cell	0.0735001807400368	0.009	ClusterA
243	TCGA-ED-A7PZ-01A-11R-A33R-07	Activated CD8 T cell	0.18373020295726	0.022	ClusterB
244	TCGA-HP-A5N0-01A-11R-A28V-07	Activated CD8 T cell	0.336604292241608	0.026	ClusterA
245	TCGA-ED-A8O6-01A-11R-A36F-07	Activated CD8 T cell	0.315767533633847	0.031	ClusterB
246	TCGA-CC-A3M9-01A-11R-A213-07	Activated CD8 T cell	0.8764786711977	0.041	ClusterB
247	TCGA-DD-AACS-01A-11R-A41C-07	Activated CD8 T cell	0.133914006658848	0.014	ClusterA
248	TCGA-DD-AAC8-01A-11R-A41C-07	Activated CD8 T cell	0.308447159568693	0.03	ClusterB
249	TCGA-KR-A7K8-01A-11R-A33J-07	Activated CD8 T cell	0.67725016646658	0.044	ClusterA
250	TCGA-DD-A1EJ-01A-11R-A155-07	Activated CD8 T cell	0.27054852179735	0.024	ClusterB
251	TCGA-DD-AAED-01A-12R-A41C-07	Activated CD8 T cell	0.273818843582985	0.024	ClusterB
252	TCGA-DD-A1EE-01A-11R-A131-07	Activated CD8 T cell	0.116975652938881	0.011	ClusterA
253	TCGA-WX-AA44-01A-11R-A39D-07	Activated CD8 T cell	0.323081600768282	0.027	ClusterB
254	TCGA-DD-A1EG-01A-11R-A213-07	Activated CD8 T cell	0.547535095543431	0.034	ClusterB
255	TCGA-2Y-A9H8-01A-11R-A39D-07	Activated CD8 T cell	0.509514186474088	0.046	ClusterB
256	TCGA-RC-A7SB-01A-21R-A352-07	Activated CD8 T cell	0.261340019582279	0.022	ClusterA
257	TCGA-ZP-A9CZ-01A-11R-A38B-07	Activated CD8 T cell	0.477949502326335	0.032	ClusterA
258	TCGA-DD-A39Z-01A-11R-A213-07	Activated CD8 T cell	0.357013910912638	0.04	ClusterB
259	TCGA-BD-A2L6-01A-11R-A213-07	Activated CD8 T cell	0.391427082686592	0.034	ClusterA
260	TCGA-2Y-A9H7-01A-11R-A39D-07	Activated CD8 T cell	0.285117133724425	0.025	ClusterA
261	TCGA-DD-AAD0-01A-11R-A41C-07	Activated CD8 T cell	0.241577982118573	0.027	ClusterA
262	TCGA-G3-A25X-01A-11R-A16W-07	Activated CD8 T cell	0.639742007709788	0.038	ClusterB
263	TCGA-DD-A4NB-01A-12R-A266-07	Activated CD8 T cell	0.488658407437626	0.033	ClusterA
264	TCGA-BC-A10R-01A-11R-A131-07	Activated CD8 T cell	0.14139895291288	0.013	ClusterA
265	TCGA-G3-AAV2-01A-11R-A37K-07	Activated CD8 T cell	0.264432388315008	0.029	ClusterA
266	TCGA-DD-AAD3-01A-11R-A41C-07	Activated CD8 T cell	0.370104878374716	0.027	ClusterA
267	TCGA-DD-A11B-01A-11R-A131-07	Activated CD8 T cell	0.17844749717993	0.018	ClusterA
268	TCGA-CC-5261-01A-01R-A131-07	Activated CD8 T cell	0.474605499120916	0.032	ClusterB
269	TCGA-DD-AAVW-01A-11R-A41C-07	Activated CD8 T cell	0.409080975191046	0.029	ClusterA
270	TCGA-BC-A3KF-01A-11R-A213-07	Activated CD8 T cell	0.232782062279032	0.024	ClusterA
271	TCGA-G3-A5SI-01A-31R-A27V-07	Activated CD8 T cell	0.0920149391848945	0.01	ClusterA
272	TCGA-DD-AAVU-01A-11R-A41C-07	Activated CD8 T cell	0.322120086871371	0.033	ClusterA
273	TCGA-DD-AACQ-01A-11R-A41C-07	Activated CD8 T cell	0.121933877319705	0.015	ClusterA
274	TCGA-G3-A3CG-01A-11R-A213-07	Activated CD8 T cell	0.326963779075391	0.027	ClusterA
275	TCGA-DD-AAW2-01A-11R-A41C-07	Activated CD8 T cell	0.255191532182015	0.029	ClusterA
276	TCGA-G3-AAV5-01A-11R-A37K-07	Activated CD8 T cell	0.385158171998544	0.039	ClusterA
277	TCGA-G3-A7M8-01A-11R-A33R-07	Activated CD8 T cell	0.117716762720017	0.009	ClusterA
278	TCGA-G3-A7M9-01A-23R-A352-07	Activated CD8 T cell	0.230069230702844	0.024	ClusterB
279	TCGA-G3-AAV4-01A-11R-A38B-07	Activated CD8 T cell	0.322175609585254	0.032	ClusterB
280	TCGA-EP-A3JL-01A-11R-A213-07	Activated CD8 T cell	0.6217646126392	0.042	ClusterB
281	TCGA-MI-A75I-01A-11R-A32O-07	Activated CD8 T cell	0.287019616882581	0.027	ClusterA
282	TCGA-FV-A4ZP-01A-12R-A266-07	Activated CD8 T cell	0.57859282146221	0.041	ClusterB
283	TCGA-DD-AAVP-01A-11R-A41C-07	Activated CD8 T cell	0.349507781981446	0.035	ClusterA
284	TCGA-DD-AAEH-01A-11R-A41C-07	Activated CD8 T cell	0.81785828063459	0.055	ClusterA
285	TCGA-DD-A114-01A-11R-A131-07	Activated CD8 T cell	0.562236583653898	0.031	ClusterB
286	TCGA-KR-A7K7-01A-11R-A33J-07	Activated CD8 T cell	0.643429749026564	0.049	ClusterB
287	TCGA-O8-A75V-01A-11R-A32O-07	Activated CD8 T cell	0.516077095578651	0.036	ClusterA
288	TCGA-BC-A69I-01A-11R-A311-07	Activated CD8 T cell	0.372826517654693	0.029	ClusterA
289	TCGA-ED-A97K-01A-21R-A38B-07	Activated CD8 T cell	0.24306727324971	0.018	ClusterB
290	TCGA-DD-A73C-01A-12R-A33J-07	Activated CD8 T cell	0.393283519948538	0.036	ClusterA
291	TCGA-ES-A2HT-01A-12R-A180-07	Activated CD8 T cell	0.42468260382953	0.031	ClusterA
292	TCGA-DD-A3A1-01A-11R-A213-07	Activated CD8 T cell	0.48834249871673	0.037	ClusterA
293	TCGA-BC-A10T-01A-11R-A131-07	Activated CD8 T cell	0.338488320052731	0.026	ClusterA
294	TCGA-DD-AAVQ-01A-11R-A41C-07	Activated CD8 T cell	0.80724295181196	0.048	ClusterB
295	TCGA-G3-A6UC-01A-21R-A33J-07	Activated CD8 T cell	0.222818549273786	0.028	ClusterA
296	TCGA-DD-A4NG-01A-11R-A27V-07	Activated CD8 T cell	0.423184796228837	0.035	ClusterB
297	TCGA-EP-A12J-01A-11R-A131-07	Activated CD8 T cell	0.246142934580045	0.026	ClusterA
298	TCGA-2Y-A9GS-01A-12R-A38B-07	Activated CD8 T cell	0.256468278772365	0.02	ClusterA
299	TCGA-DD-AADO-01A-11R-A41C-07	Activated CD8 T cell	0.684277989343752	0.047	ClusterB
300	TCGA-DD-AADP-01A-11R-A39D-07	Activated CD8 T cell	0.346581169556759	0.029	ClusterA
301	TCGA-DD-AADI-01A-11R-A41C-07	Activated CD8 T cell	0.703286462048242	0.047	ClusterB
302	TCGA-ED-A627-01A-12R-A311-07	Activated CD8 T cell	0.727754022482579	0.039	ClusterA
303	TCGA-CC-5263-01A-01R-A131-07	Activated CD8 T cell	0.140678777077178	0.01	ClusterB
304	TCGA-G3-A5SL-01A-11R-A27V-07	Activated CD8 T cell	0.261368763666435	0.026	ClusterA
305	TCGA-DD-A4NS-01A-11R-A311-07	Activated CD8 T cell	0.571146244243812	0.036	ClusterA
306	TCGA-DD-AACE-01A-11R-A41C-07	Activated CD8 T cell	0.210076771955041	0.022	ClusterA
307	TCGA-RC-A7SK-01A-11R-A352-07	Activated CD8 T cell	0.236968672897745	0.028	ClusterA
308	TCGA-DD-AAEA-01A-11R-A41C-07	Activated CD8 T cell	0.542950377633341	0.043	ClusterA
309	TCGA-DD-AACG-01A-11R-A41C-07	Activated CD8 T cell	0.393588395418418	0.029	ClusterB
310	TCGA-QA-A7B7-01A-11R-A32O-07	Activated CD8 T cell	0.268602191288526	0.029	ClusterA
311	TCGA-FV-A495-01A-11R-A266-07	Activated CD8 T cell	0.574268070420645	0.038	ClusterA
312	TCGA-DD-A4NN-01A-11R-A28V-07	Activated CD8 T cell	0.150782662487628	0.018	ClusterB
313	TCGA-G3-A25U-01A-11R-A16W-07	Activated CD8 T cell	0.20192821459174	0.02	ClusterA
314	TCGA-ED-A4XI-01A-11R-A266-07	Activated CD8 T cell	0.470345058539686	0.032	ClusterA
315	TCGA-DD-A39Y-01A-11R-A213-07	Activated CD8 T cell	0.250302223669441	0.023	ClusterB
316	TCGA-LG-A6GG-01A-11R-A311-07	Activated CD8 T cell	0.184502888864331	0.016	ClusterA
317	TCGA-DD-A4NA-01A-11R-A266-07	Activated CD8 T cell	0.270018508525364	0.022	ClusterB
318	TCGA-BW-A5NQ-01A-11R-A27V-07	Activated CD8 T cell	0.62758377797566	0.043	ClusterA
319	TCGA-2Y-A9GV-01A-11R-A38B-07	Activated CD8 T cell	0.350456873920248	0.024	ClusterA
320	TCGA-G3-A3CJ-01A-11R-A213-07	Activated CD8 T cell	0.379540880241506	0.035	ClusterA
321	TCGA-G3-AAUZ-01A-11R-A38B-07	Activated CD8 T cell	0.530160102177523	0.037	ClusterA
322	TCGA-DD-A73E-01A-12R-A32O-07	Activated CD8 T cell	0.142883771695029	0.019	ClusterA
323	TCGA-BD-A3EP-01A-11R-A22L-07	Activated CD8 T cell	0.525122416039296	0.032	ClusterB
324	TCGA-DD-AAEB-01A-11R-A41C-07	Activated CD8 T cell	0.469448343131071	0.044	ClusterA
325	TCGA-UB-A7MC-01A-11R-A33R-07	Activated CD8 T cell	0.111627904037463	0.012	ClusterA
326	TCGA-EP-A3RK-01A-11R-A22L-07	Activated CD8 T cell	0.678425544496514	0.04	ClusterB
327	TCGA-MI-A75H-01A-11R-A32O-07	Activated CD8 T cell	0.568013143602495	0.047	ClusterA
328	TCGA-2Y-A9H4-01A-11R-A38B-07	Activated CD8 T cell	0.402797281244575	0.036	ClusterA
329	TCGA-DD-A1EA-01A-11R-A131-07	Activated CD8 T cell	0.435972497134915	0.037	ClusterA
330	TCGA-CC-A5UC-01A-11R-A28V-07	Activated CD8 T cell	0.401136879114534	0.03	ClusterB
331	TCGA-FV-A496-01A-11R-A266-07	Activated CD8 T cell	0.11366220980499	0.014	ClusterA
332	TCGA-DD-AACV-01A-11R-A41C-07	Activated CD8 T cell	0.124354105754269	0.015	ClusterA
333	TCGA-DD-AACU-01A-11R-A41C-07	Activated CD8 T cell	0.361197801151443	0.03	ClusterA
334	TCGA-ZS-A9CF-01A-11R-A38B-07	Activated CD8 T cell	0.290545567578887	0.025	ClusterA
335	TCGA-DD-AAVV-01A-11R-A41C-07	Activated CD8 T cell	0.530016022484482	0.032	ClusterB
336	TCGA-DD-AAVR-01A-11R-A41C-07	Activated CD8 T cell	0.614375490916576	0.036	ClusterA
337	TCGA-4R-AA8I-01A-11R-A38B-07	Activated CD8 T cell	0.2484850186661	0.021	ClusterA
338	TCGA-DD-AACJ-01A-11R-A41C-07	Activated CD8 T cell	0.295609658764151	0.031	ClusterA
339	TCGA-DD-AAVS-01A-11R-A41C-07	Activated CD8 T cell	0.402860080342647	0.037	ClusterA
340	TCGA-3K-AAZ8-01A-12R-A39D-07	Activated CD8 T cell	0.464193926043795	0.046	ClusterA
341	TCGA-ED-A7PY-01A-11R-A33R-07	Activated CD8 T cell	0.305203910104887	0.037	ClusterA
342	TCGA-DD-A116-01A-11R-A131-07	Activated CD8 T cell	0.391130821650709	0.034	ClusterA
343	TCGA-DD-A1EK-01A-11R-A213-07	Activated CD8 T cell	0.28143310219354	0.019	ClusterA
344	TCGA-DD-AAE6-01A-11R-A41C-07	Activated CD8 T cell	0.0811736389206065	0.012	ClusterA
345	TCGA-RC-A6M6-01A-11R-A32O-07	Activated CD8 T cell	0.28488222780346	0.027	ClusterB
346	TCGA-DD-AAC9-01A-11R-A41C-07	Activated CD8 T cell	0.529229286955284	0.035	ClusterA
347	TCGA-UB-AA0U-01A-11R-A38B-07	Activated CD8 T cell	0.297020813115237	0.021	ClusterA
348	TCGA-2Y-A9HB-01A-11R-A39D-07	Activated CD8 T cell	0.52874797162544	0.039	ClusterA
349	TCGA-EP-A26S-01A-11R-A16W-07	Activated CD8 T cell	0.261181603558154	0.029	ClusterA
350	TCGA-G3-A25S-01A-11R-A16W-07	Activated CD8 T cell	0.422286349826859	0.034	ClusterA
351	TCGA-DD-AAEG-01A-11R-A39D-07	Activated CD8 T cell	0.163023204898897	0.016	ClusterA
352	TCGA-UB-A7ME-01A-11R-A33J-07	Activated CD8 T cell	0.600369573620314	0.047	ClusterB
353	TCGA-YA-A8S7-01A-11R-A37K-07	Activated CD8 T cell	0.368431193844226	0.021	ClusterB
354	TCGA-DD-A4NQ-01A-21R-A28V-07	Activated CD8 T cell	0.263693456352557	0.018	ClusterB
355	TCGA-DD-AADU-01A-11R-A41C-07	Activated CD8 T cell	0.311795875026272	0.032	ClusterA
356	TCGA-DD-AAVY-01A-11R-A41C-07	Activated CD8 T cell	0.227961091808974	0.028	ClusterA
357	TCGA-2Y-A9H2-01A-12R-A38B-07	Activated CD8 T cell	0.288587708381921	0.027	ClusterB
358	TCGA-CC-5260-01A-01R-A131-07	Activated CD8 T cell	0.350610309341162	0.031	ClusterB
359	TCGA-CC-A7IF-01A-11R-A33J-07	Activated CD8 T cell	0.222103582304087	0.025	ClusterA
360	TCGA-DD-A3A5-01A-11R-A22L-07	Activated CD8 T cell	0.38846575654513	0.039	ClusterA
361	TCGA-DD-AACY-01A-11R-A41C-07	Activated CD8 T cell	0.355262291412354	0.031	ClusterA
362	TCGA-DD-AACC-01A-11R-A41C-07	Activated CD8 T cell	0.919807593880335	0.046	ClusterA
363	TCGA-CC-A7IH-01A-11R-A33J-07	Activated CD8 T cell	0.241007511153088	0.029	ClusterA
364	TCGA-BW-A5NO-01A-11R-A27V-07	Activated CD8 T cell	0.419791768706859	0.033	ClusterA
365	TCGA-CC-A7IJ-01A-11R-A33R-07	Activated CD8 T cell	0.726409234844632	0.04	ClusterB
366	TCGA-G3-AAV1-01A-11R-A38B-07	Activated CD8 T cell	0.235261566887021	0.021	ClusterA
367	TCGA-DD-AACI-01A-11R-A41C-07	Activated CD8 T cell	0.793862257718583	0.046	ClusterB
368	TCGA-CC-A9FS-01A-11R-A37K-07	Activated CD8 T cell	0.284293908123912	0.026	ClusterA
369	TCGA-GJ-A3OU-01A-31R-A38B-07	Activated CD8 T cell	0.639679937965286	0.03	ClusterB
370	TCGA-5R-AA1C-01A-11R-A41C-07	Central memory CD8 T cell	0.374105117931604	0.038	ClusterA
371	TCGA-ED-A66Y-01A-11R-A311-07	Central memory CD8 T cell	0.181711665832898	0.025	ClusterB
372	TCGA-DD-AAEI-01A-11R-A41C-07	Central memory CD8 T cell	0.625574350646896	0.045	ClusterA
373	TCGA-ED-A8O5-01A-11R-A36F-07	Central memory CD8 T cell	0.469438240088446	0.05	ClusterA
374	TCGA-DD-AACH-01A-11R-A41C-07	Central memory CD8 T cell	0.459288784540493	0.035	ClusterB
375	TCGA-FV-A3R3-01A-11R-A22L-07	Central memory CD8 T cell	0.657204720333677	0.047	ClusterA
376	TCGA-G3-A5SJ-01A-11R-A27V-07	Central memory CD8 T cell	0.581623166171741	0.036	ClusterB
377	TCGA-HP-A5MZ-01A-21R-A27V-07	Central memory CD8 T cell	0.708763734149872	0.042	ClusterA
378	TCGA-ZP-A9D0-01A-11R-A37K-07	Central memory CD8 T cell	0.499027656965369	0.053	ClusterA
379	TCGA-BC-A10W-01A-11R-A131-07	Central memory CD8 T cell	0.649085343730459	0.045	ClusterB
380	TCGA-DD-A4NH-01A-11R-A27V-07	Central memory CD8 T cell	0.615240367303335	0.041	ClusterB
381	TCGA-G3-A25Z-01A-11R-A16W-07	Central memory CD8 T cell	0.484377244437043	0.038	ClusterA
382	TCGA-DD-AACX-01A-11R-A41C-07	Central memory CD8 T cell	0.555869094027285	0.053	ClusterA
383	TCGA-BC-A10X-01A-11R-A131-07	Central memory CD8 T cell	0.587325271944534	0.039	ClusterA
384	TCGA-DD-AACD-01A-11R-A41C-07	Central memory CD8 T cell	0.515310332546745	0.04	ClusterA
385	TCGA-NI-A8LF-01A-11R-A36F-07	Central memory CD8 T cell	0.423337948229453	0.036	ClusterA
386	TCGA-EP-A2KA-01A-11R-A180-07	Central memory CD8 T cell	0.580651728817119	0.036	ClusterB
387	TCGA-ZP-A9D4-01A-11R-A37K-07	Central memory CD8 T cell	0.584044764910726	0.062	ClusterA
388	TCGA-DD-AADQ-01A-11R-A41C-07	Central memory CD8 T cell	0.473997902246528	0.043	ClusterA
389	TCGA-DD-AAE7-01A-11R-A41C-07	Central memory CD8 T cell	0.399925632901406	0.029	ClusterA
390	TCGA-GJ-A9DB-01A-11R-A37K-07	Central memory CD8 T cell	0.594753838637428	0.045	ClusterA
391	TCGA-DD-A3A3-01A-11R-A22L-07	Central memory CD8 T cell	0.347101764795673	0.032	ClusterB
392	TCGA-FV-A3I0-01A-11R-A22L-07	Central memory CD8 T cell	0.248553413740642	0.021	ClusterB
393	TCGA-DD-A1ED-01A-11R-A155-07	Central memory CD8 T cell	0.572154321390642	0.035	ClusterA
394	TCGA-5C-A9VG-01A-11R-A37K-07	Central memory CD8 T cell	0.457890995985108	0.045	ClusterA
395	TCGA-EP-A2KB-01A-11R-A180-07	Central memory CD8 T cell	0.32457688438345	0.032	ClusterA
396	TCGA-CC-A8HU-01A-11R-A36F-07	Central memory CD8 T cell	0.648244452368711	0.071	ClusterA
397	TCGA-DD-AACN-01A-11R-A41C-07	Central memory CD8 T cell	0.406391335489579	0.037	ClusterA
398	TCGA-PD-A5DF-01A-11R-A27V-07	Central memory CD8 T cell	0.589770983666834	0.041	ClusterB
399	TCGA-DD-A1EF-01A-11R-A131-07	Central memory CD8 T cell	0.544015661144578	0.05	ClusterB
400	TCGA-GJ-A6C0-01A-12R-A311-07	Central memory CD8 T cell	0.763924616168422	0.047	ClusterA
401	TCGA-DD-A11D-01A-11R-A131-07	Central memory CD8 T cell	0.519480435672046	0.045	ClusterA
402	TCGA-DD-AADJ-01A-11R-A41C-07	Central memory CD8 T cell	0.344219091126295	0.031	ClusterA
403	TCGA-DD-AADW-01A-11R-A39D-07	Central memory CD8 T cell	0.34790778580865	0.036	ClusterB
404	TCGA-XR-A8TF-01A-11R-A36F-07	Central memory CD8 T cell	0.404286613140907	0.042	ClusterA
405	TCGA-MI-A75G-01A-11R-A32O-07	Central memory CD8 T cell	0.414575595230773	0.047	ClusterA
406	TCGA-DD-AAD1-01A-11R-A41C-07	Central memory CD8 T cell	0.606746877861851	0.039	ClusterB
407	TCGA-ED-A7XO-01A-11R-A352-07	Central memory CD8 T cell	0.557445052176139	0.038	ClusterA
408	TCGA-CC-A5UE-01A-11R-A28V-07	Central memory CD8 T cell	0.340661099669252	0.03	ClusterB
409	TCGA-DD-A73D-01A-12R-A32O-07	Central memory CD8 T cell	0.415504656388731	0.06	ClusterA
410	TCGA-DD-AACT-01A-11R-A41C-07	Central memory CD8 T cell	0.570568338361373	0.042	ClusterB
411	TCGA-XR-A8TE-01A-11R-A36F-07	Central memory CD8 T cell	0.288043578196683	0.029	ClusterB
412	TCGA-DD-A39X-01A-11R-A213-07	Central memory CD8 T cell	0.484389521639814	0.041	ClusterB
413	TCGA-WQ-AB4B-01A-11R-A41C-07	Central memory CD8 T cell	0.455856452820481	0.036	ClusterA
414	TCGA-DD-AACO-01A-11R-A41C-07	Central memory CD8 T cell	0.441578653869794	0.032	ClusterA
415	TCGA-CC-A1HT-01A-11R-A131-07	Central memory CD8 T cell	0.697839555910338	0.038	ClusterB
416	TCGA-DD-AADS-01A-11R-A41C-07	Central memory CD8 T cell	0.578494652662675	0.041	ClusterA
417	TCGA-DD-AADA-01A-11R-A41C-07	Central memory CD8 T cell	0.451096751108597	0.037	ClusterA
418	TCGA-CC-A9FW-01A-11R-A37K-07	Central memory CD8 T cell	0.443526145362131	0.044	ClusterB
419	TCGA-DD-AAW1-01A-11R-A41C-07	Central memory CD8 T cell	0.377552756931813	0.041	ClusterA
420	TCGA-G3-A5SK-01A-11R-A27V-07	Central memory CD8 T cell	0.559348910758848	0.039	ClusterA
421	TCGA-RC-A7SH-01A-11R-A38B-07	Central memory CD8 T cell	0.380373591414516	0.049	ClusterB
422	TCGA-DD-A1EL-01A-11R-A155-07	Central memory CD8 T cell	0.355549607616936	0.032	ClusterB
423	TCGA-MR-A520-01A-11R-A266-07	Central memory CD8 T cell	0.363952997699907	0.033	ClusterA
424	TCGA-WX-AA47-01A-11R-A39D-07	Central memory CD8 T cell	0.483504928405025	0.057	ClusterB
425	TCGA-CC-A3MB-01A-11R-A213-07	Central memory CD8 T cell	0.397087011983026	0.035	ClusterB
426	TCGA-DD-AAEE-01A-11R-A41C-07	Central memory CD8 T cell	0.310553878419701	0.033	ClusterA
427	TCGA-DD-AAE3-01A-11R-A41C-07	Central memory CD8 T cell	0.368325641933832	0.03	ClusterA
428	TCGA-2Y-A9GT-01A-11R-A38B-07	Central memory CD8 T cell	0.598119710858671	0.041	ClusterA
429	TCGA-5R-AAAM-01A-12R-A41C-07	Central memory CD8 T cell	0.807862526795343	0.05	ClusterA
430	TCGA-DD-A115-01A-11R-A131-07	Central memory CD8 T cell	0.550666920734791	0.042	ClusterA
431	TCGA-DD-A39W-01A-11R-A213-07	Central memory CD8 T cell	0.255083341305524	0.027	ClusterB
432	TCGA-2Y-A9H0-01A-11R-A38B-07	Central memory CD8 T cell	0.695353821571094	0.054	ClusterA
433	TCGA-DD-AAD8-01A-11R-A41C-07	Central memory CD8 T cell	0.532979445551547	0.046	ClusterA
434	TCGA-G3-A7M6-01A-11R-A33R-07	Central memory CD8 T cell	0.289053708708572	0.026	ClusterB
435	TCGA-2V-A95S-01A-11R-A37K-07	Central memory CD8 T cell	0.510427946613783	0.028	ClusterB
436	TCGA-G3-A3CK-01A-11R-A213-07	Central memory CD8 T cell	0.510522377985265	0.041	ClusterA
437	TCGA-DD-A3A2-01A-11R-A213-07	Central memory CD8 T cell	0.39899426630046	0.039	ClusterA
438	TCGA-G3-A3CH-01A-11R-A22L-07	Central memory CD8 T cell	0.405875848690066	0.031	ClusterA
439	TCGA-DD-A1EI-01A-11R-A131-07	Central memory CD8 T cell	0.500007007677017	0.037	ClusterA
440	TCGA-CC-A5UD-01A-11R-A28V-07	Central memory CD8 T cell	0.333269337559316	0.032	ClusterB
441	TCGA-2Y-A9GW-01A-11R-A38B-07	Central memory CD8 T cell	0.660532062325527	0.041	ClusterB
442	TCGA-CC-A7IE-01A-21R-A38B-07	Central memory CD8 T cell	0.465883231378725	0.032	ClusterB
443	TCGA-RC-A6M4-01A-11R-A32O-07	Central memory CD8 T cell	0.37195521258596	0.053	ClusterA
444	TCGA-ZS-A9CG-01A-11R-A37K-07	Central memory CD8 T cell	0.399571192614577	0.036	ClusterA
445	TCGA-DD-AACL-01A-11R-A41C-07	Central memory CD8 T cell	0.846883961056144	0.048	ClusterB
446	TCGA-DD-AADC-01A-11R-A41C-07	Central memory CD8 T cell	0.31145409260173	0.031	ClusterB
447	TCGA-DD-AAD6-01A-11R-A41C-07	Central memory CD8 T cell	0.366096707840869	0.037	ClusterB
448	TCGA-ZP-A9D1-01A-11R-A38B-07	Central memory CD8 T cell	0.591721583772863	0.043	ClusterA
449	TCGA-DD-A3A9-01A-11R-A266-07	Central memory CD8 T cell	0.501354832546895	0.04	ClusterB
450	TCGA-WQ-A9G7-01A-11R-A37K-07	Central memory CD8 T cell	0.239096749381309	0.025	ClusterB
451	TCGA-DD-AAW0-01A-11R-A41C-07	Central memory CD8 T cell	0.6431327048177	0.043	ClusterA
452	TCGA-DD-AAD2-01A-11R-A41C-07	Central memory CD8 T cell	0.61316596229226	0.039	ClusterA
453	TCGA-BC-A112-01A-11R-A131-07	Central memory CD8 T cell	0.446118545011456	0.035	ClusterB
454	TCGA-2Y-A9GZ-01A-11R-A39D-07	Central memory CD8 T cell	0.475829680672243	0.049	ClusterA
455	TCGA-XR-A8TG-01A-11R-A36F-07	Central memory CD8 T cell	0.54327159171207	0.039	ClusterA
456	TCGA-K7-AAU7-01A-11R-A38B-07	Central memory CD8 T cell	0.440367548815863	0.03	ClusterB
457	TCGA-G3-A25Y-01A-11R-A16W-07	Central memory CD8 T cell	0.582532282645962	0.045	ClusterB
458	TCGA-BC-A10S-01A-22R-A131-07	Central memory CD8 T cell	0.659848645599489	0.044	ClusterA
459	TCGA-BC-A216-01A-11R-A155-07	Central memory CD8 T cell	0.441018301043843	0.033	ClusterA
460	TCGA-DD-A4NR-01A-11R-A311-07	Central memory CD8 T cell	0.750157264009052	0.04	ClusterB
461	TCGA-CC-A7IG-01A-11R-A33J-07	Central memory CD8 T cell	0.442345225279198	0.039	ClusterB
462	TCGA-DD-A119-01A-11R-A131-07	Central memory CD8 T cell	0.374822644107252	0.032	ClusterA
463	TCGA-BC-A217-01A-11R-A155-07	Central memory CD8 T cell	0.744821952734985	0.065	ClusterA
464	TCGA-EP-A2KC-01A-11R-A213-07	Central memory CD8 T cell	0.417789786740874	0.039	ClusterB
465	TCGA-CC-5259-01A-31R-A213-07	Central memory CD8 T cell	0.467144009816544	0.038	ClusterB
466	TCGA-2Y-A9GY-01A-11R-A38B-07	Central memory CD8 T cell	0.637185913687967	0.039	ClusterB
467	TCGA-BC-A3KG-01A-11R-A213-07	Central memory CD8 T cell	0.371032143920681	0.043	ClusterA
468	TCGA-DD-A118-01A-11R-A131-07	Central memory CD8 T cell	0.563889172966111	0.056	ClusterA
469	TCGA-DD-A4NJ-01A-11R-A27V-07	Central memory CD8 T cell	0.667528443595763	0.047	ClusterA
470	TCGA-K7-A6G5-01A-11R-A311-07	Central memory CD8 T cell	0.680039541247683	0.049	ClusterA
471	TCGA-UB-A7MF-01A-11R-A33J-07	Central memory CD8 T cell	0.688236481987034	0.044	ClusterA
472	TCGA-DD-AADG-01A-11R-A41C-07	Central memory CD8 T cell	0.331177775201412	0.042	ClusterA
473	TCGA-G3-A7M5-01A-11R-A33R-07	Central memory CD8 T cell	0.450810638109712	0.045	ClusterA
474	TCGA-MI-A75C-01A-11R-A32O-07	Central memory CD8 T cell	0.521037666447359	0.046	ClusterB
475	TCGA-ED-A82E-01A-11R-A352-07	Central memory CD8 T cell	0.248152448469131	0.029	ClusterB
476	TCGA-NI-A4U2-01A-11R-A28V-07	Central memory CD8 T cell	0.345812826460981	0.031	ClusterA
477	TCGA-2Y-A9H3-01A-11R-A38B-07	Central memory CD8 T cell	0.564355889154413	0.035	ClusterB
478	TCGA-CC-A7II-01A-11R-A33J-07	Central memory CD8 T cell	0.107622654406908	0.013	ClusterB
479	TCGA-DD-A3A4-01A-11R-A22L-07	Central memory CD8 T cell	0.556061549430287	0.061	ClusterA
480	TCGA-G3-AAV6-01A-21R-A37K-07	Central memory CD8 T cell	0.405994761685667	0.045	ClusterB
481	TCGA-DD-A113-01A-11R-A131-07	Central memory CD8 T cell	0.622052421178146	0.05	ClusterA
482	TCGA-UB-A7MB-01A-11R-A33R-07	Central memory CD8 T cell	0.412646381220014	0.044	ClusterA
483	TCGA-DD-AAVX-01A-11R-A41C-07	Central memory CD8 T cell	0.53777877508883	0.04	ClusterA
484	TCGA-DD-A73A-01A-12R-A32O-07	Central memory CD8 T cell	0.472726352378586	0.037	ClusterA
485	TCGA-DD-AADD-01A-11R-A41C-07	Central memory CD8 T cell	0.517532188167034	0.057	ClusterA
486	TCGA-ED-A66X-01A-11R-A311-07	Central memory CD8 T cell	0.68393583784247	0.048	ClusterB
487	TCGA-2Y-A9H6-01A-11R-A39D-07	Central memory CD8 T cell	0.561191023420547	0.041	ClusterA
488	TCGA-G3-A3CI-01A-11R-A213-07	Central memory CD8 T cell	0.560433770720536	0.038	ClusterA
489	TCGA-CC-A7IL-01A-11R-A33R-07	Central memory CD8 T cell	0.411519837332552	0.052	ClusterA
490	TCGA-DD-A4NE-01A-11R-A27V-07	Central memory CD8 T cell	0.307553596214072	0.032	ClusterA
491	TCGA-CC-A9FV-01A-11R-A37K-07	Central memory CD8 T cell	0.641202031637767	0.036	ClusterB
492	TCGA-DD-AACZ-01A-11R-A41C-07	Central memory CD8 T cell	0.783154350281264	0.042	ClusterB
493	TCGA-DD-AAE4-01A-11R-A41C-07	Central memory CD8 T cell	0.531824256670433	0.032	ClusterA
494	TCGA-ED-A5KG-01A-11R-A27V-07	Central memory CD8 T cell	0.560430161850103	0.027	ClusterB
495	TCGA-DD-A4ND-01A-11R-A266-07	Central memory CD8 T cell	0.569214108432421	0.036	ClusterA
496	TCGA-RC-A6M5-01A-11R-A32O-07	Central memory CD8 T cell	0.670683782851631	0.055	ClusterA
497	TCGA-FV-A2QQ-01A-11R-A22L-07	Central memory CD8 T cell	0.597364031973962	0.045	ClusterA
498	TCGA-CC-A8HS-01A-11R-A36F-07	Central memory CD8 T cell	0.213706221877926	0.025	ClusterB
499	TCGA-DD-A1EH-01A-11R-A131-07	Central memory CD8 T cell	0.522872231009795	0.05	ClusterB
500	TCGA-2Y-A9GX-01A-11R-A38B-07	Central memory CD8 T cell	0.686383283853341	0.038	ClusterA
501	TCGA-DD-A73F-01A-11R-A32O-07	Central memory CD8 T cell	0.700861174661578	0.044	ClusterA
502	TCGA-BC-A10Z-01A-11R-A131-07	Central memory CD8 T cell	0.543418882687759	0.065	ClusterA
503	TCGA-BC-A69H-01A-11R-A311-07	Central memory CD8 T cell	0.584636124670035	0.043	ClusterB
504	TCGA-DD-AADR-01A-11R-A41C-07	Central memory CD8 T cell	0.407097862054722	0.032	ClusterA
505	TCGA-ZP-A9CV-01A-11R-A38B-07	Central memory CD8 T cell	0.740596670493331	0.053	ClusterA
506	TCGA-ED-A7XP-01A-11R-A352-07	Central memory CD8 T cell	0.55369660353387	0.043	ClusterA
507	TCGA-DD-A4NL-01A-11R-A28V-07	Central memory CD8 T cell	0.558869445126111	0.042	ClusterA
508	TCGA-G3-A5SM-01A-12R-A28V-07	Central memory CD8 T cell	0.587102151413914	0.039	ClusterA
509	TCGA-FV-A2QR-01A-11R-A213-07	Central memory CD8 T cell	0.547113610182148	0.044	ClusterA
510	TCGA-DD-AACK-01A-11R-A41C-07	Central memory CD8 T cell	0.477642475004778	0.043	ClusterA
511	TCGA-5R-AA1D-01A-11R-A38B-07	Central memory CD8 T cell	0.74764391450273	0.049	ClusterA
512	TCGA-CC-A123-01A-11R-A131-07	Central memory CD8 T cell	0.580151176222872	0.048	ClusterB
513	TCGA-CC-A7IK-01A-12R-A33R-07	Central memory CD8 T cell	0.39727525403723	0.051	ClusterA
514	TCGA-DD-AADY-01A-11R-A41C-07	Central memory CD8 T cell	0.457437196350998	0.046	ClusterA
515	TCGA-DD-A39V-01A-11R-A213-07	Central memory CD8 T cell	0.436274942915247	0.031	ClusterB
516	TCGA-G3-A25V-01A-11R-A16W-07	Central memory CD8 T cell	0.636327343143171	0.04	ClusterA
517	TCGA-2Y-A9H9-01A-21R-A39D-07	Central memory CD8 T cell	0.568458908681542	0.05	ClusterA
518	TCGA-BC-A8YO-01A-11R-A37K-07	Central memory CD8 T cell	0.591727268818208	0.041	ClusterB
519	TCGA-RC-A7S9-01A-11R-A33R-07	Central memory CD8 T cell	0.413112905602287	0.036	ClusterA
520	TCGA-G3-AAV3-01A-11R-A37K-07	Central memory CD8 T cell	0.490858060089566	0.035	ClusterA
521	TCGA-UB-AA0V-01A-11R-A38B-07	Central memory CD8 T cell	0.512092102539061	0.037	ClusterA
522	TCGA-2Y-A9H5-01A-11R-A38B-07	Central memory CD8 T cell	0.476033528945349	0.04	ClusterB
523	TCGA-CC-A8HV-01A-11R-A36F-07	Central memory CD8 T cell	0.30843321365968	0.036	ClusterB
524	TCGA-BC-A5W4-01A-11R-A28V-07	Central memory CD8 T cell	0.525962858753684	0.06	ClusterA
525	TCGA-DD-A3A7-01A-11R-A22L-07	Central memory CD8 T cell	0.390224903543091	0.036	ClusterB
526	TCGA-G3-AAV7-01A-11R-A38B-07	Central memory CD8 T cell	0.467802207772724	0.032	ClusterB
527	TCGA-DD-A4NI-01A-11R-A27V-07	Central memory CD8 T cell	0.525386870405601	0.036	ClusterA
528	TCGA-CC-A9FU-01A-11R-A37K-07	Central memory CD8 T cell	0.509251757591704	0.058	ClusterB
529	TCGA-DD-AAE0-01A-11R-A41C-07	Central memory CD8 T cell	0.119183771983644	0.013	ClusterB
530	TCGA-CC-5264-01A-01R-A131-07	Central memory CD8 T cell	0.558546433219771	0.05	ClusterB
531	TCGA-DD-AADB-01A-11R-A41C-07	Central memory CD8 T cell	0.639048732050517	0.045	ClusterB
532	TCGA-BC-A10Y-01A-11R-A131-07	Central memory CD8 T cell	0.591775582121235	0.052	ClusterA
533	TCGA-CC-A3MA-01A-11R-A213-07	Central memory CD8 T cell	0.200854024132292	0.021	ClusterB
534	TCGA-DD-A73B-01A-12R-A32O-07	Central memory CD8 T cell	0.431640853670252	0.043	ClusterA
535	TCGA-RC-A7SF-01A-11R-A352-07	Central memory CD8 T cell	0.395760312241359	0.036	ClusterA
536	TCGA-DD-AACW-01A-11R-A41C-07	Central memory CD8 T cell	0.564685286097372	0.054	ClusterA
537	TCGA-DD-AACB-01A-11R-A41C-07	Central memory CD8 T cell	0.546327966418675	0.039	ClusterB
538	TCGA-DD-A3A8-01A-11R-A22L-07	Central memory CD8 T cell	0.29055426097843	0.033	ClusterA
539	TCGA-CC-5258-01A-01R-A131-07	Central memory CD8 T cell	0.658896293057005	0.049	ClusterB
540	TCGA-5C-AAPD-01A-21R-A39D-07	Central memory CD8 T cell	0.534198394921896	0.033	ClusterB
541	TCGA-ED-A459-01A-11R-A266-07	Central memory CD8 T cell	0.612041893557001	0.046	ClusterB
542	TCGA-DD-AAE2-01A-11R-A41C-07	Central memory CD8 T cell	0.493110067743767	0.036	ClusterA
543	TCGA-DD-AAW3-01A-11R-A41C-07	Central memory CD8 T cell	0.382488297814393	0.047	ClusterA
544	TCGA-BW-A5NP-01A-11R-A27V-07	Central memory CD8 T cell	0.379017935064726	0.048	ClusterB
545	TCGA-DD-A4NK-01A-11R-A28V-07	Central memory CD8 T cell	0.463658643592025	0.05	ClusterA
546	TCGA-DD-AA3A-01A-11R-A37K-07	Central memory CD8 T cell	0	0	ClusterB
547	TCGA-DD-A73G-01A-22R-A32O-07	Central memory CD8 T cell	0.564616447283515	0.048	ClusterB
548	TCGA-XR-A8TD-01A-12R-A39D-07	Central memory CD8 T cell	0.642825811418659	0.036	ClusterA
549	TCGA-KR-A7K0-01A-12R-A33R-07	Central memory CD8 T cell	0.448119489145436	0.036	ClusterA
550	TCGA-DD-A11A-01A-11R-A131-07	Central memory CD8 T cell	0.550387991204396	0.05	ClusterA
551	TCGA-DD-AADM-01A-11R-A41C-07	Central memory CD8 T cell	0.483412864929991	0.039	ClusterA
552	TCGA-DD-AACF-01A-11R-A41C-07	Central memory CD8 T cell	0.579933875800884	0.043	ClusterA
553	TCGA-DD-AADV-01A-11R-A39D-07	Central memory CD8 T cell	0.538889725091633	0.046	ClusterA
554	TCGA-5C-A9VH-01A-11R-A37K-07	Central memory CD8 T cell	0.3925525748295	0.038	ClusterB
555	TCGA-DD-A4NV-01A-11R-A311-07	Central memory CD8 T cell	0.421729919945235	0.038	ClusterA
556	TCGA-DD-A3A6-01A-11R-A22L-07	Central memory CD8 T cell	0.311490231645304	0.021	ClusterB
557	TCGA-FV-A3I1-01A-11R-A22L-07	Central memory CD8 T cell	0.540833158973982	0.037	ClusterB
558	TCGA-DD-AAVZ-01A-11R-A41C-07	Central memory CD8 T cell	0.490207456936323	0.046	ClusterA
559	TCGA-ZS-A9CD-01A-11R-A37K-07	Central memory CD8 T cell	0.504007332465893	0.039	ClusterA
560	TCGA-UB-A7MD-01A-12R-A352-07	Central memory CD8 T cell	0.482729573536498	0.033	ClusterA
561	TCGA-DD-A1EB-01A-11R-A131-07	Central memory CD8 T cell	0.408695111263915	0.041	ClusterA
562	TCGA-WJ-A86L-01A-12R-A39D-07	Central memory CD8 T cell	0.545383340094211	0.064	ClusterB
563	TCGA-FV-A4ZQ-01A-11R-A266-07	Central memory CD8 T cell	0.496365663380389	0.033	ClusterB
564	TCGA-LG-A9QD-01A-11R-A38B-07	Central memory CD8 T cell	0.484583180873611	0.043	ClusterA
565	TCGA-DD-AAD5-01A-11R-A41C-07	Central memory CD8 T cell	0.725194617187638	0.053	ClusterB
566	TCGA-DD-AADL-01A-11R-A41C-07	Central memory CD8 T cell	0.551677956728378	0.057	ClusterA
567	TCGA-G3-A7M7-01A-12R-A352-07	Central memory CD8 T cell	0.521758907751893	0.052	ClusterA
568	TCGA-MR-A8JO-01A-12R-A36F-07	Central memory CD8 T cell	0.506980169857648	0.033	ClusterB
569	TCGA-DD-AAE1-01A-11R-A41C-07	Central memory CD8 T cell	0.521167559677866	0.05	ClusterA
570	TCGA-DD-A11C-01A-11R-A131-07	Central memory CD8 T cell	0.59175656193653	0.046	ClusterA
571	TCGA-RG-A7D4-01A-12R-A33R-07	Central memory CD8 T cell	0.600981085196557	0.043	ClusterB
572	TCGA-BC-A10Q-01A-11R-A131-07	Central memory CD8 T cell	0.424116322977386	0.046	ClusterB
573	TCGA-WX-AA46-01A-11R-A39D-07	Central memory CD8 T cell	0.425420574579637	0.034	ClusterA
574	TCGA-MI-A75E-01A-11R-A32O-07	Central memory CD8 T cell	0.509276864940129	0.036	ClusterA
575	TCGA-FV-A23B-01A-11R-A16W-07	Central memory CD8 T cell	0.480177831029381	0.037	ClusterA
576	TCGA-2Y-A9H1-01A-11R-A38B-07	Central memory CD8 T cell	0.485021461115591	0.037	ClusterA
577	TCGA-CC-5262-01A-01R-A131-07	Central memory CD8 T cell	0.682371483390448	0.042	ClusterB
578	TCGA-DD-A4NF-01A-11R-A27V-07	Central memory CD8 T cell	0.34151302799381	0.039	ClusterA
579	TCGA-DD-AADK-01A-11R-A41C-07	Central memory CD8 T cell	0.388388221588272	0.029	ClusterB
580	TCGA-BC-A10U-01A-11R-A131-07	Central memory CD8 T cell	0.505062843282359	0.046	ClusterA
581	TCGA-DD-A4NP-01A-11R-A28V-07	Central memory CD8 T cell	0.386626163469844	0.037	ClusterA
582	TCGA-FV-A3R2-01A-11R-A22L-07	Central memory CD8 T cell	0.470149208065188	0.042	ClusterA
583	TCGA-DD-AADF-01A-11R-A41C-07	Central memory CD8 T cell	0.536086106112463	0.05	ClusterA
584	TCGA-ZP-A9D2-01A-11R-A38B-07	Central memory CD8 T cell	0.348248664787106	0.029	ClusterB
585	TCGA-DD-AACP-01A-11R-A41C-07	Central memory CD8 T cell	0.38473361236139	0.041	ClusterB
586	TCGA-BD-A3ER-01A-11R-A213-07	Central memory CD8 T cell	0.591871560376968	0.041	ClusterA
587	TCGA-RC-A6M3-01A-11R-A32O-07	Central memory CD8 T cell	0.394523879512261	0.032	ClusterB
588	TCGA-ZP-A9CY-01A-11R-A38B-07	Central memory CD8 T cell	0.623580909202566	0.048	ClusterA
589	TCGA-DD-AACA-01A-11R-A41C-07	Central memory CD8 T cell	0.444560971513952	0.048	ClusterA
590	TCGA-BC-A110-01A-11R-A131-07	Central memory CD8 T cell	0.621871931636984	0.033	ClusterA
591	TCGA-UB-A7MA-01A-11R-A33R-07	Central memory CD8 T cell	0.2150398370832	0.019	ClusterB
592	TCGA-KR-A7K2-01A-12R-A33R-07	Central memory CD8 T cell	0.517167712041529	0.042	ClusterA
593	TCGA-DD-A1EC-01A-21R-A131-07	Central memory CD8 T cell	0.624317506968085	0.035	ClusterB
594	TCGA-DD-AADN-01A-11R-A41C-07	Central memory CD8 T cell	0.449719259495668	0.028	ClusterB
595	TCGA-2Y-A9HA-01A-11R-A39D-07	Central memory CD8 T cell	0.529821163728754	0.054	ClusterA
596	TCGA-K7-A5RG-01A-11R-A28V-07	Central memory CD8 T cell	0.704780922446254	0.036	ClusterA
597	TCGA-T1-A6J8-01A-11R-A32O-07	Central memory CD8 T cell	0.574611243998252	0.052	ClusterA
598	TCGA-CC-A3MC-01A-11R-A22L-07	Central memory CD8 T cell	0.52185691694055	0.039	ClusterA
599	TCGA-ES-A2HS-01A-11R-A180-07	Central memory CD8 T cell	0.463691740920165	0.046	ClusterA
600	TCGA-G3-A25T-01A-11R-A16W-07	Central memory CD8 T cell	0.341969260047842	0.032	ClusterB
601	TCGA-2Y-A9GU-01A-11R-A38B-07	Central memory CD8 T cell	0.513918672964663	0.056	ClusterA
602	TCGA-CC-A8HT-01A-11R-A36F-07	Central memory CD8 T cell	0.66401224884868	0.048	ClusterB
603	TCGA-ED-A7PX-01A-51R-A352-07	Central memory CD8 T cell	0.268532947718608	0.024	ClusterB
604	TCGA-LG-A9QC-01A-11R-A37K-07	Central memory CD8 T cell	0.432912428874135	0.046	ClusterB
605	TCGA-DD-AAE9-01A-11R-A41C-07	Central memory CD8 T cell	0.344258881106718	0.04	ClusterB
606	TCGA-K7-A5RF-01A-11R-A28V-07	Central memory CD8 T cell	0.693686169412512	0.042	ClusterA
607	TCGA-XR-A8TC-01A-11R-A36F-07	Central memory CD8 T cell	0.454109180028884	0.049	ClusterA
608	TCGA-G3-AAV0-01A-11R-A37K-07	Central memory CD8 T cell	0.295118072549145	0.029	ClusterA
609	TCGA-DD-AAEK-01A-11R-A41C-07	Central memory CD8 T cell	0.683073533610182	0.044	ClusterA
610	TCGA-DD-A4NO-01A-11R-A28V-07	Central memory CD8 T cell	0.594662012550465	0.051	ClusterA
611	TCGA-ZS-A9CE-01A-11R-A37K-07	Central memory CD8 T cell	0.414663963327966	0.051	ClusterA
612	TCGA-ED-A7PZ-01A-11R-A33R-07	Central memory CD8 T cell	0.334156825698129	0.041	ClusterB
613	TCGA-HP-A5N0-01A-11R-A28V-07	Central memory CD8 T cell	0.550529250008082	0.043	ClusterA
614	TCGA-ED-A8O6-01A-11R-A36F-07	Central memory CD8 T cell	0.431364258344149	0.043	ClusterB
615	TCGA-CC-A3M9-01A-11R-A213-07	Central memory CD8 T cell	0.703281082398656	0.033	ClusterB
616	TCGA-DD-AACS-01A-11R-A41C-07	Central memory CD8 T cell	0.451272035156709	0.047	ClusterA
617	TCGA-DD-AAC8-01A-11R-A41C-07	Central memory CD8 T cell	0.59177495440273	0.057	ClusterB
618	TCGA-KR-A7K8-01A-11R-A33J-07	Central memory CD8 T cell	0.519440606943185	0.033	ClusterA
619	TCGA-DD-A1EJ-01A-11R-A155-07	Central memory CD8 T cell	0.662746390615568	0.058	ClusterB
620	TCGA-DD-AAED-01A-12R-A41C-07	Central memory CD8 T cell	0.482060103026385	0.043	ClusterB
621	TCGA-DD-A1EE-01A-11R-A131-07	Central memory CD8 T cell	0.54036619877797	0.051	ClusterA
622	TCGA-WX-AA44-01A-11R-A39D-07	Central memory CD8 T cell	0.342038675942152	0.029	ClusterB
623	TCGA-DD-A1EG-01A-11R-A213-07	Central memory CD8 T cell	0.569841740705429	0.036	ClusterB
624	TCGA-2Y-A9H8-01A-11R-A39D-07	Central memory CD8 T cell	0.582406930690334	0.052	ClusterB
625	TCGA-RC-A7SB-01A-21R-A352-07	Central memory CD8 T cell	0.53616776018208	0.046	ClusterA
626	TCGA-ZP-A9CZ-01A-11R-A38B-07	Central memory CD8 T cell	0.657370973845419	0.044	ClusterA
627	TCGA-DD-A39Z-01A-11R-A213-07	Central memory CD8 T cell	0.295364099981138	0.033	ClusterB
628	TCGA-BD-A2L6-01A-11R-A213-07	Central memory CD8 T cell	0.42761090426791	0.037	ClusterA
629	TCGA-2Y-A9H7-01A-11R-A39D-07	Central memory CD8 T cell	0.529184628679929	0.047	ClusterA
630	TCGA-DD-AAD0-01A-11R-A41C-07	Central memory CD8 T cell	0.477890689403204	0.054	ClusterA
631	TCGA-G3-A25X-01A-11R-A16W-07	Central memory CD8 T cell	0.623008172210069	0.037	ClusterB
632	TCGA-DD-A4NB-01A-12R-A266-07	Central memory CD8 T cell	0.691301908505473	0.046	ClusterA
633	TCGA-BC-A10R-01A-11R-A131-07	Central memory CD8 T cell	0.384074866726855	0.035	ClusterA
634	TCGA-G3-AAV2-01A-11R-A37K-07	Central memory CD8 T cell	0.448569870032618	0.049	ClusterA
635	TCGA-DD-AAD3-01A-11R-A41C-07	Central memory CD8 T cell	0.557856962767595	0.04	ClusterA
636	TCGA-DD-A11B-01A-11R-A131-07	Central memory CD8 T cell	0.42188658941767	0.043	ClusterA
637	TCGA-CC-5261-01A-01R-A131-07	Central memory CD8 T cell	0.498026582062027	0.033	ClusterB
638	TCGA-DD-AAVW-01A-11R-A41C-07	Central memory CD8 T cell	0.552291707764583	0.04	ClusterA
639	TCGA-BC-A3KF-01A-11R-A213-07	Central memory CD8 T cell	0.451971430170945	0.046	ClusterA
640	TCGA-G3-A5SI-01A-31R-A27V-07	Central memory CD8 T cell	0.491577670648624	0.052	ClusterA
641	TCGA-DD-AAVU-01A-11R-A41C-07	Central memory CD8 T cell	0.562531578065668	0.057	ClusterA
642	TCGA-DD-AACQ-01A-11R-A41C-07	Central memory CD8 T cell	0.316527207600821	0.038	ClusterA
643	TCGA-G3-A3CG-01A-11R-A213-07	Central memory CD8 T cell	0.489967880727209	0.04	ClusterA
644	TCGA-DD-AAW2-01A-11R-A41C-07	Central memory CD8 T cell	0.468575645940797	0.054	ClusterA
645	TCGA-G3-AAV5-01A-11R-A37K-07	Central memory CD8 T cell	0.339709979917787	0.034	ClusterA
646	TCGA-G3-A7M8-01A-11R-A33R-07	Central memory CD8 T cell	0.524889835822042	0.04	ClusterA
647	TCGA-G3-A7M9-01A-23R-A352-07	Central memory CD8 T cell	0.228127266937594	0.024	ClusterB
648	TCGA-G3-AAV4-01A-11R-A38B-07	Central memory CD8 T cell	0.397150188863445	0.04	ClusterB
649	TCGA-EP-A3JL-01A-11R-A213-07	Central memory CD8 T cell	0.682652460556098	0.046	ClusterB
650	TCGA-MI-A75I-01A-11R-A32O-07	Central memory CD8 T cell	0.434387410714933	0.041	ClusterA
651	TCGA-FV-A4ZP-01A-12R-A266-07	Central memory CD8 T cell	0.511754831091622	0.036	ClusterB
652	TCGA-DD-AAVP-01A-11R-A41C-07	Central memory CD8 T cell	0.255957966519442	0.026	ClusterA
653	TCGA-DD-AAEH-01A-11R-A41C-07	Central memory CD8 T cell	0.456434732998953	0.031	ClusterA
654	TCGA-DD-A114-01A-11R-A131-07	Central memory CD8 T cell	0.645092845501588	0.035	ClusterB
655	TCGA-KR-A7K7-01A-11R-A33J-07	Central memory CD8 T cell	0.649562274239395	0.05	ClusterB
656	TCGA-O8-A75V-01A-11R-A32O-07	Central memory CD8 T cell	0.701805891189908	0.049	ClusterA
657	TCGA-BC-A69I-01A-11R-A311-07	Central memory CD8 T cell	0.553000047891451	0.044	ClusterA
658	TCGA-ED-A97K-01A-21R-A38B-07	Central memory CD8 T cell	0.517756357762368	0.039	ClusterB
659	TCGA-DD-A73C-01A-12R-A33J-07	Central memory CD8 T cell	0.523201371585244	0.048	ClusterA
660	TCGA-ES-A2HT-01A-12R-A180-07	Central memory CD8 T cell	0.61735202280965	0.046	ClusterA
661	TCGA-DD-A3A1-01A-11R-A213-07	Central memory CD8 T cell	0.568630867880469	0.043	ClusterA
662	TCGA-BC-A10T-01A-11R-A131-07	Central memory CD8 T cell	0.584077217708839	0.044	ClusterA
663	TCGA-DD-AAVQ-01A-11R-A41C-07	Central memory CD8 T cell	0.567826406940181	0.034	ClusterB
664	TCGA-G3-A6UC-01A-21R-A33J-07	Central memory CD8 T cell	0.52932196988159	0.067	ClusterA
665	TCGA-DD-A4NG-01A-11R-A27V-07	Central memory CD8 T cell	0.440195170051144	0.037	ClusterB
666	TCGA-EP-A12J-01A-11R-A131-07	Central memory CD8 T cell	0.531829201444163	0.055	ClusterA
667	TCGA-2Y-A9GS-01A-12R-A38B-07	Central memory CD8 T cell	0.537921207794137	0.041	ClusterA
668	TCGA-DD-AADO-01A-11R-A41C-07	Central memory CD8 T cell	0.643538686829227	0.045	ClusterB
669	TCGA-DD-AADP-01A-11R-A39D-07	Central memory CD8 T cell	0.521732883477422	0.043	ClusterA
670	TCGA-DD-AADI-01A-11R-A41C-07	Central memory CD8 T cell	0.56639505664377	0.038	ClusterB
671	TCGA-ED-A627-01A-12R-A311-07	Central memory CD8 T cell	0.615836077061487	0.033	ClusterA
672	TCGA-CC-5263-01A-01R-A131-07	Central memory CD8 T cell	0.660261285756085	0.049	ClusterB
673	TCGA-G3-A5SL-01A-11R-A27V-07	Central memory CD8 T cell	0.398057089510802	0.04	ClusterA
674	TCGA-DD-A4NS-01A-11R-A311-07	Central memory CD8 T cell	0.524731226834925	0.033	ClusterA
675	TCGA-DD-AACE-01A-11R-A41C-07	Central memory CD8 T cell	0.432282957380867	0.045	ClusterA
676	TCGA-RC-A7SK-01A-11R-A352-07	Central memory CD8 T cell	0.313816404820713	0.037	ClusterA
677	TCGA-DD-AAEA-01A-11R-A41C-07	Central memory CD8 T cell	0.433607127739057	0.035	ClusterA
678	TCGA-DD-AACG-01A-11R-A41C-07	Central memory CD8 T cell	0.625365463261933	0.047	ClusterB
679	TCGA-QA-A7B7-01A-11R-A32O-07	Central memory CD8 T cell	0.611468197521799	0.066	ClusterA
680	TCGA-FV-A495-01A-11R-A266-07	Central memory CD8 T cell	0.541442730633029	0.036	ClusterA
681	TCGA-DD-A4NN-01A-11R-A28V-07	Central memory CD8 T cell	0.389054065266088	0.046	ClusterB
682	TCGA-G3-A25U-01A-11R-A16W-07	Central memory CD8 T cell	0.661034058256128	0.067	ClusterA
683	TCGA-ED-A4XI-01A-11R-A266-07	Central memory CD8 T cell	0.634002169285252	0.043	ClusterA
684	TCGA-DD-A39Y-01A-11R-A213-07	Central memory CD8 T cell	0.3648293897422	0.033	ClusterB
685	TCGA-LG-A6GG-01A-11R-A311-07	Central memory CD8 T cell	0.47922915847997	0.042	ClusterA
686	TCGA-DD-A4NA-01A-11R-A266-07	Central memory CD8 T cell	0.627230920520127	0.05	ClusterB
687	TCGA-BW-A5NQ-01A-11R-A27V-07	Central memory CD8 T cell	0.544600639855478	0.037	ClusterA
688	TCGA-2Y-A9GV-01A-11R-A38B-07	Central memory CD8 T cell	0.762415127766327	0.053	ClusterA
689	TCGA-G3-A3CJ-01A-11R-A213-07	Central memory CD8 T cell	0.434783180044753	0.04	ClusterA
690	TCGA-G3-AAUZ-01A-11R-A38B-07	Central memory CD8 T cell	0.465479597833195	0.032	ClusterA
691	TCGA-DD-A73E-01A-12R-A32O-07	Central memory CD8 T cell	0.382817180832734	0.052	ClusterA
692	TCGA-BD-A3EP-01A-11R-A22L-07	Central memory CD8 T cell	0.688322237694492	0.042	ClusterB
693	TCGA-DD-AAEB-01A-11R-A41C-07	Central memory CD8 T cell	0.381630356983544	0.036	ClusterA
694	TCGA-UB-A7MC-01A-11R-A33R-07	Central memory CD8 T cell	0.441481760829315	0.049	ClusterA
695	TCGA-EP-A3RK-01A-11R-A22L-07	Central memory CD8 T cell	0.606106848096765	0.036	ClusterB
696	TCGA-MI-A75H-01A-11R-A32O-07	Central memory CD8 T cell	0.428791020079058	0.035	ClusterA
697	TCGA-2Y-A9H4-01A-11R-A38B-07	Central memory CD8 T cell	0.4176039159858	0.037	ClusterA
698	TCGA-DD-A1EA-01A-11R-A131-07	Central memory CD8 T cell	0.554469546681402	0.047	ClusterA
699	TCGA-CC-A5UC-01A-11R-A28V-07	Central memory CD8 T cell	0.436660591800525	0.032	ClusterB
700	TCGA-FV-A496-01A-11R-A266-07	Central memory CD8 T cell	0.306464745154297	0.038	ClusterA
701	TCGA-DD-AACV-01A-11R-A41C-07	Central memory CD8 T cell	0.471737267626942	0.058	ClusterA
702	TCGA-DD-AACU-01A-11R-A41C-07	Central memory CD8 T cell	0.479978076775145	0.04	ClusterA
703	TCGA-ZS-A9CF-01A-11R-A38B-07	Central memory CD8 T cell	0.522203078394293	0.044	ClusterA
704	TCGA-DD-AAVV-01A-11R-A41C-07	Central memory CD8 T cell	0.562808762844686	0.034	ClusterB
705	TCGA-DD-AAVR-01A-11R-A41C-07	Central memory CD8 T cell	0.678706107613988	0.04	ClusterA
706	TCGA-4R-AA8I-01A-11R-A38B-07	Central memory CD8 T cell	0.561107077467666	0.048	ClusterA
707	TCGA-DD-AACJ-01A-11R-A41C-07	Central memory CD8 T cell	0.459879677968638	0.048	ClusterA
708	TCGA-DD-AAVS-01A-11R-A41C-07	Central memory CD8 T cell	0.469130433152187	0.043	ClusterA
709	TCGA-3K-AAZ8-01A-12R-A39D-07	Central memory CD8 T cell	0.532984010162066	0.052	ClusterA
710	TCGA-ED-A7PY-01A-11R-A33R-07	Central memory CD8 T cell	0.407802127510766	0.049	ClusterA
711	TCGA-DD-A116-01A-11R-A131-07	Central memory CD8 T cell	0.350864806909374	0.03	ClusterA
712	TCGA-DD-A1EK-01A-11R-A213-07	Central memory CD8 T cell	1	0.067	ClusterA
713	TCGA-DD-AAE6-01A-11R-A41C-07	Central memory CD8 T cell	0.491825262845025	0.072	ClusterA
714	TCGA-RC-A6M6-01A-11R-A32O-07	Central memory CD8 T cell	0.497478521169576	0.046	ClusterB
715	TCGA-DD-AAC9-01A-11R-A41C-07	Central memory CD8 T cell	0.511715349902079	0.034	ClusterA
716	TCGA-UB-AA0U-01A-11R-A38B-07	Central memory CD8 T cell	0.62417418033068	0.044	ClusterA
717	TCGA-2Y-A9HB-01A-11R-A39D-07	Central memory CD8 T cell	0.512076566341816	0.038	ClusterA
718	TCGA-EP-A26S-01A-11R-A16W-07	Central memory CD8 T cell	0.377542390837959	0.042	ClusterA
719	TCGA-G3-A25S-01A-11R-A16W-07	Central memory CD8 T cell	0.620774323131015	0.049	ClusterA
720	TCGA-DD-AAEG-01A-11R-A39D-07	Central memory CD8 T cell	0.347987347079774	0.035	ClusterA
721	TCGA-UB-A7ME-01A-11R-A33J-07	Central memory CD8 T cell	0.464378035512575	0.036	ClusterB
722	TCGA-YA-A8S7-01A-11R-A37K-07	Central memory CD8 T cell	0.58034234762205	0.033	ClusterB
723	TCGA-DD-A4NQ-01A-21R-A28V-07	Central memory CD8 T cell	0.51357443309473	0.035	ClusterB
724	TCGA-DD-AADU-01A-11R-A41C-07	Central memory CD8 T cell	0.39825278585202	0.041	ClusterA
725	TCGA-DD-AAVY-01A-11R-A41C-07	Central memory CD8 T cell	0.546855104941654	0.068	ClusterA
726	TCGA-2Y-A9H2-01A-12R-A38B-07	Central memory CD8 T cell	0.269363044922405	0.025	ClusterB
727	TCGA-CC-5260-01A-01R-A131-07	Central memory CD8 T cell	0.571740059302163	0.051	ClusterB
728	TCGA-CC-A7IF-01A-11R-A33J-07	Central memory CD8 T cell	0.371758382259862	0.042	ClusterA
729	TCGA-DD-A3A5-01A-11R-A22L-07	Central memory CD8 T cell	0.455286118171714	0.046	ClusterA
730	TCGA-DD-AACY-01A-11R-A41C-07	Central memory CD8 T cell	0.334225334211725	0.029	ClusterA
731	TCGA-DD-AACC-01A-11R-A41C-07	Central memory CD8 T cell	0.552138178795123	0.028	ClusterA
732	TCGA-CC-A7IH-01A-11R-A33J-07	Central memory CD8 T cell	0.300148177453341	0.036	ClusterA
733	TCGA-BW-A5NO-01A-11R-A27V-07	Central memory CD8 T cell	0.865591279493789	0.069	ClusterA
734	TCGA-CC-A7IJ-01A-11R-A33R-07	Central memory CD8 T cell	0.813257126547224	0.045	ClusterB
735	TCGA-G3-AAV1-01A-11R-A38B-07	Central memory CD8 T cell	0.499257963156015	0.045	ClusterA
736	TCGA-DD-AACI-01A-11R-A41C-07	Central memory CD8 T cell	0.692424279684367	0.04	ClusterB
737	TCGA-CC-A9FS-01A-11R-A37K-07	Central memory CD8 T cell	0.494653714931509	0.045	ClusterA
738	TCGA-GJ-A3OU-01A-31R-A38B-07	Central memory CD8 T cell	0.716991124289041	0.034	ClusterB
739	TCGA-5R-AA1C-01A-11R-A41C-07	Effector memeory CD8 T cell	0.540625595332677	0.055	ClusterA
740	TCGA-ED-A66Y-01A-11R-A311-07	Effector memeory CD8 T cell	0	0	ClusterB
741	TCGA-DD-AAEI-01A-11R-A41C-07	Effector memeory CD8 T cell	0.495346765660473	0.036	ClusterA
742	TCGA-ED-A8O5-01A-11R-A36F-07	Effector memeory CD8 T cell	0.258339225595292	0.028	ClusterA
743	TCGA-DD-AACH-01A-11R-A41C-07	Effector memeory CD8 T cell	0.435309438854911	0.033	ClusterB
744	TCGA-FV-A3R3-01A-11R-A22L-07	Effector memeory CD8 T cell	0.522924243476621	0.038	ClusterA
745	TCGA-G3-A5SJ-01A-11R-A27V-07	Effector memeory CD8 T cell	0.515292358647253	0.032	ClusterB
746	TCGA-HP-A5MZ-01A-21R-A27V-07	Effector memeory CD8 T cell	0.70225996111866	0.042	ClusterA
747	TCGA-ZP-A9D0-01A-11R-A37K-07	Effector memeory CD8 T cell	0.320148499427722	0.034	ClusterA
748	TCGA-BC-A10W-01A-11R-A131-07	Effector memeory CD8 T cell	0.552830181845075	0.038	ClusterB
749	TCGA-DD-A4NH-01A-11R-A27V-07	Effector memeory CD8 T cell	0.318564977062996	0.021	ClusterB
750	TCGA-G3-A25Z-01A-11R-A16W-07	Effector memeory CD8 T cell	0.416528829332896	0.033	ClusterA
751	TCGA-DD-AACX-01A-11R-A41C-07	Effector memeory CD8 T cell	0.464749546742856	0.044	ClusterA
752	TCGA-BC-A10X-01A-11R-A131-07	Effector memeory CD8 T cell	0.551011648528836	0.036	ClusterA
753	TCGA-DD-AACD-01A-11R-A41C-07	Effector memeory CD8 T cell	0.545686557000027	0.042	ClusterA
754	TCGA-NI-A8LF-01A-11R-A36F-07	Effector memeory CD8 T cell	0.461855543769922	0.039	ClusterA
755	TCGA-EP-A2KA-01A-11R-A180-07	Effector memeory CD8 T cell	0.615329554957059	0.038	ClusterB
756	TCGA-ZP-A9D4-01A-11R-A37K-07	Effector memeory CD8 T cell	0.357791371835681	0.038	ClusterA
757	TCGA-DD-AADQ-01A-11R-A41C-07	Effector memeory CD8 T cell	0.402714203077157	0.036	ClusterA
758	TCGA-DD-AAE7-01A-11R-A41C-07	Effector memeory CD8 T cell	0.547561305002922	0.04	ClusterA
759	TCGA-GJ-A9DB-01A-11R-A37K-07	Effector memeory CD8 T cell	0.453043412699251	0.035	ClusterA
760	TCGA-DD-A3A3-01A-11R-A22L-07	Effector memeory CD8 T cell	0.416140778980031	0.038	ClusterB
761	TCGA-FV-A3I0-01A-11R-A22L-07	Effector memeory CD8 T cell	0.447874549876918	0.039	ClusterB
762	TCGA-DD-A1ED-01A-11R-A155-07	Effector memeory CD8 T cell	0.762598019553436	0.047	ClusterA
763	TCGA-5C-A9VG-01A-11R-A37K-07	Effector memeory CD8 T cell	0.23877232186699	0.024	ClusterA
764	TCGA-EP-A2KB-01A-11R-A180-07	Effector memeory CD8 T cell	0.336339757348662	0.033	ClusterA
765	TCGA-CC-A8HU-01A-11R-A36F-07	Effector memeory CD8 T cell	0.062344914954182	0.007	ClusterA
766	TCGA-DD-AACN-01A-11R-A41C-07	Effector memeory CD8 T cell	0.337005427977603	0.031	ClusterA
767	TCGA-PD-A5DF-01A-11R-A27V-07	Effector memeory CD8 T cell	0.550204087305812	0.039	ClusterB
768	TCGA-DD-A1EF-01A-11R-A131-07	Effector memeory CD8 T cell	0.367969419316049	0.034	ClusterB
769	TCGA-GJ-A6C0-01A-12R-A311-07	Effector memeory CD8 T cell	0.573956976106795	0.036	ClusterA
770	TCGA-DD-A11D-01A-11R-A131-07	Effector memeory CD8 T cell	0.381380038408937	0.033	ClusterA
771	TCGA-DD-AADJ-01A-11R-A41C-07	Effector memeory CD8 T cell	0.394911479128043	0.036	ClusterA
772	TCGA-DD-AADW-01A-11R-A39D-07	Effector memeory CD8 T cell	0.224226080683733	0.024	ClusterB
773	TCGA-XR-A8TF-01A-11R-A36F-07	Effector memeory CD8 T cell	0.371860910689183	0.039	ClusterA
774	TCGA-MI-A75G-01A-11R-A32O-07	Effector memeory CD8 T cell	0.294899403722315	0.033	ClusterA
775	TCGA-DD-AAD1-01A-11R-A41C-07	Effector memeory CD8 T cell	0.560805889910067	0.036	ClusterB
776	TCGA-ED-A7XO-01A-11R-A352-07	Effector memeory CD8 T cell	0.525766813825589	0.036	ClusterA
777	TCGA-CC-A5UE-01A-11R-A28V-07	Effector memeory CD8 T cell	0.221710510872571	0.02	ClusterB
778	TCGA-DD-A73D-01A-12R-A32O-07	Effector memeory CD8 T cell	0.244442676654419	0.035	ClusterA
779	TCGA-DD-AACT-01A-11R-A41C-07	Effector memeory CD8 T cell	0.508461914347704	0.037	ClusterB
780	TCGA-XR-A8TE-01A-11R-A36F-07	Effector memeory CD8 T cell	0.372815935576132	0.037	ClusterB
781	TCGA-DD-A39X-01A-11R-A213-07	Effector memeory CD8 T cell	0.450414697752594	0.038	ClusterB
782	TCGA-WQ-AB4B-01A-11R-A41C-07	Effector memeory CD8 T cell	0.361783350392717	0.028	ClusterA
783	TCGA-DD-AACO-01A-11R-A41C-07	Effector memeory CD8 T cell	0.446655796019665	0.033	ClusterA
784	TCGA-CC-A1HT-01A-11R-A131-07	Effector memeory CD8 T cell	0.751075309470399	0.041	ClusterB
785	TCGA-DD-AADS-01A-11R-A41C-07	Effector memeory CD8 T cell	0.620191929563126	0.044	ClusterA
786	TCGA-DD-AADA-01A-11R-A41C-07	Effector memeory CD8 T cell	0.473300867951167	0.039	ClusterA
787	TCGA-CC-A9FW-01A-11R-A37K-07	Effector memeory CD8 T cell	0.285092197801699	0.028	ClusterB
788	TCGA-DD-AAW1-01A-11R-A41C-07	Effector memeory CD8 T cell	0.449067364806023	0.049	ClusterA
789	TCGA-G3-A5SK-01A-11R-A27V-07	Effector memeory CD8 T cell	0.637486482756942	0.045	ClusterA
790	TCGA-RC-A7SH-01A-11R-A38B-07	Effector memeory CD8 T cell	0.0757675489592825	0.01	ClusterB
791	TCGA-DD-A1EL-01A-11R-A155-07	Effector memeory CD8 T cell	0.409998657669743	0.037	ClusterB
792	TCGA-MR-A520-01A-11R-A266-07	Effector memeory CD8 T cell	0.419866521752576	0.038	ClusterA
793	TCGA-WX-AA47-01A-11R-A39D-07	Effector memeory CD8 T cell	0.309914909588419	0.036	ClusterB
794	TCGA-CC-A3MB-01A-11R-A213-07	Effector memeory CD8 T cell	0.231502651461293	0.02	ClusterB
795	TCGA-DD-AAEE-01A-11R-A41C-07	Effector memeory CD8 T cell	0.392317020129588	0.041	ClusterA
796	TCGA-DD-AAE3-01A-11R-A41C-07	Effector memeory CD8 T cell	0.497559138273772	0.041	ClusterA
797	TCGA-2Y-A9GT-01A-11R-A38B-07	Effector memeory CD8 T cell	0.74906360672119	0.052	ClusterA
798	TCGA-5R-AAAM-01A-12R-A41C-07	Effector memeory CD8 T cell	0.624409739854691	0.038	ClusterA
799	TCGA-DD-A115-01A-11R-A131-07	Effector memeory CD8 T cell	0.449681133646708	0.034	ClusterA
800	TCGA-DD-A39W-01A-11R-A213-07	Effector memeory CD8 T cell	0.446814784040945	0.047	ClusterB
801	TCGA-2Y-A9H0-01A-11R-A38B-07	Effector memeory CD8 T cell	0.400265395818232	0.031	ClusterA
802	TCGA-DD-AAD8-01A-11R-A41C-07	Effector memeory CD8 T cell	0.321301268631318	0.028	ClusterA
803	TCGA-G3-A7M6-01A-11R-A33R-07	Effector memeory CD8 T cell	0.320664079707344	0.029	ClusterB
804	TCGA-2V-A95S-01A-11R-A37K-07	Effector memeory CD8 T cell	0.745922714376916	0.04	ClusterB
805	TCGA-G3-A3CK-01A-11R-A213-07	Effector memeory CD8 T cell	0.515254099284351	0.041	ClusterA
806	TCGA-DD-A3A2-01A-11R-A213-07	Effector memeory CD8 T cell	0.436801123298526	0.042	ClusterA
807	TCGA-G3-A3CH-01A-11R-A22L-07	Effector memeory CD8 T cell	0.474331592562901	0.036	ClusterA
808	TCGA-DD-A1EI-01A-11R-A131-07	Effector memeory CD8 T cell	0.402514695705999	0.03	ClusterA
809	TCGA-CC-A5UD-01A-11R-A28V-07	Effector memeory CD8 T cell	0.400903675547077	0.039	ClusterB
810	TCGA-2Y-A9GW-01A-11R-A38B-07	Effector memeory CD8 T cell	0.57640940393285	0.035	ClusterB
811	TCGA-CC-A7IE-01A-21R-A38B-07	Effector memeory CD8 T cell	0.504030536054744	0.035	ClusterB
812	TCGA-RC-A6M4-01A-11R-A32O-07	Effector memeory CD8 T cell	0.350041282604449	0.05	ClusterA
813	TCGA-ZS-A9CG-01A-11R-A37K-07	Effector memeory CD8 T cell	0.466806616730776	0.043	ClusterA
814	TCGA-DD-AACL-01A-11R-A41C-07	Effector memeory CD8 T cell	0.612426586866524	0.035	ClusterB
815	TCGA-DD-AADC-01A-11R-A41C-07	Effector memeory CD8 T cell	0.20518137961023	0.02	ClusterB
816	TCGA-DD-AAD6-01A-11R-A41C-07	Effector memeory CD8 T cell	0.178154689779227	0.018	ClusterB
817	TCGA-ZP-A9D1-01A-11R-A38B-07	Effector memeory CD8 T cell	0.548949910104522	0.04	ClusterA
818	TCGA-DD-A3A9-01A-11R-A266-07	Effector memeory CD8 T cell	0.51233319548348	0.04	ClusterB
819	TCGA-WQ-A9G7-01A-11R-A37K-07	Effector memeory CD8 T cell	0.1756945645211	0.018	ClusterB
820	TCGA-DD-AAW0-01A-11R-A41C-07	Effector memeory CD8 T cell	0.535421891624938	0.036	ClusterA
821	TCGA-DD-AAD2-01A-11R-A41C-07	Effector memeory CD8 T cell	0.571749535363498	0.036	ClusterA
822	TCGA-BC-A112-01A-11R-A131-07	Effector memeory CD8 T cell	0.488357712492805	0.039	ClusterB
823	TCGA-2Y-A9GZ-01A-11R-A39D-07	Effector memeory CD8 T cell	0.302402755446927	0.031	ClusterA
824	TCGA-XR-A8TG-01A-11R-A36F-07	Effector memeory CD8 T cell	0.433780019086478	0.032	ClusterA
825	TCGA-K7-AAU7-01A-11R-A38B-07	Effector memeory CD8 T cell	0.450266803896743	0.03	ClusterB
826	TCGA-G3-A25Y-01A-11R-A16W-07	Effector memeory CD8 T cell	0.528649152507402	0.041	ClusterB
827	TCGA-BC-A10S-01A-22R-A131-07	Effector memeory CD8 T cell	0.578073864717157	0.039	ClusterA
828	TCGA-BC-A216-01A-11R-A155-07	Effector memeory CD8 T cell	0.510935136975465	0.039	ClusterA
829	TCGA-DD-A4NR-01A-11R-A311-07	Effector memeory CD8 T cell	0.783997189677849	0.042	ClusterB
830	TCGA-CC-A7IG-01A-11R-A33J-07	Effector memeory CD8 T cell	0.345542928218419	0.03	ClusterB
831	TCGA-DD-A119-01A-11R-A131-07	Effector memeory CD8 T cell	0.338263699876509	0.029	ClusterA
832	TCGA-BC-A217-01A-11R-A155-07	Effector memeory CD8 T cell	0.484989901075296	0.043	ClusterA
833	TCGA-EP-A2KC-01A-11R-A213-07	Effector memeory CD8 T cell	0.426255078094832	0.04	ClusterB
834	TCGA-CC-5259-01A-31R-A213-07	Effector memeory CD8 T cell	0.351821131114846	0.029	ClusterB
835	TCGA-2Y-A9GY-01A-11R-A38B-07	Effector memeory CD8 T cell	0.588931060728403	0.036	ClusterB
836	TCGA-BC-A3KG-01A-11R-A213-07	Effector memeory CD8 T cell	0.333444200241606	0.039	ClusterA
837	TCGA-DD-A118-01A-11R-A131-07	Effector memeory CD8 T cell	0.420590581021287	0.042	ClusterA
838	TCGA-DD-A4NJ-01A-11R-A27V-07	Effector memeory CD8 T cell	0.488329531927827	0.034	ClusterA
839	TCGA-K7-A6G5-01A-11R-A311-07	Effector memeory CD8 T cell	0.439873409011121	0.032	ClusterA
840	TCGA-UB-A7MF-01A-11R-A33J-07	Effector memeory CD8 T cell	0.720140320888185	0.046	ClusterA
841	TCGA-DD-AADG-01A-11R-A41C-07	Effector memeory CD8 T cell	0.305867614396574	0.039	ClusterA
842	TCGA-G3-A7M5-01A-11R-A33R-07	Effector memeory CD8 T cell	0.466112872177557	0.046	ClusterA
843	TCGA-MI-A75C-01A-11R-A32O-07	Effector memeory CD8 T cell	0.388091766841034	0.034	ClusterB
844	TCGA-ED-A82E-01A-11R-A352-07	Effector memeory CD8 T cell	0.421584812271702	0.049	ClusterB
845	TCGA-NI-A4U2-01A-11R-A28V-07	Effector memeory CD8 T cell	0.449551005704722	0.04	ClusterA
846	TCGA-2Y-A9H3-01A-11R-A38B-07	Effector memeory CD8 T cell	0.709056098199416	0.044	ClusterB
847	TCGA-CC-A7II-01A-11R-A33J-07	Effector memeory CD8 T cell	0.111748864579591	0.013	ClusterB
848	TCGA-DD-A3A4-01A-11R-A22L-07	Effector memeory CD8 T cell	0.247938855132507	0.027	ClusterA
849	TCGA-G3-AAV6-01A-21R-A37K-07	Effector memeory CD8 T cell	0.167585395483038	0.019	ClusterB
850	TCGA-DD-A113-01A-11R-A131-07	Effector memeory CD8 T cell	0.352308753097466	0.028	ClusterA
851	TCGA-UB-A7MB-01A-11R-A33R-07	Effector memeory CD8 T cell	0.202044339208299	0.022	ClusterA
852	TCGA-DD-AAVX-01A-11R-A41C-07	Effector memeory CD8 T cell	0.584229066483354	0.043	ClusterA
853	TCGA-DD-A73A-01A-12R-A32O-07	Effector memeory CD8 T cell	0.520482698334554	0.04	ClusterA
854	TCGA-DD-AADD-01A-11R-A41C-07	Effector memeory CD8 T cell	0.302859953366153	0.033	ClusterA
855	TCGA-ED-A66X-01A-11R-A311-07	Effector memeory CD8 T cell	0.499371045162917	0.035	ClusterB
856	TCGA-2Y-A9H6-01A-11R-A39D-07	Effector memeory CD8 T cell	0.536380895871417	0.039	ClusterA
857	TCGA-G3-A3CI-01A-11R-A213-07	Effector memeory CD8 T cell	0.534476751040236	0.037	ClusterA
858	TCGA-CC-A7IL-01A-11R-A33R-07	Effector memeory CD8 T cell	0.241850894357435	0.031	ClusterA
859	TCGA-DD-A4NE-01A-11R-A27V-07	Effector memeory CD8 T cell	0.313631773159336	0.033	ClusterA
860	TCGA-CC-A9FV-01A-11R-A37K-07	Effector memeory CD8 T cell	0.879770868138757	0.05	ClusterB
861	TCGA-DD-AACZ-01A-11R-A41C-07	Effector memeory CD8 T cell	0.634963915773337	0.034	ClusterB
862	TCGA-DD-AAE4-01A-11R-A41C-07	Effector memeory CD8 T cell	0.692049051559686	0.042	ClusterA
863	TCGA-ED-A5KG-01A-11R-A27V-07	Effector memeory CD8 T cell	1	0.048	ClusterB
864	TCGA-DD-A4ND-01A-11R-A266-07	Effector memeory CD8 T cell	0.5729397042538	0.036	ClusterA
865	TCGA-RC-A6M5-01A-11R-A32O-07	Effector memeory CD8 T cell	0.492792278005521	0.04	ClusterA
866	TCGA-FV-A2QQ-01A-11R-A22L-07	Effector memeory CD8 T cell	0.535523027390634	0.04	ClusterA
867	TCGA-CC-A8HS-01A-11R-A36F-07	Effector memeory CD8 T cell	0.150081065110674	0.018	ClusterB
868	TCGA-DD-A1EH-01A-11R-A131-07	Effector memeory CD8 T cell	0.387008345199297	0.037	ClusterB
869	TCGA-2Y-A9GX-01A-11R-A38B-07	Effector memeory CD8 T cell	0.717622432413353	0.039	ClusterA
870	TCGA-DD-A73F-01A-11R-A32O-07	Effector memeory CD8 T cell	0.76107236911169	0.047	ClusterA
871	TCGA-BC-A10Z-01A-11R-A131-07	Effector memeory CD8 T cell	0.0138238799180976	0.002	ClusterA
872	TCGA-BC-A69H-01A-11R-A311-07	Effector memeory CD8 T cell	0.427144760761592	0.031	ClusterB
873	TCGA-DD-AADR-01A-11R-A41C-07	Effector memeory CD8 T cell	0.441385111812212	0.035	ClusterA
874	TCGA-ZP-A9CV-01A-11R-A38B-07	Effector memeory CD8 T cell	0.566908505502955	0.041	ClusterA
875	TCGA-ED-A7XP-01A-11R-A352-07	Effector memeory CD8 T cell	0.411319364026866	0.032	ClusterA
876	TCGA-DD-A4NL-01A-11R-A28V-07	Effector memeory CD8 T cell	0.508017111377178	0.038	ClusterA
877	TCGA-G3-A5SM-01A-12R-A28V-07	Effector memeory CD8 T cell	0.548511810536194	0.037	ClusterA
878	TCGA-FV-A2QR-01A-11R-A213-07	Effector memeory CD8 T cell	0.404690460740824	0.032	ClusterA
879	TCGA-DD-AACK-01A-11R-A41C-07	Effector memeory CD8 T cell	0.314174421275508	0.028	ClusterA
880	TCGA-5R-AA1D-01A-11R-A38B-07	Effector memeory CD8 T cell	0.639742931622358	0.042	ClusterA
881	TCGA-CC-A123-01A-11R-A131-07	Effector memeory CD8 T cell	0.233342009049696	0.019	ClusterB
882	TCGA-CC-A7IK-01A-12R-A33R-07	Effector memeory CD8 T cell	0.24168161158594	0.031	ClusterA
883	TCGA-DD-AADY-01A-11R-A41C-07	Effector memeory CD8 T cell	0.198230944791739	0.02	ClusterA
884	TCGA-DD-A39V-01A-11R-A213-07	Effector memeory CD8 T cell	0.64457893151199	0.045	ClusterB
885	TCGA-G3-A25V-01A-11R-A16W-07	Effector memeory CD8 T cell	0.634147308736965	0.04	ClusterA
886	TCGA-2Y-A9H9-01A-21R-A39D-07	Effector memeory CD8 T cell	0.492045016136939	0.043	ClusterA
887	TCGA-BC-A8YO-01A-11R-A37K-07	Effector memeory CD8 T cell	0.650702862324196	0.045	ClusterB
888	TCGA-RC-A7S9-01A-11R-A33R-07	Effector memeory CD8 T cell	0.353492579871774	0.031	ClusterA
889	TCGA-G3-AAV3-01A-11R-A37K-07	Effector memeory CD8 T cell	0.643848147561725	0.046	ClusterA
890	TCGA-UB-AA0V-01A-11R-A38B-07	Effector memeory CD8 T cell	0.591970964440173	0.043	ClusterA
891	TCGA-2Y-A9H5-01A-11R-A38B-07	Effector memeory CD8 T cell	0.381132994898286	0.032	ClusterB
892	TCGA-CC-A8HV-01A-11R-A36F-07	Effector memeory CD8 T cell	0.111274594033502	0.013	ClusterB
893	TCGA-BC-A5W4-01A-11R-A28V-07	Effector memeory CD8 T cell	0.305346628864009	0.035	ClusterA
894	TCGA-DD-A3A7-01A-11R-A22L-07	Effector memeory CD8 T cell	0.314909517939811	0.029	ClusterB
895	TCGA-G3-AAV7-01A-11R-A38B-07	Effector memeory CD8 T cell	0.484869286023103	0.034	ClusterB
896	TCGA-DD-A4NI-01A-11R-A27V-07	Effector memeory CD8 T cell	0.624066651072942	0.043	ClusterA
897	TCGA-CC-A9FU-01A-11R-A37K-07	Effector memeory CD8 T cell	0.239574369280698	0.027	ClusterB
898	TCGA-DD-AAE0-01A-11R-A41C-07	Effector memeory CD8 T cell	0.261224684444366	0.028	ClusterB
899	TCGA-CC-5264-01A-01R-A131-07	Effector memeory CD8 T cell	0.162640008175569	0.015	ClusterB
900	TCGA-DD-AADB-01A-11R-A41C-07	Effector memeory CD8 T cell	0.439512410658223	0.031	ClusterB
901	TCGA-BC-A10Y-01A-11R-A131-07	Effector memeory CD8 T cell	0.446065488842118	0.039	ClusterA
902	TCGA-CC-A3MA-01A-11R-A213-07	Effector memeory CD8 T cell	0.320666895286506	0.033	ClusterB
903	TCGA-DD-A73B-01A-12R-A32O-07	Effector memeory CD8 T cell	0.19838926391529	0.02	ClusterA
904	TCGA-RC-A7SF-01A-11R-A352-07	Effector memeory CD8 T cell	0.262892751954045	0.024	ClusterA
905	TCGA-DD-AACW-01A-11R-A41C-07	Effector memeory CD8 T cell	0.332081825651377	0.031	ClusterA
906	TCGA-DD-AACB-01A-11R-A41C-07	Effector memeory CD8 T cell	0.691948700791343	0.049	ClusterB
907	TCGA-DD-A3A8-01A-11R-A22L-07	Effector memeory CD8 T cell	0.271719626358442	0.031	ClusterA
908	TCGA-CC-5258-01A-01R-A131-07	Effector memeory CD8 T cell	0.376085035059345	0.028	ClusterB
909	TCGA-5C-AAPD-01A-21R-A39D-07	Effector memeory CD8 T cell	0.606257737263647	0.038	ClusterB
910	TCGA-ED-A459-01A-11R-A266-07	Effector memeory CD8 T cell	0.482904400114099	0.036	ClusterB
911	TCGA-DD-AAE2-01A-11R-A41C-07	Effector memeory CD8 T cell	0.503379706660922	0.036	ClusterA
912	TCGA-DD-AAW3-01A-11R-A41C-07	Effector memeory CD8 T cell	0.222554807208195	0.028	ClusterA
913	TCGA-BW-A5NP-01A-11R-A27V-07	Effector memeory CD8 T cell	0.121762747982176	0.015	ClusterB
914	TCGA-DD-A4NK-01A-11R-A28V-07	Effector memeory CD8 T cell	0.399304870796304	0.043	ClusterA
915	TCGA-DD-AA3A-01A-11R-A37K-07	Effector memeory CD8 T cell	0.37253577809937	0.04	ClusterB
916	TCGA-DD-A73G-01A-22R-A32O-07	Effector memeory CD8 T cell	0.407041309135807	0.035	ClusterB
917	TCGA-XR-A8TD-01A-12R-A39D-07	Effector memeory CD8 T cell	0.730373344278101	0.041	ClusterA
918	TCGA-KR-A7K0-01A-12R-A33R-07	Effector memeory CD8 T cell	0.439592076636938	0.036	ClusterA
919	TCGA-DD-A11A-01A-11R-A131-07	Effector memeory CD8 T cell	0.276545512618722	0.025	ClusterA
920	TCGA-DD-AADM-01A-11R-A41C-07	Effector memeory CD8 T cell	0.406349056866391	0.033	ClusterA
921	TCGA-DD-AACF-01A-11R-A41C-07	Effector memeory CD8 T cell	0.476862559710335	0.036	ClusterA
922	TCGA-DD-AADV-01A-11R-A39D-07	Effector memeory CD8 T cell	0.409574050493517	0.035	ClusterA
923	TCGA-5C-A9VH-01A-11R-A37K-07	Effector memeory CD8 T cell	0.254133621905022	0.024	ClusterB
924	TCGA-DD-A4NV-01A-11R-A311-07	Effector memeory CD8 T cell	0.484017368919127	0.044	ClusterA
925	TCGA-DD-A3A6-01A-11R-A22L-07	Effector memeory CD8 T cell	0.618576440618802	0.043	ClusterB
926	TCGA-FV-A3I1-01A-11R-A22L-07	Effector memeory CD8 T cell	0.510734100036826	0.035	ClusterB
927	TCGA-DD-AAVZ-01A-11R-A41C-07	Effector memeory CD8 T cell	0.386323695309488	0.036	ClusterA
928	TCGA-ZS-A9CD-01A-11R-A37K-07	Effector memeory CD8 T cell	0.427121490319622	0.033	ClusterA
929	TCGA-UB-A7MD-01A-12R-A352-07	Effector memeory CD8 T cell	0.544599397334809	0.038	ClusterA
930	TCGA-DD-A1EB-01A-11R-A131-07	Effector memeory CD8 T cell	0.388756256230543	0.039	ClusterA
931	TCGA-WJ-A86L-01A-12R-A39D-07	Effector memeory CD8 T cell	0.352010288959753	0.041	ClusterB
932	TCGA-FV-A4ZQ-01A-11R-A266-07	Effector memeory CD8 T cell	0.709564393187121	0.047	ClusterB
933	TCGA-LG-A9QD-01A-11R-A38B-07	Effector memeory CD8 T cell	0.48993461012007	0.043	ClusterA
934	TCGA-DD-AAD5-01A-11R-A41C-07	Effector memeory CD8 T cell	0.491589133539809	0.036	ClusterB
935	TCGA-DD-AADL-01A-11R-A41C-07	Effector memeory CD8 T cell	0.211754871643338	0.022	ClusterA
936	TCGA-G3-A7M7-01A-12R-A352-07	Effector memeory CD8 T cell	0.28412378263981	0.028	ClusterA
937	TCGA-MR-A8JO-01A-12R-A36F-07	Effector memeory CD8 T cell	0.650035651643788	0.042	ClusterB
938	TCGA-DD-AAE1-01A-11R-A41C-07	Effector memeory CD8 T cell	0.395362682081151	0.038	ClusterA
939	TCGA-DD-A11C-01A-11R-A131-07	Effector memeory CD8 T cell	0.463377125342233	0.036	ClusterA
940	TCGA-RG-A7D4-01A-12R-A33R-07	Effector memeory CD8 T cell	0.653586688850797	0.046	ClusterB
941	TCGA-BC-A10Q-01A-11R-A131-07	Effector memeory CD8 T cell	0.325820521285041	0.035	ClusterB
942	TCGA-WX-AA46-01A-11R-A39D-07	Effector memeory CD8 T cell	0.544804733395425	0.043	ClusterA
943	TCGA-MI-A75E-01A-11R-A32O-07	Effector memeory CD8 T cell	0.512314179808487	0.037	ClusterA
944	TCGA-FV-A23B-01A-11R-A16W-07	Effector memeory CD8 T cell	0.475158980470857	0.036	ClusterA
945	TCGA-2Y-A9H1-01A-11R-A38B-07	Effector memeory CD8 T cell	0.520158550613569	0.04	ClusterA
946	TCGA-CC-5262-01A-01R-A131-07	Effector memeory CD8 T cell	0.557296966149078	0.034	ClusterB
947	TCGA-DD-A4NF-01A-11R-A27V-07	Effector memeory CD8 T cell	0.388303693307741	0.044	ClusterA
948	TCGA-DD-AADK-01A-11R-A41C-07	Effector memeory CD8 T cell	0.463757626260245	0.035	ClusterB
949	TCGA-BC-A10U-01A-11R-A131-07	Effector memeory CD8 T cell	0.327277258176075	0.03	ClusterA
950	TCGA-DD-A4NP-01A-11R-A28V-07	Effector memeory CD8 T cell	0.466729510444665	0.045	ClusterA
951	TCGA-FV-A3R2-01A-11R-A22L-07	Effector memeory CD8 T cell	0.318538100685518	0.029	ClusterA
952	TCGA-DD-AADF-01A-11R-A41C-07	Effector memeory CD8 T cell	0.375912755720504	0.035	ClusterA
953	TCGA-ZP-A9D2-01A-11R-A38B-07	Effector memeory CD8 T cell	0.392273305812073	0.033	ClusterB
954	TCGA-DD-AACP-01A-11R-A41C-07	Effector memeory CD8 T cell	0.223955384948489	0.024	ClusterB
955	TCGA-BD-A3ER-01A-11R-A213-07	Effector memeory CD8 T cell	0.489864229928936	0.034	ClusterA
956	TCGA-RC-A6M3-01A-11R-A32O-07	Effector memeory CD8 T cell	0.387274436446214	0.031	ClusterB
957	TCGA-ZP-A9CY-01A-11R-A38B-07	Effector memeory CD8 T cell	0.536404419650949	0.041	ClusterA
958	TCGA-DD-AACA-01A-11R-A41C-07	Effector memeory CD8 T cell	0.293513041602496	0.032	ClusterA
959	TCGA-BC-A110-01A-11R-A131-07	Effector memeory CD8 T cell	0.702176429829246	0.038	ClusterA
960	TCGA-UB-A7MA-01A-11R-A33R-07	Effector memeory CD8 T cell	0.375968005960697	0.033	ClusterB
961	TCGA-KR-A7K2-01A-12R-A33R-07	Effector memeory CD8 T cell	0.411046680461007	0.034	ClusterA
962	TCGA-DD-A1EC-01A-21R-A131-07	Effector memeory CD8 T cell	0.996141368868583	0.056	ClusterB
963	TCGA-DD-AADN-01A-11R-A41C-07	Effector memeory CD8 T cell	0.630890667022902	0.04	ClusterB
964	TCGA-2Y-A9HA-01A-11R-A39D-07	Effector memeory CD8 T cell	0.358075242860971	0.037	ClusterA
965	TCGA-K7-A5RG-01A-11R-A28V-07	Effector memeory CD8 T cell	0.839094041051438	0.043	ClusterA
966	TCGA-T1-A6J8-01A-11R-A32O-07	Effector memeory CD8 T cell	0.33994976313322	0.031	ClusterA
967	TCGA-CC-A3MC-01A-11R-A22L-07	Effector memeory CD8 T cell	0.41656468748818	0.031	ClusterA
968	TCGA-ES-A2HS-01A-11R-A180-07	Effector memeory CD8 T cell	0.344088262722693	0.034	ClusterA
969	TCGA-G3-A25T-01A-11R-A16W-07	Effector memeory CD8 T cell	0.34285251848647	0.033	ClusterB
970	TCGA-2Y-A9GU-01A-11R-A38B-07	Effector memeory CD8 T cell	0.332588223831423	0.036	ClusterA
971	TCGA-CC-A8HT-01A-11R-A36F-07	Effector memeory CD8 T cell	0.439937019282537	0.032	ClusterB
972	TCGA-ED-A7PX-01A-51R-A352-07	Effector memeory CD8 T cell	0.382581410548117	0.033	ClusterB
973	TCGA-LG-A9QC-01A-11R-A37K-07	Effector memeory CD8 T cell	0.346416797900685	0.037	ClusterB
974	TCGA-DD-AAE9-01A-11R-A41C-07	Effector memeory CD8 T cell	0.344243496657546	0.04	ClusterB
975	TCGA-K7-A5RF-01A-11R-A28V-07	Effector memeory CD8 T cell	0.632614414941439	0.038	ClusterA
976	TCGA-XR-A8TC-01A-11R-A36F-07	Effector memeory CD8 T cell	0.19847476786927	0.022	ClusterA
977	TCGA-G3-AAV0-01A-11R-A37K-07	Effector memeory CD8 T cell	0.447440013956701	0.045	ClusterA
978	TCGA-DD-AAEK-01A-11R-A41C-07	Effector memeory CD8 T cell	0.692043792730101	0.045	ClusterA
979	TCGA-DD-A4NO-01A-11R-A28V-07	Effector memeory CD8 T cell	0.376236710207403	0.033	ClusterA
980	TCGA-ZS-A9CE-01A-11R-A37K-07	Effector memeory CD8 T cell	0.238254200698338	0.029	ClusterA
981	TCGA-ED-A7PZ-01A-11R-A33R-07	Effector memeory CD8 T cell	0.161449638464885	0.02	ClusterB
982	TCGA-HP-A5N0-01A-11R-A28V-07	Effector memeory CD8 T cell	0.539888125277926	0.042	ClusterA
983	TCGA-ED-A8O6-01A-11R-A36F-07	Effector memeory CD8 T cell	0.283443747901184	0.028	ClusterB
984	TCGA-CC-A3M9-01A-11R-A213-07	Effector memeory CD8 T cell	0.966301269945646	0.046	ClusterB
985	TCGA-DD-AACS-01A-11R-A41C-07	Effector memeory CD8 T cell	0.259706085268948	0.027	ClusterA
986	TCGA-DD-AAC8-01A-11R-A41C-07	Effector memeory CD8 T cell	0.406659738182422	0.039	ClusterB
987	TCGA-KR-A7K8-01A-11R-A33J-07	Effector memeory CD8 T cell	0.655222675407335	0.042	ClusterA
988	TCGA-DD-A1EJ-01A-11R-A155-07	Effector memeory CD8 T cell	0.384191282573757	0.034	ClusterB
989	TCGA-DD-AAED-01A-12R-A41C-07	Effector memeory CD8 T cell	0.165907699525693	0.015	ClusterB
990	TCGA-DD-A1EE-01A-11R-A131-07	Effector memeory CD8 T cell	0.373019168577058	0.035	ClusterA
991	TCGA-WX-AA44-01A-11R-A39D-07	Effector memeory CD8 T cell	0.381003903361425	0.032	ClusterB
992	TCGA-DD-A1EG-01A-11R-A213-07	Effector memeory CD8 T cell	0.544363751466072	0.034	ClusterB
993	TCGA-2Y-A9H8-01A-11R-A39D-07	Effector memeory CD8 T cell	0.480763589809647	0.043	ClusterB
994	TCGA-RC-A7SB-01A-21R-A352-07	Effector memeory CD8 T cell	0.358780264122606	0.03	ClusterA
995	TCGA-ZP-A9CZ-01A-11R-A38B-07	Effector memeory CD8 T cell	0.566317286280517	0.038	ClusterA
996	TCGA-DD-A39Z-01A-11R-A213-07	Effector memeory CD8 T cell	0.153406032524702	0.017	ClusterB
997	TCGA-BD-A2L6-01A-11R-A213-07	Effector memeory CD8 T cell	0.368981804377973	0.032	ClusterA
998	TCGA-2Y-A9H7-01A-11R-A39D-07	Effector memeory CD8 T cell	0.40316925981524	0.036	ClusterA
999	TCGA-DD-AAD0-01A-11R-A41C-07	Effector memeory CD8 T cell	0.35747305361292	0.04	ClusterA
1000	TCGA-G3-A25X-01A-11R-A16W-07	Effector memeory CD8 T cell	0.672099127562841	0.039	ClusterB
1001	TCGA-DD-A4NB-01A-12R-A266-07	Effector memeory CD8 T cell	0.600966042607449	0.04	ClusterA
1002	TCGA-BC-A10R-01A-11R-A131-07	Effector memeory CD8 T cell	0.325864694535016	0.03	ClusterA
1003	TCGA-G3-AAV2-01A-11R-A37K-07	Effector memeory CD8 T cell	0.369934153665242	0.04	ClusterA
1004	TCGA-DD-AAD3-01A-11R-A41C-07	Effector memeory CD8 T cell	0.513201437929521	0.037	ClusterA
1005	TCGA-DD-A11B-01A-11R-A131-07	Effector memeory CD8 T cell	0.282326618896857	0.029	ClusterA
1006	TCGA-CC-5261-01A-01R-A131-07	Effector memeory CD8 T cell	0.508047541604491	0.034	ClusterB
1007	TCGA-DD-AAVW-01A-11R-A41C-07	Effector memeory CD8 T cell	0.500826377028838	0.036	ClusterA
1008	TCGA-BC-A3KF-01A-11R-A213-07	Effector memeory CD8 T cell	0.300025936256297	0.031	ClusterA
1009	TCGA-G3-A5SI-01A-31R-A27V-07	Effector memeory CD8 T cell	0.259687981020717	0.027	ClusterA
1010	TCGA-DD-AAVU-01A-11R-A41C-07	Effector memeory CD8 T cell	0.249534935418328	0.025	ClusterA
1011	TCGA-DD-AACQ-01A-11R-A41C-07	Effector memeory CD8 T cell	0.194342039330075	0.023	ClusterA
1012	TCGA-G3-A3CG-01A-11R-A213-07	Effector memeory CD8 T cell	0.464837802447081	0.038	ClusterA
1013	TCGA-DD-AAW2-01A-11R-A41C-07	Effector memeory CD8 T cell	0.330361456769672	0.038	ClusterA
1014	TCGA-G3-AAV5-01A-11R-A37K-07	Effector memeory CD8 T cell	0.319371403394016	0.032	ClusterA
1015	TCGA-G3-A7M8-01A-11R-A33R-07	Effector memeory CD8 T cell	0.458633173833115	0.035	ClusterA
1016	TCGA-G3-A7M9-01A-23R-A352-07	Effector memeory CD8 T cell	0.181036462172452	0.019	ClusterB
1017	TCGA-G3-AAV4-01A-11R-A38B-07	Effector memeory CD8 T cell	0.42828206274491	0.043	ClusterB
1018	TCGA-EP-A3JL-01A-11R-A213-07	Effector memeory CD8 T cell	0.646624154259867	0.043	ClusterB
1019	TCGA-MI-A75I-01A-11R-A32O-07	Effector memeory CD8 T cell	0.377836106553533	0.036	ClusterA
1020	TCGA-FV-A4ZP-01A-12R-A266-07	Effector memeory CD8 T cell	0.446791746681632	0.032	ClusterB
1021	TCGA-DD-AAVP-01A-11R-A41C-07	Effector memeory CD8 T cell	0.495397749120268	0.05	ClusterA
1022	TCGA-DD-AAEH-01A-11R-A41C-07	Effector memeory CD8 T cell	0.632794395017829	0.043	ClusterA
1023	TCGA-DD-A114-01A-11R-A131-07	Effector memeory CD8 T cell	0.71661844615119	0.039	ClusterB
1024	TCGA-KR-A7K7-01A-11R-A33J-07	Effector memeory CD8 T cell	0.542362530822003	0.041	ClusterB
1025	TCGA-O8-A75V-01A-11R-A32O-07	Effector memeory CD8 T cell	0.541621524370021	0.037	ClusterA
1026	TCGA-BC-A69I-01A-11R-A311-07	Effector memeory CD8 T cell	0.499280630247783	0.039	ClusterA
1027	TCGA-ED-A97K-01A-21R-A38B-07	Effector memeory CD8 T cell	0.515028457600033	0.039	ClusterB
1028	TCGA-DD-A73C-01A-12R-A33J-07	Effector memeory CD8 T cell	0.510014769135915	0.046	ClusterA
1029	TCGA-ES-A2HT-01A-12R-A180-07	Effector memeory CD8 T cell	0.513892709627809	0.038	ClusterA
1030	TCGA-DD-A3A1-01A-11R-A213-07	Effector memeory CD8 T cell	0.411872806413687	0.031	ClusterA
1031	TCGA-BC-A10T-01A-11R-A131-07	Effector memeory CD8 T cell	0.41379707693829	0.031	ClusterA
1032	TCGA-DD-AAVQ-01A-11R-A41C-07	Effector memeory CD8 T cell	0.721074982318555	0.043	ClusterB
1033	TCGA-G3-A6UC-01A-21R-A33J-07	Effector memeory CD8 T cell	0.27631189563681	0.035	ClusterA
1034	TCGA-DD-A4NG-01A-11R-A27V-07	Effector memeory CD8 T cell	0.389421078690595	0.032	ClusterB
1035	TCGA-EP-A12J-01A-11R-A131-07	Effector memeory CD8 T cell	0.414975792890704	0.043	ClusterA
1036	TCGA-2Y-A9GS-01A-12R-A38B-07	Effector memeory CD8 T cell	0.426419377302233	0.033	ClusterA
1037	TCGA-DD-AADO-01A-11R-A41C-07	Effector memeory CD8 T cell	0.469165896355938	0.033	ClusterB
1038	TCGA-DD-AADP-01A-11R-A39D-07	Effector memeory CD8 T cell	0.318483664336232	0.026	ClusterA
1039	TCGA-DD-AADI-01A-11R-A41C-07	Effector memeory CD8 T cell	0.584284165880799	0.039	ClusterB
1040	TCGA-ED-A627-01A-12R-A311-07	Effector memeory CD8 T cell	0.717891607896766	0.039	ClusterA
1041	TCGA-CC-5263-01A-01R-A131-07	Effector memeory CD8 T cell	0.369067569025432	0.027	ClusterB
1042	TCGA-G3-A5SL-01A-11R-A27V-07	Effector memeory CD8 T cell	0.416235757312334	0.042	ClusterA
1043	TCGA-DD-A4NS-01A-11R-A311-07	Effector memeory CD8 T cell	0.674091764238261	0.042	ClusterA
1044	TCGA-DD-AACE-01A-11R-A41C-07	Effector memeory CD8 T cell	0.248259855128665	0.026	ClusterA
1045	TCGA-RC-A7SK-01A-11R-A352-07	Effector memeory CD8 T cell	0.160806207901484	0.019	ClusterA
1046	TCGA-DD-AAEA-01A-11R-A41C-07	Effector memeory CD8 T cell	0.420678978662362	0.034	ClusterA
1047	TCGA-DD-AACG-01A-11R-A41C-07	Effector memeory CD8 T cell	0.399668735926878	0.03	ClusterB
1048	TCGA-QA-A7B7-01A-11R-A32O-07	Effector memeory CD8 T cell	0.374787872090412	0.04	ClusterA
1049	TCGA-FV-A495-01A-11R-A266-07	Effector memeory CD8 T cell	0.666258498832361	0.044	ClusterA
1050	TCGA-DD-A4NN-01A-11R-A28V-07	Effector memeory CD8 T cell	0.173473790177016	0.021	ClusterB
1051	TCGA-G3-A25U-01A-11R-A16W-07	Effector memeory CD8 T cell	0.279260706277025	0.028	ClusterA
1052	TCGA-ED-A4XI-01A-11R-A266-07	Effector memeory CD8 T cell	0.623894768856771	0.043	ClusterA
1053	TCGA-DD-A39Y-01A-11R-A213-07	Effector memeory CD8 T cell	0.157465176103242	0.014	ClusterB
1054	TCGA-LG-A6GG-01A-11R-A311-07	Effector memeory CD8 T cell	0.295108523109879	0.026	ClusterA
1055	TCGA-DD-A4NA-01A-11R-A266-07	Effector memeory CD8 T cell	0.550075652808155	0.044	ClusterB
1056	TCGA-BW-A5NQ-01A-11R-A27V-07	Effector memeory CD8 T cell	0.595468268128738	0.041	ClusterA
1057	TCGA-2Y-A9GV-01A-11R-A38B-07	Effector memeory CD8 T cell	0.600691866835652	0.042	ClusterA
1058	TCGA-G3-A3CJ-01A-11R-A213-07	Effector memeory CD8 T cell	0.426695184758835	0.039	ClusterA
1059	TCGA-G3-AAUZ-01A-11R-A38B-07	Effector memeory CD8 T cell	0.61062875298404	0.042	ClusterA
1060	TCGA-DD-A73E-01A-12R-A32O-07	Effector memeory CD8 T cell	0.254977834671775	0.035	ClusterA
1061	TCGA-BD-A3EP-01A-11R-A22L-07	Effector memeory CD8 T cell	0.589369064547377	0.036	ClusterB
1062	TCGA-DD-AAEB-01A-11R-A41C-07	Effector memeory CD8 T cell	0.441438352819291	0.042	ClusterA
1063	TCGA-UB-A7MC-01A-11R-A33R-07	Effector memeory CD8 T cell	0.277439018750861	0.031	ClusterA
1064	TCGA-EP-A3RK-01A-11R-A22L-07	Effector memeory CD8 T cell	0.714695106517595	0.042	ClusterB
1065	TCGA-MI-A75H-01A-11R-A32O-07	Effector memeory CD8 T cell	0.552004257648967	0.046	ClusterA
1066	TCGA-2Y-A9H4-01A-11R-A38B-07	Effector memeory CD8 T cell	0.478644034908685	0.042	ClusterA
1067	TCGA-DD-A1EA-01A-11R-A131-07	Effector memeory CD8 T cell	0.626083697821135	0.053	ClusterA
1068	TCGA-CC-A5UC-01A-11R-A28V-07	Effector memeory CD8 T cell	0.345621975021289	0.026	ClusterB
1069	TCGA-FV-A496-01A-11R-A266-07	Effector memeory CD8 T cell	0.18590221678085	0.023	ClusterA
1070	TCGA-DD-AACV-01A-11R-A41C-07	Effector memeory CD8 T cell	0.181951081062898	0.022	ClusterA
1071	TCGA-DD-AACU-01A-11R-A41C-07	Effector memeory CD8 T cell	0.374261853755997	0.031	ClusterA
1072	TCGA-ZS-A9CF-01A-11R-A38B-07	Effector memeory CD8 T cell	0.488038444145827	0.041	ClusterA
1073	TCGA-DD-AAVV-01A-11R-A41C-07	Effector memeory CD8 T cell	0.668500703534624	0.041	ClusterB
1074	TCGA-DD-AAVR-01A-11R-A41C-07	Effector memeory CD8 T cell	0.596266882224706	0.035	ClusterA
1075	TCGA-4R-AA8I-01A-11R-A38B-07	Effector memeory CD8 T cell	0.455369076589797	0.039	ClusterA
1076	TCGA-DD-AACJ-01A-11R-A41C-07	Effector memeory CD8 T cell	0.294242855202634	0.031	ClusterA
1077	TCGA-DD-AAVS-01A-11R-A41C-07	Effector memeory CD8 T cell	0.342234640993096	0.031	ClusterA
1078	TCGA-3K-AAZ8-01A-12R-A39D-07	Effector memeory CD8 T cell	0.43406259308221	0.043	ClusterA
1079	TCGA-ED-A7PY-01A-11R-A33R-07	Effector memeory CD8 T cell	0.314140783693565	0.038	ClusterA
1080	TCGA-DD-A116-01A-11R-A131-07	Effector memeory CD8 T cell	0.51517406771045	0.045	ClusterA
1081	TCGA-DD-A1EK-01A-11R-A213-07	Effector memeory CD8 T cell	0.513377503386177	0.034	ClusterA
1082	TCGA-DD-AAE6-01A-11R-A41C-07	Effector memeory CD8 T cell	0.02749192492928	0.004	ClusterA
1083	TCGA-RC-A6M6-01A-11R-A32O-07	Effector memeory CD8 T cell	0.228226763600818	0.021	ClusterB
1084	TCGA-DD-AAC9-01A-11R-A41C-07	Effector memeory CD8 T cell	0.593074497861451	0.039	ClusterA
1085	TCGA-UB-AA0U-01A-11R-A38B-07	Effector memeory CD8 T cell	0.462820234342727	0.033	ClusterA
1086	TCGA-2Y-A9HB-01A-11R-A39D-07	Effector memeory CD8 T cell	0.571163089436165	0.043	ClusterA
1087	TCGA-EP-A26S-01A-11R-A16W-07	Effector memeory CD8 T cell	0.349855915989066	0.039	ClusterA
1088	TCGA-G3-A25S-01A-11R-A16W-07	Effector memeory CD8 T cell	0.354886234376607	0.028	ClusterA
1089	TCGA-DD-AAEG-01A-11R-A39D-07	Effector memeory CD8 T cell	0.39723366109053	0.04	ClusterA
1090	TCGA-UB-A7ME-01A-11R-A33J-07	Effector memeory CD8 T cell	0.535436025801086	0.042	ClusterB
1091	TCGA-YA-A8S7-01A-11R-A37K-07	Effector memeory CD8 T cell	0.667147030410195	0.038	ClusterB
1092	TCGA-DD-A4NQ-01A-21R-A28V-07	Effector memeory CD8 T cell	0.384810774721528	0.026	ClusterB
1093	TCGA-DD-AADU-01A-11R-A41C-07	Effector memeory CD8 T cell	0.326936140271908	0.033	ClusterA
1094	TCGA-DD-AAVY-01A-11R-A41C-07	Effector memeory CD8 T cell	0.336768804300961	0.042	ClusterA
1095	TCGA-2Y-A9H2-01A-12R-A38B-07	Effector memeory CD8 T cell	0.573808301411068	0.053	ClusterB
1096	TCGA-CC-5260-01A-01R-A131-07	Effector memeory CD8 T cell	0.452038636049259	0.04	ClusterB
1097	TCGA-CC-A7IF-01A-11R-A33J-07	Effector memeory CD8 T cell	0.245307367202548	0.028	ClusterA
1098	TCGA-DD-A3A5-01A-11R-A22L-07	Effector memeory CD8 T cell	0.403400536568766	0.041	ClusterA
1099	TCGA-DD-AACY-01A-11R-A41C-07	Effector memeory CD8 T cell	0.352551038710018	0.03	ClusterA
1100	TCGA-DD-AACC-01A-11R-A41C-07	Effector memeory CD8 T cell	0.836695105584102	0.042	ClusterA
1101	TCGA-CC-A7IH-01A-11R-A33J-07	Effector memeory CD8 T cell	0.259863087262593	0.031	ClusterA
1102	TCGA-BW-A5NO-01A-11R-A27V-07	Effector memeory CD8 T cell	0.358243580831414	0.028	ClusterA
1103	TCGA-CC-A7IJ-01A-11R-A33R-07	Effector memeory CD8 T cell	0.862602501674098	0.048	ClusterB
1104	TCGA-G3-AAV1-01A-11R-A38B-07	Effector memeory CD8 T cell	0.374282232795663	0.033	ClusterA
1105	TCGA-DD-AACI-01A-11R-A41C-07	Effector memeory CD8 T cell	0.720470839431472	0.042	ClusterB
1106	TCGA-CC-A9FS-01A-11R-A37K-07	Effector memeory CD8 T cell	0.419185006226619	0.038	ClusterA
1107	TCGA-GJ-A3OU-01A-31R-A38B-07	Effector memeory CD8 T cell	0.888870324693333	0.042	ClusterB
1108	TCGA-5R-AA1C-01A-11R-A41C-07	Activated CD4 T cell	0.280935220577335	0.028	ClusterA
1109	TCGA-ED-A66Y-01A-11R-A311-07	Activated CD4 T cell	0.321528989864551	0.044	ClusterB
1110	TCGA-DD-AAEI-01A-11R-A41C-07	Activated CD4 T cell	0.411118601257061	0.03	ClusterA
1111	TCGA-ED-A8O5-01A-11R-A36F-07	Activated CD4 T cell	0.353781475253092	0.038	ClusterA
1112	TCGA-DD-AACH-01A-11R-A41C-07	Activated CD4 T cell	0.567670574146973	0.043	ClusterB
1113	TCGA-FV-A3R3-01A-11R-A22L-07	Activated CD4 T cell	0.220690991962013	0.016	ClusterA
1114	TCGA-G3-A5SJ-01A-11R-A27V-07	Activated CD4 T cell	0.635426576417271	0.039	ClusterB
1115	TCGA-HP-A5MZ-01A-21R-A27V-07	Activated CD4 T cell	0.533560020443124	0.032	ClusterA
1116	TCGA-ZP-A9D0-01A-11R-A37K-07	Activated CD4 T cell	0.127935824339059	0.014	ClusterA
1117	TCGA-BC-A10W-01A-11R-A131-07	Activated CD4 T cell	0.547214396487105	0.038	ClusterB
1118	TCGA-DD-A4NH-01A-11R-A27V-07	Activated CD4 T cell	0.463462216523313	0.031	ClusterB
1119	TCGA-G3-A25Z-01A-11R-A16W-07	Activated CD4 T cell	0.302224041232817	0.024	ClusterA
1120	TCGA-DD-AACX-01A-11R-A41C-07	Activated CD4 T cell	0.334603440416934	0.032	ClusterA
1121	TCGA-BC-A10X-01A-11R-A131-07	Activated CD4 T cell	0.428251290118281	0.028	ClusterA
1122	TCGA-DD-AACD-01A-11R-A41C-07	Activated CD4 T cell	0.384341834512435	0.03	ClusterA
1123	TCGA-NI-A8LF-01A-11R-A36F-07	Activated CD4 T cell	0.18048195177927	0.015	ClusterA
1124	TCGA-EP-A2KA-01A-11R-A180-07	Activated CD4 T cell	0.71337264934271	0.044	ClusterB
1125	TCGA-ZP-A9D4-01A-11R-A37K-07	Activated CD4 T cell	0.181350362955245	0.019	ClusterA
1126	TCGA-DD-AADQ-01A-11R-A41C-07	Activated CD4 T cell	0.368908902079139	0.033	ClusterA
1127	TCGA-DD-AAE7-01A-11R-A41C-07	Activated CD4 T cell	0.363857539389122	0.027	ClusterA
1128	TCGA-GJ-A9DB-01A-11R-A37K-07	Activated CD4 T cell	0.359746879676754	0.028	ClusterA
1129	TCGA-DD-A3A3-01A-11R-A22L-07	Activated CD4 T cell	0.296055259211141	0.027	ClusterB
1130	TCGA-FV-A3I0-01A-11R-A22L-07	Activated CD4 T cell	0.328029268583585	0.028	ClusterB
1131	TCGA-DD-A1ED-01A-11R-A155-07	Activated CD4 T cell	0.452673443959894	0.028	ClusterA
1132	TCGA-5C-A9VG-01A-11R-A37K-07	Activated CD4 T cell	0.312740790368122	0.031	ClusterA
1133	TCGA-EP-A2KB-01A-11R-A180-07	Activated CD4 T cell	0.469026875082654	0.046	ClusterA
1134	TCGA-CC-A8HU-01A-11R-A36F-07	Activated CD4 T cell	0.301127192692085	0.033	ClusterA
1135	TCGA-DD-AACN-01A-11R-A41C-07	Activated CD4 T cell	0.423401454751372	0.039	ClusterA
1136	TCGA-PD-A5DF-01A-11R-A27V-07	Activated CD4 T cell	0.471797348165603	0.033	ClusterB
1137	TCGA-DD-A1EF-01A-11R-A131-07	Activated CD4 T cell	0.467698039836055	0.043	ClusterB
1138	TCGA-GJ-A6C0-01A-12R-A311-07	Activated CD4 T cell	0.466216841776923	0.029	ClusterA
1139	TCGA-DD-A11D-01A-11R-A131-07	Activated CD4 T cell	0.196181819418422	0.017	ClusterA
1140	TCGA-DD-AADJ-01A-11R-A41C-07	Activated CD4 T cell	0.37013279036429	0.033	ClusterA
1141	TCGA-DD-AADW-01A-11R-A39D-07	Activated CD4 T cell	0.487197178447561	0.051	ClusterB
1142	TCGA-XR-A8TF-01A-11R-A36F-07	Activated CD4 T cell	0.324624926327646	0.034	ClusterA
1143	TCGA-MI-A75G-01A-11R-A32O-07	Activated CD4 T cell	0.13251416552089	0.015	ClusterA
1144	TCGA-DD-AAD1-01A-11R-A41C-07	Activated CD4 T cell	0.58852341555654	0.038	ClusterB
1145	TCGA-ED-A7XO-01A-11R-A352-07	Activated CD4 T cell	0.521324310515799	0.036	ClusterA
1146	TCGA-CC-A5UE-01A-11R-A28V-07	Activated CD4 T cell	0.405345800287501	0.036	ClusterB
1147	TCGA-DD-A73D-01A-12R-A32O-07	Activated CD4 T cell	0.0400784857989703	0.006	ClusterA
1148	TCGA-DD-AACT-01A-11R-A41C-07	Activated CD4 T cell	0.456893331241175	0.034	ClusterB
1149	TCGA-XR-A8TE-01A-11R-A36F-07	Activated CD4 T cell	0.354226829046844	0.035	ClusterB
1150	TCGA-DD-A39X-01A-11R-A213-07	Activated CD4 T cell	0.291408189682117	0.025	ClusterB
1151	TCGA-WQ-AB4B-01A-11R-A41C-07	Activated CD4 T cell	0.378185607729777	0.03	ClusterA
1152	TCGA-DD-AACO-01A-11R-A41C-07	Activated CD4 T cell	0.310176994340148	0.023	ClusterA
1153	TCGA-CC-A1HT-01A-11R-A131-07	Activated CD4 T cell	0.716242222739916	0.039	ClusterB
1154	TCGA-DD-AADS-01A-11R-A41C-07	Activated CD4 T cell	0.324995977998964	0.023	ClusterA
1155	TCGA-DD-AADA-01A-11R-A41C-07	Activated CD4 T cell	0.413826292289699	0.034	ClusterA
1156	TCGA-CC-A9FW-01A-11R-A37K-07	Activated CD4 T cell	0.366817407513692	0.036	ClusterB
1157	TCGA-DD-AAW1-01A-11R-A41C-07	Activated CD4 T cell	0.116036045488806	0.013	ClusterA
1158	TCGA-G3-A5SK-01A-11R-A27V-07	Activated CD4 T cell	0.384493658851853	0.027	ClusterA
1159	TCGA-RC-A7SH-01A-11R-A38B-07	Activated CD4 T cell	0.340891166824959	0.044	ClusterB
1160	TCGA-DD-A1EL-01A-11R-A155-07	Activated CD4 T cell	0.428321685901018	0.039	ClusterB
1161	TCGA-MR-A520-01A-11R-A266-07	Activated CD4 T cell	0.114759052919124	0.01	ClusterA
1162	TCGA-WX-AA47-01A-11R-A39D-07	Activated CD4 T cell	0.20269570679971	0.024	ClusterB
1163	TCGA-CC-A3MB-01A-11R-A213-07	Activated CD4 T cell	0.497999972718774	0.044	ClusterB
1164	TCGA-DD-AAEE-01A-11R-A41C-07	Activated CD4 T cell	0.277291044568062	0.029	ClusterA
1165	TCGA-DD-AAE3-01A-11R-A41C-07	Activated CD4 T cell	0.0857844305963772	0.007	ClusterA
1166	TCGA-2Y-A9GT-01A-11R-A38B-07	Activated CD4 T cell	0.50432193134015	0.035	ClusterA
1167	TCGA-5R-AAAM-01A-12R-A41C-07	Activated CD4 T cell	0.389815496973912	0.024	ClusterA
1168	TCGA-DD-A115-01A-11R-A131-07	Activated CD4 T cell	0.381471836322662	0.029	ClusterA
1169	TCGA-DD-A39W-01A-11R-A213-07	Activated CD4 T cell	0.215349938819102	0.023	ClusterB
1170	TCGA-2Y-A9H0-01A-11R-A38B-07	Activated CD4 T cell	0.620221161808865	0.048	ClusterA
1171	TCGA-DD-AAD8-01A-11R-A41C-07	Activated CD4 T cell	0.463936782709031	0.04	ClusterA
1172	TCGA-G3-A7M6-01A-11R-A33R-07	Activated CD4 T cell	0.388598185606308	0.035	ClusterB
1173	TCGA-2V-A95S-01A-11R-A37K-07	Activated CD4 T cell	0.832984870571995	0.045	ClusterB
1174	TCGA-G3-A3CK-01A-11R-A213-07	Activated CD4 T cell	0.373551800348718	0.03	ClusterA
1175	TCGA-DD-A3A2-01A-11R-A213-07	Activated CD4 T cell	0.161378339341942	0.016	ClusterA
1176	TCGA-G3-A3CH-01A-11R-A22L-07	Activated CD4 T cell	0.394443417551913	0.03	ClusterA
1177	TCGA-DD-A1EI-01A-11R-A131-07	Activated CD4 T cell	0.411284041647433	0.031	ClusterA
1178	TCGA-CC-A5UD-01A-11R-A28V-07	Activated CD4 T cell	0.392855360888094	0.038	ClusterB
1179	TCGA-2Y-A9GW-01A-11R-A38B-07	Activated CD4 T cell	0.499171036366313	0.031	ClusterB
1180	TCGA-CC-A7IE-01A-21R-A38B-07	Activated CD4 T cell	0.691796769302229	0.048	ClusterB
1181	TCGA-RC-A6M4-01A-11R-A32O-07	Activated CD4 T cell	0.133537069546418	0.019	ClusterA
1182	TCGA-ZS-A9CG-01A-11R-A37K-07	Activated CD4 T cell	0.0800825024557584	0.007	ClusterA
1183	TCGA-DD-AACL-01A-11R-A41C-07	Activated CD4 T cell	0.651006433052139	0.037	ClusterB
1184	TCGA-DD-AADC-01A-11R-A41C-07	Activated CD4 T cell	0.549454054492295	0.054	ClusterB
1185	TCGA-DD-AAD6-01A-11R-A41C-07	Activated CD4 T cell	0.445878148764423	0.045	ClusterB
1186	TCGA-ZP-A9D1-01A-11R-A38B-07	Activated CD4 T cell	0.365003067550294	0.027	ClusterA
1187	TCGA-DD-A3A9-01A-11R-A266-07	Activated CD4 T cell	0.342095246605584	0.027	ClusterB
1188	TCGA-WQ-A9G7-01A-11R-A37K-07	Activated CD4 T cell	0.38127892639217	0.039	ClusterB
1189	TCGA-DD-AAW0-01A-11R-A41C-07	Activated CD4 T cell	0.399089150861526	0.027	ClusterA
1190	TCGA-DD-AAD2-01A-11R-A41C-07	Activated CD4 T cell	0.52759576667242	0.034	ClusterA
1191	TCGA-BC-A112-01A-11R-A131-07	Activated CD4 T cell	0.474600878271276	0.038	ClusterB
1192	TCGA-2Y-A9GZ-01A-11R-A39D-07	Activated CD4 T cell	0.171400232118129	0.018	ClusterA
1193	TCGA-XR-A8TG-01A-11R-A36F-07	Activated CD4 T cell	0.603522984521472	0.044	ClusterA
1194	TCGA-K7-AAU7-01A-11R-A38B-07	Activated CD4 T cell	0.50562339148294	0.034	ClusterB
1195	TCGA-G3-A25Y-01A-11R-A16W-07	Activated CD4 T cell	0.549175858113377	0.042	ClusterB
1196	TCGA-BC-A10S-01A-22R-A131-07	Activated CD4 T cell	0.358351443156284	0.024	ClusterA
1197	TCGA-BC-A216-01A-11R-A155-07	Activated CD4 T cell	0.744656759891149	0.057	ClusterA
1198	TCGA-DD-A4NR-01A-11R-A311-07	Activated CD4 T cell	0.767305919565842	0.041	ClusterB
1199	TCGA-CC-A7IG-01A-11R-A33J-07	Activated CD4 T cell	0.409501536244252	0.036	ClusterB
1200	TCGA-DD-A119-01A-11R-A131-07	Activated CD4 T cell	0.344038957233127	0.029	ClusterA
1201	TCGA-BC-A217-01A-11R-A155-07	Activated CD4 T cell	0.471834160800205	0.041	ClusterA
1202	TCGA-EP-A2KC-01A-11R-A213-07	Activated CD4 T cell	0.303836215197798	0.028	ClusterB
1203	TCGA-CC-5259-01A-31R-A213-07	Activated CD4 T cell	0.43305641015242	0.036	ClusterB
1204	TCGA-2Y-A9GY-01A-11R-A38B-07	Activated CD4 T cell	0.665845716033395	0.041	ClusterB
1205	TCGA-BC-A3KG-01A-11R-A213-07	Activated CD4 T cell	0.572985279521633	0.067	ClusterA
1206	TCGA-DD-A118-01A-11R-A131-07	Activated CD4 T cell	0.139520228006462	0.014	ClusterA
1207	TCGA-DD-A4NJ-01A-11R-A27V-07	Activated CD4 T cell	0.6029019381909	0.042	ClusterA
1208	TCGA-K7-A6G5-01A-11R-A311-07	Activated CD4 T cell	0.394142241391539	0.029	ClusterA
1209	TCGA-UB-A7MF-01A-11R-A33J-07	Activated CD4 T cell	0.64820584899315	0.041	ClusterA
1210	TCGA-DD-AADG-01A-11R-A41C-07	Activated CD4 T cell	0.0714793126883893	0.009	ClusterA
1211	TCGA-G3-A7M5-01A-11R-A33R-07	Activated CD4 T cell	0.182933852139455	0.018	ClusterA
1212	TCGA-MI-A75C-01A-11R-A32O-07	Activated CD4 T cell	0.388090418405485	0.034	ClusterB
1213	TCGA-ED-A82E-01A-11R-A352-07	Activated CD4 T cell	0.1459519584984	0.017	ClusterB
1214	TCGA-NI-A4U2-01A-11R-A28V-07	Activated CD4 T cell	0.159644999087371	0.014	ClusterA
1215	TCGA-2Y-A9H3-01A-11R-A38B-07	Activated CD4 T cell	0.380020462835547	0.024	ClusterB
1216	TCGA-CC-A7II-01A-11R-A33J-07	Activated CD4 T cell	0.375717737726176	0.045	ClusterB
1217	TCGA-DD-A3A4-01A-11R-A22L-07	Activated CD4 T cell	0.0242005580677747	0.003	ClusterA
1218	TCGA-G3-AAV6-01A-21R-A37K-07	Activated CD4 T cell	0.42768367843514	0.048	ClusterB
1219	TCGA-DD-A113-01A-11R-A131-07	Activated CD4 T cell	0.507343496884906	0.04	ClusterA
1220	TCGA-UB-A7MB-01A-11R-A33R-07	Activated CD4 T cell	0.324321039930658	0.035	ClusterA
1221	TCGA-DD-AAVX-01A-11R-A41C-07	Activated CD4 T cell	0.365898576096713	0.027	ClusterA
1222	TCGA-DD-A73A-01A-12R-A32O-07	Activated CD4 T cell	0.40224148502989	0.031	ClusterA
1223	TCGA-DD-AADD-01A-11R-A41C-07	Activated CD4 T cell	0.385804761033509	0.042	ClusterA
1224	TCGA-ED-A66X-01A-11R-A311-07	Activated CD4 T cell	0.451759565396371	0.032	ClusterB
1225	TCGA-2Y-A9H6-01A-11R-A39D-07	Activated CD4 T cell	0.359173124772934	0.026	ClusterA
1226	TCGA-G3-A3CI-01A-11R-A213-07	Activated CD4 T cell	0.239926332467493	0.016	ClusterA
1227	TCGA-CC-A7IL-01A-11R-A33R-07	Activated CD4 T cell	0.136705827008488	0.017	ClusterA
1228	TCGA-DD-A4NE-01A-11R-A27V-07	Activated CD4 T cell	0.362033615537915	0.038	ClusterA
1229	TCGA-CC-A9FV-01A-11R-A37K-07	Activated CD4 T cell	0.301820172069206	0.017	ClusterB
1230	TCGA-DD-AACZ-01A-11R-A41C-07	Activated CD4 T cell	0.746546571421458	0.04	ClusterB
1231	TCGA-DD-AAE4-01A-11R-A41C-07	Activated CD4 T cell	0.592932008033021	0.036	ClusterA
1232	TCGA-ED-A5KG-01A-11R-A27V-07	Activated CD4 T cell	1	0.048	ClusterB
1233	TCGA-DD-A4ND-01A-11R-A266-07	Activated CD4 T cell	0.583218050649069	0.037	ClusterA
1234	TCGA-RC-A6M5-01A-11R-A32O-07	Activated CD4 T cell	0.0283267106840789	0.002	ClusterA
1235	TCGA-FV-A2QQ-01A-11R-A22L-07	Activated CD4 T cell	0.445104153244407	0.034	ClusterA
1236	TCGA-CC-A8HS-01A-11R-A36F-07	Activated CD4 T cell	0.428045697667518	0.051	ClusterB
1237	TCGA-DD-A1EH-01A-11R-A131-07	Activated CD4 T cell	0.459520794160896	0.044	ClusterB
1238	TCGA-2Y-A9GX-01A-11R-A38B-07	Activated CD4 T cell	0.597809184280936	0.033	ClusterA
1239	TCGA-DD-A73F-01A-11R-A32O-07	Activated CD4 T cell	0.657898465548107	0.041	ClusterA
1240	TCGA-BC-A10Z-01A-11R-A131-07	Activated CD4 T cell	0.190779206071102	0.023	ClusterA
1241	TCGA-BC-A69H-01A-11R-A311-07	Activated CD4 T cell	0.479336680143429	0.035	ClusterB
1242	TCGA-DD-AADR-01A-11R-A41C-07	Activated CD4 T cell	0.496843589221843	0.039	ClusterA
1243	TCGA-ZP-A9CV-01A-11R-A38B-07	Activated CD4 T cell	0.490854286540529	0.035	ClusterA
1244	TCGA-ED-A7XP-01A-11R-A352-07	Activated CD4 T cell	0.39703323987427	0.031	ClusterA
1245	TCGA-DD-A4NL-01A-11R-A28V-07	Activated CD4 T cell	0.278087868971172	0.021	ClusterA
1246	TCGA-G3-A5SM-01A-12R-A28V-07	Activated CD4 T cell	0.467289166492294	0.031	ClusterA
1247	TCGA-FV-A2QR-01A-11R-A213-07	Activated CD4 T cell	0.295321074749194	0.024	ClusterA
1248	TCGA-DD-AACK-01A-11R-A41C-07	Activated CD4 T cell	0.388235047589353	0.035	ClusterA
1249	TCGA-5R-AA1D-01A-11R-A38B-07	Activated CD4 T cell	0.29893761883675	0.019	ClusterA
1250	TCGA-CC-A123-01A-11R-A131-07	Activated CD4 T cell	0.375185403766616	0.031	ClusterB
1251	TCGA-CC-A7IK-01A-12R-A33R-07	Activated CD4 T cell	0.276123476105043	0.036	ClusterA
1252	TCGA-DD-AADY-01A-11R-A41C-07	Activated CD4 T cell	0.230844534858412	0.023	ClusterA
1253	TCGA-DD-A39V-01A-11R-A213-07	Activated CD4 T cell	0.463303789248197	0.033	ClusterB
1254	TCGA-G3-A25V-01A-11R-A16W-07	Activated CD4 T cell	0.453905424146738	0.029	ClusterA
1255	TCGA-2Y-A9H9-01A-21R-A39D-07	Activated CD4 T cell	0.275853378029882	0.024	ClusterA
1256	TCGA-BC-A8YO-01A-11R-A37K-07	Activated CD4 T cell	0.682856631214025	0.047	ClusterB
1257	TCGA-RC-A7S9-01A-11R-A33R-07	Activated CD4 T cell	0.418636200703998	0.036	ClusterA
1258	TCGA-G3-AAV3-01A-11R-A37K-07	Activated CD4 T cell	0.50580505958609	0.036	ClusterA
1259	TCGA-UB-AA0V-01A-11R-A38B-07	Activated CD4 T cell	0.222203241258927	0.016	ClusterA
1260	TCGA-2Y-A9H5-01A-11R-A38B-07	Activated CD4 T cell	0.360980736030564	0.03	ClusterB
1261	TCGA-CC-A8HV-01A-11R-A36F-07	Activated CD4 T cell	0.305727286969727	0.035	ClusterB
1262	TCGA-BC-A5W4-01A-11R-A28V-07	Activated CD4 T cell	0.0641615311688165	0.007	ClusterA
1263	TCGA-DD-A3A7-01A-11R-A22L-07	Activated CD4 T cell	0.450466628229751	0.042	ClusterB
1264	TCGA-G3-AAV7-01A-11R-A38B-07	Activated CD4 T cell	0.644170699580749	0.045	ClusterB
1265	TCGA-DD-A4NI-01A-11R-A27V-07	Activated CD4 T cell	0.382652749269564	0.026	ClusterA
1266	TCGA-CC-A9FU-01A-11R-A37K-07	Activated CD4 T cell	0.437690760775948	0.05	ClusterB
1267	TCGA-DD-AAE0-01A-11R-A41C-07	Activated CD4 T cell	0.457072642957197	0.048	ClusterB
1268	TCGA-CC-5264-01A-01R-A131-07	Activated CD4 T cell	0.50934306115317	0.045	ClusterB
1269	TCGA-DD-AADB-01A-11R-A41C-07	Activated CD4 T cell	0.671788219764283	0.047	ClusterB
1270	TCGA-BC-A10Y-01A-11R-A131-07	Activated CD4 T cell	0.556630458328935	0.049	ClusterA
1271	TCGA-CC-A3MA-01A-11R-A213-07	Activated CD4 T cell	0.339520275783629	0.035	ClusterB
1272	TCGA-DD-A73B-01A-12R-A32O-07	Activated CD4 T cell	0.274800837788305	0.027	ClusterA
1273	TCGA-RC-A7SF-01A-11R-A352-07	Activated CD4 T cell	0.394303182858636	0.036	ClusterA
1274	TCGA-DD-AACW-01A-11R-A41C-07	Activated CD4 T cell	0.391238310003735	0.037	ClusterA
1275	TCGA-DD-AACB-01A-11R-A41C-07	Activated CD4 T cell	0.522248296630241	0.037	ClusterB
1276	TCGA-DD-A3A8-01A-11R-A22L-07	Activated CD4 T cell	0.133762303484953	0.015	ClusterA
1277	TCGA-CC-5258-01A-01R-A131-07	Activated CD4 T cell	0.519364112638193	0.039	ClusterB
1278	TCGA-5C-AAPD-01A-21R-A39D-07	Activated CD4 T cell	0.623598831953944	0.039	ClusterB
1279	TCGA-ED-A459-01A-11R-A266-07	Activated CD4 T cell	0.473618684069841	0.035	ClusterB
1280	TCGA-DD-AAE2-01A-11R-A41C-07	Activated CD4 T cell	0.405504607326634	0.029	ClusterA
1281	TCGA-DD-AAW3-01A-11R-A41C-07	Activated CD4 T cell	0.0953256371629131	0.012	ClusterA
1282	TCGA-BW-A5NP-01A-11R-A27V-07	Activated CD4 T cell	0.406070548875481	0.051	ClusterB
1283	TCGA-DD-A4NK-01A-11R-A28V-07	Activated CD4 T cell	0.0665127451558799	0.007	ClusterA
1284	TCGA-DD-AA3A-01A-11R-A37K-07	Activated CD4 T cell	0.401476424157358	0.043	ClusterB
1285	TCGA-DD-A73G-01A-22R-A32O-07	Activated CD4 T cell	0.247966700903577	0.021	ClusterB
1286	TCGA-XR-A8TD-01A-12R-A39D-07	Activated CD4 T cell	0.677313918152723	0.038	ClusterA
1287	TCGA-KR-A7K0-01A-12R-A33R-07	Activated CD4 T cell	0.36983523630941	0.03	ClusterA
1288	TCGA-DD-A11A-01A-11R-A131-07	Activated CD4 T cell	0.316640339599314	0.029	ClusterA
1289	TCGA-DD-AADM-01A-11R-A41C-07	Activated CD4 T cell	0.380946899061671	0.031	ClusterA
1290	TCGA-DD-AACF-01A-11R-A41C-07	Activated CD4 T cell	0.44847143114157	0.033	ClusterA
1291	TCGA-DD-AADV-01A-11R-A39D-07	Activated CD4 T cell	0.324412619381031	0.028	ClusterA
1292	TCGA-5C-A9VH-01A-11R-A37K-07	Activated CD4 T cell	0.306601386710966	0.029	ClusterB
1293	TCGA-DD-A4NV-01A-11R-A311-07	Activated CD4 T cell	0.197482810603379	0.018	ClusterA
1294	TCGA-DD-A3A6-01A-11R-A22L-07	Activated CD4 T cell	0.255401330516045	0.018	ClusterB
1295	TCGA-FV-A3I1-01A-11R-A22L-07	Activated CD4 T cell	0.460387918885229	0.032	ClusterB
1296	TCGA-DD-AAVZ-01A-11R-A41C-07	Activated CD4 T cell	0.371792023601881	0.035	ClusterA
1297	TCGA-ZS-A9CD-01A-11R-A37K-07	Activated CD4 T cell	0.377796473574738	0.029	ClusterA
1298	TCGA-UB-A7MD-01A-12R-A352-07	Activated CD4 T cell	0.490758579169377	0.034	ClusterA
1299	TCGA-DD-A1EB-01A-11R-A131-07	Activated CD4 T cell	0.124799471886394	0.013	ClusterA
1300	TCGA-WJ-A86L-01A-12R-A39D-07	Activated CD4 T cell	0.286761324323014	0.033	ClusterB
1301	TCGA-FV-A4ZQ-01A-11R-A266-07	Activated CD4 T cell	0.689992486610215	0.046	ClusterB
1302	TCGA-LG-A9QD-01A-11R-A38B-07	Activated CD4 T cell	0.275675855054652	0.024	ClusterA
1303	TCGA-DD-AAD5-01A-11R-A41C-07	Activated CD4 T cell	0.397461569852105	0.029	ClusterB
1304	TCGA-DD-AADL-01A-11R-A41C-07	Activated CD4 T cell	0.213747071147335	0.022	ClusterA
1305	TCGA-G3-A7M7-01A-12R-A352-07	Activated CD4 T cell	0.119357342355938	0.012	ClusterA
1306	TCGA-MR-A8JO-01A-12R-A36F-07	Activated CD4 T cell	0.377593723786771	0.025	ClusterB
1307	TCGA-DD-AAE1-01A-11R-A41C-07	Activated CD4 T cell	0.373333076566015	0.036	ClusterA
1308	TCGA-DD-A11C-01A-11R-A131-07	Activated CD4 T cell	0.421514473480134	0.033	ClusterA
1309	TCGA-RG-A7D4-01A-12R-A33R-07	Activated CD4 T cell	0.734109543641955	0.052	ClusterB
1310	TCGA-BC-A10Q-01A-11R-A131-07	Activated CD4 T cell	0.318262025524098	0.034	ClusterB
1311	TCGA-WX-AA46-01A-11R-A39D-07	Activated CD4 T cell	0.172801839104078	0.014	ClusterA
1312	TCGA-MI-A75E-01A-11R-A32O-07	Activated CD4 T cell	0.387735476133201	0.028	ClusterA
1313	TCGA-FV-A23B-01A-11R-A16W-07	Activated CD4 T cell	0.546378422144286	0.042	ClusterA
1314	TCGA-2Y-A9H1-01A-11R-A38B-07	Activated CD4 T cell	0.302568971544759	0.023	ClusterA
1315	TCGA-CC-5262-01A-01R-A131-07	Activated CD4 T cell	0.508169453007089	0.031	ClusterB
1316	TCGA-DD-A4NF-01A-11R-A27V-07	Activated CD4 T cell	0.0448480151672894	0.005	ClusterA
1317	TCGA-DD-AADK-01A-11R-A41C-07	Activated CD4 T cell	0.420758893282673	0.032	ClusterB
1318	TCGA-BC-A10U-01A-11R-A131-07	Activated CD4 T cell	0.268512381036791	0.025	ClusterA
1319	TCGA-DD-A4NP-01A-11R-A28V-07	Activated CD4 T cell	0.00764098624894785	0.001	ClusterA
1320	TCGA-FV-A3R2-01A-11R-A22L-07	Activated CD4 T cell	0.303647489741101	0.027	ClusterA
1321	TCGA-DD-AADF-01A-11R-A41C-07	Activated CD4 T cell	0.39738018032307	0.037	ClusterA
1322	TCGA-ZP-A9D2-01A-11R-A38B-07	Activated CD4 T cell	0.391864575000916	0.033	ClusterB
1323	TCGA-DD-AACP-01A-11R-A41C-07	Activated CD4 T cell	0.445886327248771	0.048	ClusterB
1324	TCGA-BD-A3ER-01A-11R-A213-07	Activated CD4 T cell	0.364404901872768	0.025	ClusterA
1325	TCGA-RC-A6M3-01A-11R-A32O-07	Activated CD4 T cell	0.542748684104814	0.044	ClusterB
1326	TCGA-ZP-A9CY-01A-11R-A38B-07	Activated CD4 T cell	0.273739411431618	0.021	ClusterA
1327	TCGA-DD-AACA-01A-11R-A41C-07	Activated CD4 T cell	0.283518677995712	0.031	ClusterA
1328	TCGA-BC-A110-01A-11R-A131-07	Activated CD4 T cell	0.507320710869225	0.027	ClusterA
1329	TCGA-UB-A7MA-01A-11R-A33R-07	Activated CD4 T cell	0.429342310730704	0.038	ClusterB
1330	TCGA-KR-A7K2-01A-12R-A33R-07	Activated CD4 T cell	0.425593968705857	0.035	ClusterA
1331	TCGA-DD-A1EC-01A-21R-A131-07	Activated CD4 T cell	0.654070765214889	0.037	ClusterB
1332	TCGA-DD-AADN-01A-11R-A41C-07	Activated CD4 T cell	0.668060704536949	0.042	ClusterB
1333	TCGA-2Y-A9HA-01A-11R-A39D-07	Activated CD4 T cell	0.301744368632833	0.031	ClusterA
1334	TCGA-K7-A5RG-01A-11R-A28V-07	Activated CD4 T cell	0.833982994833382	0.043	ClusterA
1335	TCGA-T1-A6J8-01A-11R-A32O-07	Activated CD4 T cell	0.111701968340919	0.01	ClusterA
1336	TCGA-CC-A3MC-01A-11R-A22L-07	Activated CD4 T cell	0.453281678322642	0.034	ClusterA
1337	TCGA-ES-A2HS-01A-11R-A180-07	Activated CD4 T cell	0.0903882834394669	0.009	ClusterA
1338	TCGA-G3-A25T-01A-11R-A16W-07	Activated CD4 T cell	0.291829485794102	0.028	ClusterB
1339	TCGA-2Y-A9GU-01A-11R-A38B-07	Activated CD4 T cell	0.243829650156835	0.026	ClusterA
1340	TCGA-CC-A8HT-01A-11R-A36F-07	Activated CD4 T cell	0.613239421382701	0.045	ClusterB
1341	TCGA-ED-A7PX-01A-51R-A352-07	Activated CD4 T cell	0.322092088395861	0.028	ClusterB
1342	TCGA-LG-A9QC-01A-11R-A37K-07	Activated CD4 T cell	0.192915845093779	0.021	ClusterB
1343	TCGA-DD-AAE9-01A-11R-A41C-07	Activated CD4 T cell	0.201257199996204	0.024	ClusterB
1344	TCGA-K7-A5RF-01A-11R-A28V-07	Activated CD4 T cell	0.473935999366417	0.029	ClusterA
1345	TCGA-XR-A8TC-01A-11R-A36F-07	Activated CD4 T cell	0.386412021545011	0.042	ClusterA
1346	TCGA-G3-AAV0-01A-11R-A37K-07	Activated CD4 T cell	0.24919037743824	0.025	ClusterA
1347	TCGA-DD-AAEK-01A-11R-A41C-07	Activated CD4 T cell	0.578106468470082	0.037	ClusterA
1348	TCGA-DD-A4NO-01A-11R-A28V-07	Activated CD4 T cell	0.232486518079797	0.02	ClusterA
1349	TCGA-ZS-A9CE-01A-11R-A37K-07	Activated CD4 T cell	0.0865329083014995	0.011	ClusterA
1350	TCGA-ED-A7PZ-01A-11R-A33R-07	Activated CD4 T cell	0.220424502736527	0.027	ClusterB
1351	TCGA-HP-A5N0-01A-11R-A28V-07	Activated CD4 T cell	0.115541128067138	0.009	ClusterA
1352	TCGA-ED-A8O6-01A-11R-A36F-07	Activated CD4 T cell	0.346827718561932	0.034	ClusterB
1353	TCGA-CC-A3M9-01A-11R-A213-07	Activated CD4 T cell	0.831895917088742	0.039	ClusterB
1354	TCGA-DD-AACS-01A-11R-A41C-07	Activated CD4 T cell	0.365584446687801	0.038	ClusterA
1355	TCGA-DD-AAC8-01A-11R-A41C-07	Activated CD4 T cell	0.255385772141136	0.025	ClusterB
1356	TCGA-KR-A7K8-01A-11R-A33J-07	Activated CD4 T cell	0.50561820214383	0.033	ClusterA
1357	TCGA-DD-A1EJ-01A-11R-A155-07	Activated CD4 T cell	0.394197634069186	0.035	ClusterB
1358	TCGA-DD-AAED-01A-12R-A41C-07	Activated CD4 T cell	0.337029328360463	0.03	ClusterB
1359	TCGA-DD-A1EE-01A-11R-A131-07	Activated CD4 T cell	0.277292380349793	0.026	ClusterA
1360	TCGA-WX-AA44-01A-11R-A39D-07	Activated CD4 T cell	0.471829050934574	0.04	ClusterB
1361	TCGA-DD-A1EG-01A-11R-A213-07	Activated CD4 T cell	0.537352215665825	0.034	ClusterB
1362	TCGA-2Y-A9H8-01A-11R-A39D-07	Activated CD4 T cell	0.446429308669966	0.04	ClusterB
1363	TCGA-RC-A7SB-01A-21R-A352-07	Activated CD4 T cell	0.234510039215946	0.02	ClusterA
1364	TCGA-ZP-A9CZ-01A-11R-A38B-07	Activated CD4 T cell	0.607379434035135	0.04	ClusterA
1365	TCGA-DD-A39Z-01A-11R-A213-07	Activated CD4 T cell	0.305618368047938	0.035	ClusterB
1366	TCGA-BD-A2L6-01A-11R-A213-07	Activated CD4 T cell	0.342548255321656	0.029	ClusterA
1367	TCGA-2Y-A9H7-01A-11R-A39D-07	Activated CD4 T cell	0.364119608434415	0.032	ClusterA
1368	TCGA-DD-AAD0-01A-11R-A41C-07	Activated CD4 T cell	0.24069327364234	0.027	ClusterA
1369	TCGA-G3-A25X-01A-11R-A16W-07	Activated CD4 T cell	0.627559167153376	0.037	ClusterB
1370	TCGA-DD-A4NB-01A-12R-A266-07	Activated CD4 T cell	0.345536212281777	0.023	ClusterA
1371	TCGA-BC-A10R-01A-11R-A131-07	Activated CD4 T cell	0.130567135216222	0.012	ClusterA
1372	TCGA-G3-AAV2-01A-11R-A37K-07	Activated CD4 T cell	0.0135775623915552	0.001	ClusterA
1373	TCGA-DD-AAD3-01A-11R-A41C-07	Activated CD4 T cell	0.414081868185421	0.03	ClusterA
1374	TCGA-DD-A11B-01A-11R-A131-07	Activated CD4 T cell	0.262430937770298	0.027	ClusterA
1375	TCGA-CC-5261-01A-01R-A131-07	Activated CD4 T cell	0.605195054262053	0.041	ClusterB
1376	TCGA-DD-AAVW-01A-11R-A41C-07	Activated CD4 T cell	0.436372918314221	0.031	ClusterA
1377	TCGA-BC-A3KF-01A-11R-A213-07	Activated CD4 T cell	0.189736234329754	0.019	ClusterA
1378	TCGA-G3-A5SI-01A-31R-A27V-07	Activated CD4 T cell	0.354998192903974	0.037	ClusterA
1379	TCGA-DD-AAVU-01A-11R-A41C-07	Activated CD4 T cell	0.168219813898508	0.017	ClusterA
1380	TCGA-DD-AACQ-01A-11R-A41C-07	Activated CD4 T cell	0.163574119711751	0.019	ClusterA
1381	TCGA-G3-A3CG-01A-11R-A213-07	Activated CD4 T cell	0.377811501137523	0.031	ClusterA
1382	TCGA-DD-AAW2-01A-11R-A41C-07	Activated CD4 T cell	0.157161061542938	0.018	ClusterA
1383	TCGA-G3-AAV5-01A-11R-A37K-07	Activated CD4 T cell	0.348274985007064	0.035	ClusterA
1384	TCGA-G3-A7M8-01A-11R-A33R-07	Activated CD4 T cell	0.155434173722826	0.012	ClusterA
1385	TCGA-G3-A7M9-01A-23R-A352-07	Activated CD4 T cell	0.463188067640332	0.049	ClusterB
1386	TCGA-G3-AAV4-01A-11R-A38B-07	Activated CD4 T cell	0.239468566658355	0.024	ClusterB
1387	TCGA-EP-A3JL-01A-11R-A213-07	Activated CD4 T cell	0.559956573303206	0.037	ClusterB
1388	TCGA-MI-A75I-01A-11R-A32O-07	Activated CD4 T cell	0.337420414030358	0.032	ClusterA
1389	TCGA-FV-A4ZP-01A-12R-A266-07	Activated CD4 T cell	0.438031204709382	0.031	ClusterB
1390	TCGA-DD-AAVP-01A-11R-A41C-07	Activated CD4 T cell	0.180100358882148	0.018	ClusterA
1391	TCGA-DD-AAEH-01A-11R-A41C-07	Activated CD4 T cell	0.486248092281383	0.033	ClusterA
1392	TCGA-DD-A114-01A-11R-A131-07	Activated CD4 T cell	0.738412525611469	0.04	ClusterB
1393	TCGA-KR-A7K7-01A-11R-A33J-07	Activated CD4 T cell	0.700704568554708	0.053	ClusterB
1394	TCGA-O8-A75V-01A-11R-A32O-07	Activated CD4 T cell	0.427880651719113	0.03	ClusterA
1395	TCGA-BC-A69I-01A-11R-A311-07	Activated CD4 T cell	0.197407425745059	0.016	ClusterA
1396	TCGA-ED-A97K-01A-21R-A38B-07	Activated CD4 T cell	0.298551287986311	0.022	ClusterB
1397	TCGA-DD-A73C-01A-12R-A33J-07	Activated CD4 T cell	0.10213764352786	0.009	ClusterA
1398	TCGA-ES-A2HT-01A-12R-A180-07	Activated CD4 T cell	0.246293685121423	0.018	ClusterA
1399	TCGA-DD-A3A1-01A-11R-A213-07	Activated CD4 T cell	0.455126036165072	0.035	ClusterA
1400	TCGA-BC-A10T-01A-11R-A131-07	Activated CD4 T cell	0.289824375809746	0.022	ClusterA
1401	TCGA-DD-AAVQ-01A-11R-A41C-07	Activated CD4 T cell	0.769641420280777	0.046	ClusterB
1402	TCGA-G3-A6UC-01A-21R-A33J-07	Activated CD4 T cell	0	0	ClusterA
1403	TCGA-DD-A4NG-01A-11R-A27V-07	Activated CD4 T cell	0.429865576432776	0.036	ClusterB
1404	TCGA-EP-A12J-01A-11R-A131-07	Activated CD4 T cell	0.204226691831958	0.021	ClusterA
1405	TCGA-2Y-A9GS-01A-12R-A38B-07	Activated CD4 T cell	0.395904957227098	0.03	ClusterA
1406	TCGA-DD-AADO-01A-11R-A41C-07	Activated CD4 T cell	0.615648037344541	0.043	ClusterB
1407	TCGA-DD-AADP-01A-11R-A39D-07	Activated CD4 T cell	0.423733194960766	0.035	ClusterA
1408	TCGA-DD-AADI-01A-11R-A41C-07	Activated CD4 T cell	0.560837137929488	0.037	ClusterB
1409	TCGA-ED-A627-01A-12R-A311-07	Activated CD4 T cell	0.630972377102953	0.034	ClusterA
1410	TCGA-CC-5263-01A-01R-A131-07	Activated CD4 T cell	0.513031203870678	0.038	ClusterB
1411	TCGA-G3-A5SL-01A-11R-A27V-07	Activated CD4 T cell	0.228427347718486	0.023	ClusterA
1412	TCGA-DD-A4NS-01A-11R-A311-07	Activated CD4 T cell	0.42128892597802	0.026	ClusterA
1413	TCGA-DD-AACE-01A-11R-A41C-07	Activated CD4 T cell	0.1821037933739	0.019	ClusterA
1414	TCGA-RC-A7SK-01A-11R-A352-07	Activated CD4 T cell	0.0951456252933372	0.011	ClusterA
1415	TCGA-DD-AAEA-01A-11R-A41C-07	Activated CD4 T cell	0.537328582519181	0.043	ClusterA
1416	TCGA-DD-AACG-01A-11R-A41C-07	Activated CD4 T cell	0.476383617532936	0.036	ClusterB
1417	TCGA-QA-A7B7-01A-11R-A32O-07	Activated CD4 T cell	0.488602316400087	0.053	ClusterA
1418	TCGA-FV-A495-01A-11R-A266-07	Activated CD4 T cell	0.495423081825998	0.033	ClusterA
1419	TCGA-DD-A4NN-01A-11R-A28V-07	Activated CD4 T cell	0.28853882209845	0.034	ClusterB
1420	TCGA-G3-A25U-01A-11R-A16W-07	Activated CD4 T cell	0.305910744197732	0.031	ClusterA
1421	TCGA-ED-A4XI-01A-11R-A266-07	Activated CD4 T cell	0.319256700434578	0.022	ClusterA
1422	TCGA-DD-A39Y-01A-11R-A213-07	Activated CD4 T cell	0.440093846510537	0.04	ClusterB
1423	TCGA-LG-A6GG-01A-11R-A311-07	Activated CD4 T cell	0.28809200496399	0.025	ClusterA
1424	TCGA-DD-A4NA-01A-11R-A266-07	Activated CD4 T cell	0.392801736381081	0.031	ClusterB
1425	TCGA-BW-A5NQ-01A-11R-A27V-07	Activated CD4 T cell	0.821943261043791	0.056	ClusterA
1426	TCGA-2Y-A9GV-01A-11R-A38B-07	Activated CD4 T cell	0.364052484379226	0.025	ClusterA
1427	TCGA-G3-A3CJ-01A-11R-A213-07	Activated CD4 T cell	0.182630536738086	0.017	ClusterA
1428	TCGA-G3-AAUZ-01A-11R-A38B-07	Activated CD4 T cell	0.426291002248266	0.029	ClusterA
1429	TCGA-DD-A73E-01A-12R-A32O-07	Activated CD4 T cell	0.0756843480787773	0.01	ClusterA
1430	TCGA-BD-A3EP-01A-11R-A22L-07	Activated CD4 T cell	0.574236913338371	0.035	ClusterB
1431	TCGA-DD-AAEB-01A-11R-A41C-07	Activated CD4 T cell	0.192447693574626	0.018	ClusterA
1432	TCGA-UB-A7MC-01A-11R-A33R-07	Activated CD4 T cell	0.342052553447461	0.038	ClusterA
1433	TCGA-EP-A3RK-01A-11R-A22L-07	Activated CD4 T cell	0.671936685112173	0.04	ClusterB
1434	TCGA-MI-A75H-01A-11R-A32O-07	Activated CD4 T cell	0.346262469278836	0.029	ClusterA
1435	TCGA-2Y-A9H4-01A-11R-A38B-07	Activated CD4 T cell	0.234856449668116	0.021	ClusterA
1436	TCGA-DD-A1EA-01A-11R-A131-07	Activated CD4 T cell	0.45575083400631	0.039	ClusterA
1437	TCGA-CC-A5UC-01A-11R-A28V-07	Activated CD4 T cell	0.546059354183293	0.04	ClusterB
1438	TCGA-FV-A496-01A-11R-A266-07	Activated CD4 T cell	0.0697018152377864	0.009	ClusterA
1439	TCGA-DD-AACV-01A-11R-A41C-07	Activated CD4 T cell	0.335667080249994	0.041	ClusterA
1440	TCGA-DD-AACU-01A-11R-A41C-07	Activated CD4 T cell	0.32172751216137	0.027	ClusterA
1441	TCGA-ZS-A9CF-01A-11R-A38B-07	Activated CD4 T cell	0.51275258480179	0.043	ClusterA
1442	TCGA-DD-AAVV-01A-11R-A41C-07	Activated CD4 T cell	0.559649786920458	0.034	ClusterB
1443	TCGA-DD-AAVR-01A-11R-A41C-07	Activated CD4 T cell	0.604313440464242	0.036	ClusterA
1444	TCGA-4R-AA8I-01A-11R-A38B-07	Activated CD4 T cell	0.360456818670664	0.031	ClusterA
1445	TCGA-DD-AACJ-01A-11R-A41C-07	Activated CD4 T cell	0.136239269777303	0.014	ClusterA
1446	TCGA-DD-AAVS-01A-11R-A41C-07	Activated CD4 T cell	0.474112891831688	0.043	ClusterA
1447	TCGA-3K-AAZ8-01A-12R-A39D-07	Activated CD4 T cell	0.369207525030281	0.036	ClusterA
1448	TCGA-ED-A7PY-01A-11R-A33R-07	Activated CD4 T cell	0.331596488390163	0.04	ClusterA
1449	TCGA-DD-A116-01A-11R-A131-07	Activated CD4 T cell	0.242612423899287	0.021	ClusterA
1450	TCGA-DD-A1EK-01A-11R-A213-07	Activated CD4 T cell	0.291766392414105	0.019	ClusterA
1451	TCGA-DD-AAE6-01A-11R-A41C-07	Activated CD4 T cell	0.228656976329252	0.034	ClusterA
1452	TCGA-RC-A6M6-01A-11R-A32O-07	Activated CD4 T cell	0.379007621023558	0.035	ClusterB
1453	TCGA-DD-AAC9-01A-11R-A41C-07	Activated CD4 T cell	0.400620867919869	0.027	ClusterA
1454	TCGA-UB-AA0U-01A-11R-A38B-07	Activated CD4 T cell	0.508773900988796	0.036	ClusterA
1455	TCGA-2Y-A9HB-01A-11R-A39D-07	Activated CD4 T cell	0.436171412041255	0.032	ClusterA
1456	TCGA-EP-A26S-01A-11R-A16W-07	Activated CD4 T cell	0.120454675997364	0.013	ClusterA
1457	TCGA-G3-A25S-01A-11R-A16W-07	Activated CD4 T cell	0.470263526943821	0.037	ClusterA
1458	TCGA-DD-AAEG-01A-11R-A39D-07	Activated CD4 T cell	0.224489729754136	0.023	ClusterA
1459	TCGA-UB-A7ME-01A-11R-A33J-07	Activated CD4 T cell	0.535065941787908	0.042	ClusterB
1460	TCGA-YA-A8S7-01A-11R-A37K-07	Activated CD4 T cell	0.614959910664831	0.035	ClusterB
1461	TCGA-DD-A4NQ-01A-21R-A28V-07	Activated CD4 T cell	0.548140149553986	0.037	ClusterB
1462	TCGA-DD-AADU-01A-11R-A41C-07	Activated CD4 T cell	0.220622925006592	0.023	ClusterA
1463	TCGA-DD-AAVY-01A-11R-A41C-07	Activated CD4 T cell	0.0320675174212092	0.004	ClusterA
1464	TCGA-2Y-A9H2-01A-12R-A38B-07	Activated CD4 T cell	0.349995422385108	0.032	ClusterB
1465	TCGA-CC-5260-01A-01R-A131-07	Activated CD4 T cell	0.385986793094963	0.034	ClusterB
1466	TCGA-CC-A7IF-01A-11R-A33J-07	Activated CD4 T cell	0.174847799314563	0.02	ClusterA
1467	TCGA-DD-A3A5-01A-11R-A22L-07	Activated CD4 T cell	0.328725179034572	0.033	ClusterA
1468	TCGA-DD-AACY-01A-11R-A41C-07	Activated CD4 T cell	0.360158271092164	0.031	ClusterA
1469	TCGA-DD-AACC-01A-11R-A41C-07	Activated CD4 T cell	0.862498006955454	0.043	ClusterA
1470	TCGA-CC-A7IH-01A-11R-A33J-07	Activated CD4 T cell	0.0852511633468996	0.01	ClusterA
1471	TCGA-BW-A5NO-01A-11R-A27V-07	Activated CD4 T cell	0.371148394310615	0.029	ClusterA
1472	TCGA-CC-A7IJ-01A-11R-A33R-07	Activated CD4 T cell	0.752162224341049	0.042	ClusterB
1473	TCGA-G3-AAV1-01A-11R-A38B-07	Activated CD4 T cell	0.346092803299651	0.031	ClusterA
1474	TCGA-DD-AACI-01A-11R-A41C-07	Activated CD4 T cell	0.592076876098106	0.034	ClusterB
1475	TCGA-CC-A9FS-01A-11R-A37K-07	Activated CD4 T cell	0.322219248703402	0.029	ClusterA
1476	TCGA-GJ-A3OU-01A-31R-A38B-07	Activated CD4 T cell	0.729000039413966	0.034	ClusterB
1477	TCGA-5R-AA1C-01A-11R-A41C-07	Central memory CD4 T cell	0.0687953206316693	0.007	ClusterA
1478	TCGA-ED-A66Y-01A-11R-A311-07	Central memory CD4 T cell	0.276225034568617	0.038	ClusterB
1479	TCGA-DD-AAEI-01A-11R-A41C-07	Central memory CD4 T cell	0.553518493485503	0.04	ClusterA
1480	TCGA-ED-A8O5-01A-11R-A36F-07	Central memory CD4 T cell	0.363729011002179	0.039	ClusterA
1481	TCGA-DD-AACH-01A-11R-A41C-07	Central memory CD4 T cell	0.581922171140052	0.044	ClusterB
1482	TCGA-FV-A3R3-01A-11R-A22L-07	Central memory CD4 T cell	0.546271128342657	0.039	ClusterA
1483	TCGA-G3-A5SJ-01A-11R-A27V-07	Central memory CD4 T cell	0.814186348634736	0.05	ClusterB
1484	TCGA-HP-A5MZ-01A-21R-A27V-07	Central memory CD4 T cell	0.615470506419423	0.037	ClusterA
1485	TCGA-ZP-A9D0-01A-11R-A37K-07	Central memory CD4 T cell	0.294446078004228	0.031	ClusterA
1486	TCGA-BC-A10W-01A-11R-A131-07	Central memory CD4 T cell	0.487692341092882	0.034	ClusterB
1487	TCGA-DD-A4NH-01A-11R-A27V-07	Central memory CD4 T cell	0.44904688945305	0.03	ClusterB
1488	TCGA-G3-A25Z-01A-11R-A16W-07	Central memory CD4 T cell	0.455257818060264	0.036	ClusterA
1489	TCGA-DD-AACX-01A-11R-A41C-07	Central memory CD4 T cell	0.119298060901039	0.011	ClusterA
1490	TCGA-BC-A10X-01A-11R-A131-07	Central memory CD4 T cell	0.488115990832938	0.032	ClusterA
1491	TCGA-DD-AACD-01A-11R-A41C-07	Central memory CD4 T cell	0.355963785395261	0.028	ClusterA
1492	TCGA-NI-A8LF-01A-11R-A36F-07	Central memory CD4 T cell	0.357348134981452	0.03	ClusterA
1493	TCGA-EP-A2KA-01A-11R-A180-07	Central memory CD4 T cell	0.64761756027531	0.04	ClusterB
1494	TCGA-ZP-A9D4-01A-11R-A37K-07	Central memory CD4 T cell	0.271207353456644	0.029	ClusterA
1495	TCGA-DD-AADQ-01A-11R-A41C-07	Central memory CD4 T cell	0.336072411964441	0.03	ClusterA
1496	TCGA-DD-AAE7-01A-11R-A41C-07	Central memory CD4 T cell	0.581431344501441	0.043	ClusterA
1497	TCGA-GJ-A9DB-01A-11R-A37K-07	Central memory CD4 T cell	0.478873859587142	0.037	ClusterA
1498	TCGA-DD-A3A3-01A-11R-A22L-07	Central memory CD4 T cell	0.246133770704687	0.022	ClusterB
1499	TCGA-FV-A3I0-01A-11R-A22L-07	Central memory CD4 T cell	0.615029501122781	0.053	ClusterB
1500	TCGA-DD-A1ED-01A-11R-A155-07	Central memory CD4 T cell	0.381332490355364	0.023	ClusterA
1501	TCGA-5C-A9VG-01A-11R-A37K-07	Central memory CD4 T cell	0.364810957379854	0.036	ClusterA
1502	TCGA-EP-A2KB-01A-11R-A180-07	Central memory CD4 T cell	0.467238982414717	0.046	ClusterA
1503	TCGA-CC-A8HU-01A-11R-A36F-07	Central memory CD4 T cell	0.303281044150154	0.033	ClusterA
1504	TCGA-DD-AACN-01A-11R-A41C-07	Central memory CD4 T cell	0.429859348724224	0.039	ClusterA
1505	TCGA-PD-A5DF-01A-11R-A27V-07	Central memory CD4 T cell	0.599356421520593	0.042	ClusterB
1506	TCGA-DD-A1EF-01A-11R-A131-07	Central memory CD4 T cell	0.473705837858389	0.043	ClusterB
1507	TCGA-GJ-A6C0-01A-12R-A311-07	Central memory CD4 T cell	0.475123446660298	0.029	ClusterA
1508	TCGA-DD-A11D-01A-11R-A131-07	Central memory CD4 T cell	0.533410309120154	0.047	ClusterA
1509	TCGA-DD-AADJ-01A-11R-A41C-07	Central memory CD4 T cell	0.376251560089045	0.034	ClusterA
1510	TCGA-DD-AADW-01A-11R-A39D-07	Central memory CD4 T cell	0.33306249604771	0.035	ClusterB
1511	TCGA-XR-A8TF-01A-11R-A36F-07	Central memory CD4 T cell	0.384944161552848	0.04	ClusterA
1512	TCGA-MI-A75G-01A-11R-A32O-07	Central memory CD4 T cell	0.337544836008901	0.038	ClusterA
1513	TCGA-DD-AAD1-01A-11R-A41C-07	Central memory CD4 T cell	0.628967807717355	0.04	ClusterB
1514	TCGA-ED-A7XO-01A-11R-A352-07	Central memory CD4 T cell	0.482159575141367	0.033	ClusterA
1515	TCGA-CC-A5UE-01A-11R-A28V-07	Central memory CD4 T cell	0.31035003837357	0.027	ClusterB
1516	TCGA-DD-A73D-01A-12R-A32O-07	Central memory CD4 T cell	0.107551392157406	0.016	ClusterA
1517	TCGA-DD-AACT-01A-11R-A41C-07	Central memory CD4 T cell	0.523135440170285	0.038	ClusterB
1518	TCGA-XR-A8TE-01A-11R-A36F-07	Central memory CD4 T cell	0.273225483723114	0.027	ClusterB
1519	TCGA-DD-A39X-01A-11R-A213-07	Central memory CD4 T cell	0.378263797799785	0.032	ClusterB
1520	TCGA-WQ-AB4B-01A-11R-A41C-07	Central memory CD4 T cell	0.48700293055948	0.038	ClusterA
1521	TCGA-DD-AACO-01A-11R-A41C-07	Central memory CD4 T cell	0.317919857931016	0.023	ClusterA
1522	TCGA-CC-A1HT-01A-11R-A131-07	Central memory CD4 T cell	0.871811967220907	0.047	ClusterB
1523	TCGA-DD-AADS-01A-11R-A41C-07	Central memory CD4 T cell	0.408609784627496	0.029	ClusterA
1524	TCGA-DD-AADA-01A-11R-A41C-07	Central memory CD4 T cell	0.556799436904425	0.046	ClusterA
1525	TCGA-CC-A9FW-01A-11R-A37K-07	Central memory CD4 T cell	0.447648632341422	0.044	ClusterB
1526	TCGA-DD-AAW1-01A-11R-A41C-07	Central memory CD4 T cell	0.346130880454134	0.038	ClusterA
1527	TCGA-G3-A5SK-01A-11R-A27V-07	Central memory CD4 T cell	0.457229886173753	0.032	ClusterA
1528	TCGA-RC-A7SH-01A-11R-A38B-07	Central memory CD4 T cell	0.234809833357562	0.03	ClusterB
1529	TCGA-DD-A1EL-01A-11R-A155-07	Central memory CD4 T cell	0.350131335766191	0.032	ClusterB
1530	TCGA-MR-A520-01A-11R-A266-07	Central memory CD4 T cell	0.302974990561911	0.028	ClusterA
1531	TCGA-WX-AA47-01A-11R-A39D-07	Central memory CD4 T cell	0.179067264354999	0.021	ClusterB
1532	TCGA-CC-A3MB-01A-11R-A213-07	Central memory CD4 T cell	0.494634170372706	0.043	ClusterB
1533	TCGA-DD-AAEE-01A-11R-A41C-07	Central memory CD4 T cell	0.35848745576955	0.038	ClusterA
1534	TCGA-DD-AAE3-01A-11R-A41C-07	Central memory CD4 T cell	0.38535592414138	0.032	ClusterA
1535	TCGA-2Y-A9GT-01A-11R-A38B-07	Central memory CD4 T cell	0.574320655579077	0.04	ClusterA
1536	TCGA-5R-AAAM-01A-12R-A41C-07	Central memory CD4 T cell	0.543969986684246	0.033	ClusterA
1537	TCGA-DD-A115-01A-11R-A131-07	Central memory CD4 T cell	0.456474891581868	0.035	ClusterA
1538	TCGA-DD-A39W-01A-11R-A213-07	Central memory CD4 T cell	0.387108702977236	0.041	ClusterB
1539	TCGA-2Y-A9H0-01A-11R-A38B-07	Central memory CD4 T cell	0.334725440968218	0.026	ClusterA
1540	TCGA-DD-AAD8-01A-11R-A41C-07	Central memory CD4 T cell	0.400710327317166	0.035	ClusterA
1541	TCGA-G3-A7M6-01A-11R-A33R-07	Central memory CD4 T cell	0.670733041441864	0.061	ClusterB
1542	TCGA-2V-A95S-01A-11R-A37K-07	Central memory CD4 T cell	0.843304659109649	0.046	ClusterB
1543	TCGA-G3-A3CK-01A-11R-A213-07	Central memory CD4 T cell	0.335109400420197	0.027	ClusterA
1544	TCGA-DD-A3A2-01A-11R-A213-07	Central memory CD4 T cell	0.0924284950360081	0.009	ClusterA
1545	TCGA-G3-A3CH-01A-11R-A22L-07	Central memory CD4 T cell	0.357999760217349	0.027	ClusterA
1546	TCGA-DD-A1EI-01A-11R-A131-07	Central memory CD4 T cell	0.516907706850207	0.038	ClusterA
1547	TCGA-CC-A5UD-01A-11R-A28V-07	Central memory CD4 T cell	0.492932852776923	0.048	ClusterB
1548	TCGA-2Y-A9GW-01A-11R-A38B-07	Central memory CD4 T cell	0.632569930634955	0.039	ClusterB
1549	TCGA-CC-A7IE-01A-21R-A38B-07	Central memory CD4 T cell	0.588123404485296	0.04	ClusterB
1550	TCGA-RC-A6M4-01A-11R-A32O-07	Central memory CD4 T cell	0.101946070826543	0.014	ClusterA
1551	TCGA-ZS-A9CG-01A-11R-A37K-07	Central memory CD4 T cell	0.281316134763517	0.026	ClusterA
1552	TCGA-DD-AACL-01A-11R-A41C-07	Central memory CD4 T cell	0.517685606222897	0.029	ClusterB
1553	TCGA-DD-AADC-01A-11R-A41C-07	Central memory CD4 T cell	0.335476977928392	0.033	ClusterB
1554	TCGA-DD-AAD6-01A-11R-A41C-07	Central memory CD4 T cell	0.25606902298153	0.026	ClusterB
1555	TCGA-ZP-A9D1-01A-11R-A38B-07	Central memory CD4 T cell	0.617524317171281	0.045	ClusterA
1556	TCGA-DD-A3A9-01A-11R-A266-07	Central memory CD4 T cell	0.504195617509911	0.04	ClusterB
1557	TCGA-WQ-A9G7-01A-11R-A37K-07	Central memory CD4 T cell	0.386129389616543	0.04	ClusterB
1558	TCGA-DD-AAW0-01A-11R-A41C-07	Central memory CD4 T cell	0.538431874607644	0.036	ClusterA
1559	TCGA-DD-AAD2-01A-11R-A41C-07	Central memory CD4 T cell	0.573502942296014	0.037	ClusterA
1560	TCGA-BC-A112-01A-11R-A131-07	Central memory CD4 T cell	0.625750128256228	0.049	ClusterB
1561	TCGA-2Y-A9GZ-01A-11R-A39D-07	Central memory CD4 T cell	0.204206696081288	0.021	ClusterA
1562	TCGA-XR-A8TG-01A-11R-A36F-07	Central memory CD4 T cell	0.416941497280798	0.03	ClusterA
1563	TCGA-K7-AAU7-01A-11R-A38B-07	Central memory CD4 T cell	0.804691936342143	0.054	ClusterB
1564	TCGA-G3-A25Y-01A-11R-A16W-07	Central memory CD4 T cell	0.442424033129064	0.034	ClusterB
1565	TCGA-BC-A10S-01A-22R-A131-07	Central memory CD4 T cell	0.63696465162166	0.043	ClusterA
1566	TCGA-BC-A216-01A-11R-A155-07	Central memory CD4 T cell	0.482045435537281	0.037	ClusterA
1567	TCGA-DD-A4NR-01A-11R-A311-07	Central memory CD4 T cell	0.808741286480156	0.043	ClusterB
1568	TCGA-CC-A7IG-01A-11R-A33J-07	Central memory CD4 T cell	0.399441951496543	0.035	ClusterB
1569	TCGA-DD-A119-01A-11R-A131-07	Central memory CD4 T cell	0.364655499598887	0.031	ClusterA
1570	TCGA-BC-A217-01A-11R-A155-07	Central memory CD4 T cell	0.276036409581781	0.024	ClusterA
1571	TCGA-EP-A2KC-01A-11R-A213-07	Central memory CD4 T cell	0.28249173665982	0.026	ClusterB
1572	TCGA-CC-5259-01A-31R-A213-07	Central memory CD4 T cell	0.412974215949463	0.034	ClusterB
1573	TCGA-2Y-A9GY-01A-11R-A38B-07	Central memory CD4 T cell	0.6280885346823	0.038	ClusterB
1574	TCGA-BC-A3KG-01A-11R-A213-07	Central memory CD4 T cell	0.159005330226788	0.019	ClusterA
1575	TCGA-DD-A118-01A-11R-A131-07	Central memory CD4 T cell	0.344628568766364	0.034	ClusterA
1576	TCGA-DD-A4NJ-01A-11R-A27V-07	Central memory CD4 T cell	0.42078825673011	0.03	ClusterA
1577	TCGA-K7-A6G5-01A-11R-A311-07	Central memory CD4 T cell	0.392192939428747	0.029	ClusterA
1578	TCGA-UB-A7MF-01A-11R-A33J-07	Central memory CD4 T cell	0.56354970576357	0.036	ClusterA
1579	TCGA-DD-AADG-01A-11R-A41C-07	Central memory CD4 T cell	0.142877119860102	0.018	ClusterA
1580	TCGA-G3-A7M5-01A-11R-A33R-07	Central memory CD4 T cell	0.20340899229077	0.02	ClusterA
1581	TCGA-MI-A75C-01A-11R-A32O-07	Central memory CD4 T cell	0.319352299656823	0.028	ClusterB
1582	TCGA-ED-A82E-01A-11R-A352-07	Central memory CD4 T cell	0.592464878698855	0.068	ClusterB
1583	TCGA-NI-A4U2-01A-11R-A28V-07	Central memory CD4 T cell	0.335111173067368	0.03	ClusterA
1584	TCGA-2Y-A9H3-01A-11R-A38B-07	Central memory CD4 T cell	0.536819923814815	0.033	ClusterB
1585	TCGA-CC-A7II-01A-11R-A33J-07	Central memory CD4 T cell	0.383596107252122	0.046	ClusterB
1586	TCGA-DD-A3A4-01A-11R-A22L-07	Central memory CD4 T cell	0.429237034919769	0.047	ClusterA
1587	TCGA-G3-AAV6-01A-21R-A37K-07	Central memory CD4 T cell	0.451922340829331	0.05	ClusterB
1588	TCGA-DD-A113-01A-11R-A131-07	Central memory CD4 T cell	0.528987807298488	0.042	ClusterA
1589	TCGA-UB-A7MB-01A-11R-A33R-07	Central memory CD4 T cell	0.197676859245266	0.021	ClusterA
1590	TCGA-DD-AAVX-01A-11R-A41C-07	Central memory CD4 T cell	0.525977212665677	0.039	ClusterA
1591	TCGA-DD-A73A-01A-12R-A32O-07	Central memory CD4 T cell	0.542908129327657	0.042	ClusterA
1592	TCGA-DD-AADD-01A-11R-A41C-07	Central memory CD4 T cell	0.158944651934208	0.017	ClusterA
1593	TCGA-ED-A66X-01A-11R-A311-07	Central memory CD4 T cell	0.631681211995081	0.045	ClusterB
1594	TCGA-2Y-A9H6-01A-11R-A39D-07	Central memory CD4 T cell	0.596039140239653	0.044	ClusterA
1595	TCGA-G3-A3CI-01A-11R-A213-07	Central memory CD4 T cell	0.401431491993559	0.027	ClusterA
1596	TCGA-CC-A7IL-01A-11R-A33R-07	Central memory CD4 T cell	0.153426583129912	0.02	ClusterA
1597	TCGA-DD-A4NE-01A-11R-A27V-07	Central memory CD4 T cell	0.156265448654806	0.016	ClusterA
1598	TCGA-CC-A9FV-01A-11R-A37K-07	Central memory CD4 T cell	0.64311254914416	0.036	ClusterB
1599	TCGA-DD-AACZ-01A-11R-A41C-07	Central memory CD4 T cell	0.726578539970681	0.039	ClusterB
1600	TCGA-DD-AAE4-01A-11R-A41C-07	Central memory CD4 T cell	0.524234669135055	0.032	ClusterA
1601	TCGA-ED-A5KG-01A-11R-A27V-07	Central memory CD4 T cell	1	0.048	ClusterB
1602	TCGA-DD-A4ND-01A-11R-A266-07	Central memory CD4 T cell	0.618471364612925	0.039	ClusterA
1603	TCGA-RC-A6M5-01A-11R-A32O-07	Central memory CD4 T cell	0.458551419990812	0.038	ClusterA
1604	TCGA-FV-A2QQ-01A-11R-A22L-07	Central memory CD4 T cell	0.475619795923207	0.036	ClusterA
1605	TCGA-CC-A8HS-01A-11R-A36F-07	Central memory CD4 T cell	0.44395112984418	0.053	ClusterB
1606	TCGA-DD-A1EH-01A-11R-A131-07	Central memory CD4 T cell	0.476180356918876	0.046	ClusterB
1607	TCGA-2Y-A9GX-01A-11R-A38B-07	Central memory CD4 T cell	0.684788319344702	0.037	ClusterA
1608	TCGA-DD-A73F-01A-11R-A32O-07	Central memory CD4 T cell	0.624189649261965	0.039	ClusterA
1609	TCGA-BC-A10Z-01A-11R-A131-07	Central memory CD4 T cell	0.0478225353383136	0.006	ClusterA
1610	TCGA-BC-A69H-01A-11R-A311-07	Central memory CD4 T cell	0.493812188922806	0.036	ClusterB
1611	TCGA-DD-AADR-01A-11R-A41C-07	Central memory CD4 T cell	0.554718143226865	0.044	ClusterA
1612	TCGA-ZP-A9CV-01A-11R-A38B-07	Central memory CD4 T cell	0.449213872991761	0.032	ClusterA
1613	TCGA-ED-A7XP-01A-11R-A352-07	Central memory CD4 T cell	0.425737681969277	0.033	ClusterA
1614	TCGA-DD-A4NL-01A-11R-A28V-07	Central memory CD4 T cell	0.398493890533301	0.03	ClusterA
1615	TCGA-G3-A5SM-01A-12R-A28V-07	Central memory CD4 T cell	0.466360376443349	0.031	ClusterA
1616	TCGA-FV-A2QR-01A-11R-A213-07	Central memory CD4 T cell	0.450868385847324	0.036	ClusterA
1617	TCGA-DD-AACK-01A-11R-A41C-07	Central memory CD4 T cell	0.358961789925712	0.032	ClusterA
1618	TCGA-5R-AA1D-01A-11R-A38B-07	Central memory CD4 T cell	0.672434283170596	0.044	ClusterA
1619	TCGA-CC-A123-01A-11R-A131-07	Central memory CD4 T cell	0.402641262310432	0.033	ClusterB
1620	TCGA-CC-A7IK-01A-12R-A33R-07	Central memory CD4 T cell	0.148307016124977	0.019	ClusterA
1621	TCGA-DD-AADY-01A-11R-A41C-07	Central memory CD4 T cell	0.40502675920998	0.04	ClusterA
1622	TCGA-DD-A39V-01A-11R-A213-07	Central memory CD4 T cell	0.448563043123973	0.032	ClusterB
1623	TCGA-G3-A25V-01A-11R-A16W-07	Central memory CD4 T cell	0.528269030245297	0.033	ClusterA
1624	TCGA-2Y-A9H9-01A-21R-A39D-07	Central memory CD4 T cell	0.398895193854607	0.035	ClusterA
1625	TCGA-BC-A8YO-01A-11R-A37K-07	Central memory CD4 T cell	0.423413492344499	0.029	ClusterB
1626	TCGA-RC-A7S9-01A-11R-A33R-07	Central memory CD4 T cell	0.416223015426546	0.036	ClusterA
1627	TCGA-G3-AAV3-01A-11R-A37K-07	Central memory CD4 T cell	0.494013823662077	0.035	ClusterA
1628	TCGA-UB-AA0V-01A-11R-A38B-07	Central memory CD4 T cell	0.45638250842212	0.033	ClusterA
1629	TCGA-2Y-A9H5-01A-11R-A38B-07	Central memory CD4 T cell	0.465666707261044	0.039	ClusterB
1630	TCGA-CC-A8HV-01A-11R-A36F-07	Central memory CD4 T cell	0.344558312818146	0.04	ClusterB
1631	TCGA-BC-A5W4-01A-11R-A28V-07	Central memory CD4 T cell	0.257156373179038	0.029	ClusterA
1632	TCGA-DD-A3A7-01A-11R-A22L-07	Central memory CD4 T cell	0.314523489467069	0.029	ClusterB
1633	TCGA-G3-AAV7-01A-11R-A38B-07	Central memory CD4 T cell	0.563363839999492	0.039	ClusterB
1634	TCGA-DD-A4NI-01A-11R-A27V-07	Central memory CD4 T cell	0.561168596215675	0.039	ClusterA
1635	TCGA-CC-A9FU-01A-11R-A37K-07	Central memory CD4 T cell	0.193654645321279	0.022	ClusterB
1636	TCGA-DD-AAE0-01A-11R-A41C-07	Central memory CD4 T cell	0.491741667615651	0.052	ClusterB
1637	TCGA-CC-5264-01A-01R-A131-07	Central memory CD4 T cell	0.541248720886285	0.048	ClusterB
1638	TCGA-DD-AADB-01A-11R-A41C-07	Central memory CD4 T cell	0.671254814597721	0.047	ClusterB
1639	TCGA-BC-A10Y-01A-11R-A131-07	Central memory CD4 T cell	0.409730096650114	0.036	ClusterA
1640	TCGA-CC-A3MA-01A-11R-A213-07	Central memory CD4 T cell	0.397556651014434	0.041	ClusterB
1641	TCGA-DD-A73B-01A-12R-A32O-07	Central memory CD4 T cell	0.3904113926719	0.039	ClusterA
1642	TCGA-RC-A7SF-01A-11R-A352-07	Central memory CD4 T cell	0.405249994351807	0.037	ClusterA
1643	TCGA-DD-AACW-01A-11R-A41C-07	Central memory CD4 T cell	0.401762403895001	0.038	ClusterA
1644	TCGA-DD-AACB-01A-11R-A41C-07	Central memory CD4 T cell	0.403641	0.029	ClusterB
1645	TCGA-DD-A3A8-01A-11R-A22L-07	Central memory CD4 T cell	0.338678913992374	0.038	ClusterA
1646	TCGA-CC-5258-01A-01R-A131-07	Central memory CD4 T cell	0.42289501722956	0.032	ClusterB
1647	TCGA-5C-AAPD-01A-21R-A39D-07	Central memory CD4 T cell	0.555207805735368	0.035	ClusterB
1648	TCGA-ED-A459-01A-11R-A266-07	Central memory CD4 T cell	0.21603131403192	0.016	ClusterB
1649	TCGA-DD-AAE2-01A-11R-A41C-07	Central memory CD4 T cell	0.581592312073312	0.042	ClusterA
1650	TCGA-DD-AAW3-01A-11R-A41C-07	Central memory CD4 T cell	0.306820070816319	0.038	ClusterA
1651	TCGA-BW-A5NP-01A-11R-A27V-07	Central memory CD4 T cell	0.281069121831927	0.036	ClusterB
1652	TCGA-DD-A4NK-01A-11R-A28V-07	Central memory CD4 T cell	0.211257720466028	0.023	ClusterA
1653	TCGA-DD-AA3A-01A-11R-A37K-07	Central memory CD4 T cell	0.350717863405906	0.038	ClusterB
1654	TCGA-DD-A73G-01A-22R-A32O-07	Central memory CD4 T cell	0.27548862040582	0.024	ClusterB
1655	TCGA-XR-A8TD-01A-12R-A39D-07	Central memory CD4 T cell	0.64537599701064	0.036	ClusterA
1656	TCGA-KR-A7K0-01A-12R-A33R-07	Central memory CD4 T cell	0.428076244270378	0.035	ClusterA
1657	TCGA-DD-A11A-01A-11R-A131-07	Central memory CD4 T cell	0.327046517911843	0.03	ClusterA
1658	TCGA-DD-AADM-01A-11R-A41C-07	Central memory CD4 T cell	0.328377056475501	0.027	ClusterA
1659	TCGA-DD-AACF-01A-11R-A41C-07	Central memory CD4 T cell	0.397877459355978	0.03	ClusterA
1660	TCGA-DD-AADV-01A-11R-A39D-07	Central memory CD4 T cell	0.338541447222831	0.029	ClusterA
1661	TCGA-5C-A9VH-01A-11R-A37K-07	Central memory CD4 T cell	0.443915518066952	0.043	ClusterB
1662	TCGA-DD-A4NV-01A-11R-A311-07	Central memory CD4 T cell	0.333148155576995	0.03	ClusterA
1663	TCGA-DD-A3A6-01A-11R-A22L-07	Central memory CD4 T cell	0.442744514543887	0.03	ClusterB
1664	TCGA-FV-A3I1-01A-11R-A22L-07	Central memory CD4 T cell	0.486706728656349	0.033	ClusterB
1665	TCGA-DD-AAVZ-01A-11R-A41C-07	Central memory CD4 T cell	0.387631828232744	0.036	ClusterA
1666	TCGA-ZS-A9CD-01A-11R-A37K-07	Central memory CD4 T cell	0.442643457888723	0.034	ClusterA
1667	TCGA-UB-A7MD-01A-12R-A352-07	Central memory CD4 T cell	0.518447423020881	0.036	ClusterA
1668	TCGA-DD-A1EB-01A-11R-A131-07	Central memory CD4 T cell	0.323016987885937	0.033	ClusterA
1669	TCGA-WJ-A86L-01A-12R-A39D-07	Central memory CD4 T cell	0	0	ClusterB
1670	TCGA-FV-A4ZQ-01A-11R-A266-07	Central memory CD4 T cell	0.553113260068961	0.037	ClusterB
1671	TCGA-LG-A9QD-01A-11R-A38B-07	Central memory CD4 T cell	0.410210939339853	0.036	ClusterA
1672	TCGA-DD-AAD5-01A-11R-A41C-07	Central memory CD4 T cell	0.650981512430089	0.047	ClusterB
1673	TCGA-DD-AADL-01A-11R-A41C-07	Central memory CD4 T cell	0.235369050322024	0.024	ClusterA
1674	TCGA-G3-A7M7-01A-12R-A352-07	Central memory CD4 T cell	0.39220738412815	0.039	ClusterA
1675	TCGA-MR-A8JO-01A-12R-A36F-07	Central memory CD4 T cell	0.671767324510976	0.044	ClusterB
1676	TCGA-DD-AAE1-01A-11R-A41C-07	Central memory CD4 T cell	0.381792768804162	0.036	ClusterA
1677	TCGA-DD-A11C-01A-11R-A131-07	Central memory CD4 T cell	0.428565351829126	0.033	ClusterA
1678	TCGA-RG-A7D4-01A-12R-A33R-07	Central memory CD4 T cell	0.514916443996137	0.037	ClusterB
1679	TCGA-BC-A10Q-01A-11R-A131-07	Central memory CD4 T cell	0.748543136073965	0.081	ClusterB
1680	TCGA-WX-AA46-01A-11R-A39D-07	Central memory CD4 T cell	0.316385045241356	0.025	ClusterA
1681	TCGA-MI-A75E-01A-11R-A32O-07	Central memory CD4 T cell	0.442299255373249	0.032	ClusterA
1682	TCGA-FV-A23B-01A-11R-A16W-07	Central memory CD4 T cell	0.524188026554009	0.04	ClusterA
1683	TCGA-2Y-A9H1-01A-11R-A38B-07	Central memory CD4 T cell	0.36463757096922	0.028	ClusterA
1684	TCGA-CC-5262-01A-01R-A131-07	Central memory CD4 T cell	0.537013535338665	0.033	ClusterB
1685	TCGA-DD-A4NF-01A-11R-A27V-07	Central memory CD4 T cell	0.300990932278347	0.034	ClusterA
1686	TCGA-DD-AADK-01A-11R-A41C-07	Central memory CD4 T cell	0.403210901239615	0.031	ClusterB
1687	TCGA-BC-A10U-01A-11R-A131-07	Central memory CD4 T cell	0.253480482530036	0.023	ClusterA
1688	TCGA-DD-A4NP-01A-11R-A28V-07	Central memory CD4 T cell	0.171329768111265	0.016	ClusterA
1689	TCGA-FV-A3R2-01A-11R-A22L-07	Central memory CD4 T cell	0.200284184310593	0.018	ClusterA
1690	TCGA-DD-AADF-01A-11R-A41C-07	Central memory CD4 T cell	0.30630140094924	0.028	ClusterA
1691	TCGA-ZP-A9D2-01A-11R-A38B-07	Central memory CD4 T cell	0.692266852311141	0.058	ClusterB
1692	TCGA-DD-AACP-01A-11R-A41C-07	Central memory CD4 T cell	0.252936145629854	0.027	ClusterB
1693	TCGA-BD-A3ER-01A-11R-A213-07	Central memory CD4 T cell	0.521989573802621	0.036	ClusterA
1694	TCGA-RC-A6M3-01A-11R-A32O-07	Central memory CD4 T cell	0.383678024095111	0.031	ClusterB
1695	TCGA-ZP-A9CY-01A-11R-A38B-07	Central memory CD4 T cell	0.481371602069818	0.037	ClusterA
1696	TCGA-DD-AACA-01A-11R-A41C-07	Central memory CD4 T cell	0.34323964663904	0.037	ClusterA
1697	TCGA-BC-A110-01A-11R-A131-07	Central memory CD4 T cell	0.607722525226742	0.033	ClusterA
1698	TCGA-UB-A7MA-01A-11R-A33R-07	Central memory CD4 T cell	0.585633695386872	0.052	ClusterB
1699	TCGA-KR-A7K2-01A-12R-A33R-07	Central memory CD4 T cell	0.56399448531385	0.046	ClusterA
1700	TCGA-DD-A1EC-01A-21R-A131-07	Central memory CD4 T cell	0.829282211134065	0.046	ClusterB
1701	TCGA-DD-AADN-01A-11R-A41C-07	Central memory CD4 T cell	0.43370308394632	0.027	ClusterB
1702	TCGA-2Y-A9HA-01A-11R-A39D-07	Central memory CD4 T cell	0.229040082614622	0.023	ClusterA
1703	TCGA-K7-A5RG-01A-11R-A28V-07	Central memory CD4 T cell	0.678805743380557	0.035	ClusterA
1704	TCGA-T1-A6J8-01A-11R-A32O-07	Central memory CD4 T cell	0.321195516390647	0.029	ClusterA
1705	TCGA-CC-A3MC-01A-11R-A22L-07	Central memory CD4 T cell	0.433644853673134	0.033	ClusterA
1706	TCGA-ES-A2HS-01A-11R-A180-07	Central memory CD4 T cell	0.23330227053313	0.023	ClusterA
1707	TCGA-G3-A25T-01A-11R-A16W-07	Central memory CD4 T cell	0.652585769093909	0.062	ClusterB
1708	TCGA-2Y-A9GU-01A-11R-A38B-07	Central memory CD4 T cell	0.350585334872525	0.038	ClusterA
1709	TCGA-CC-A8HT-01A-11R-A36F-07	Central memory CD4 T cell	0.342891680650615	0.025	ClusterB
1710	TCGA-ED-A7PX-01A-51R-A352-07	Central memory CD4 T cell	0.683617217445726	0.06	ClusterB
1711	TCGA-LG-A9QC-01A-11R-A37K-07	Central memory CD4 T cell	0.364934990945478	0.039	ClusterB
1712	TCGA-DD-AAE9-01A-11R-A41C-07	Central memory CD4 T cell	0.225799079140855	0.026	ClusterB
1713	TCGA-K7-A5RF-01A-11R-A28V-07	Central memory CD4 T cell	0.470637594096243	0.028	ClusterA
1714	TCGA-XR-A8TC-01A-11R-A36F-07	Central memory CD4 T cell	0.30868254513391	0.034	ClusterA
1715	TCGA-G3-AAV0-01A-11R-A37K-07	Central memory CD4 T cell	0.406007131607059	0.04	ClusterA
1716	TCGA-DD-AAEK-01A-11R-A41C-07	Central memory CD4 T cell	0.702575199353775	0.045	ClusterA
1717	TCGA-DD-A4NO-01A-11R-A28V-07	Central memory CD4 T cell	0.351107707974953	0.03	ClusterA
1718	TCGA-ZS-A9CE-01A-11R-A37K-07	Central memory CD4 T cell	0.19083640955638	0.023	ClusterA
1719	TCGA-ED-A7PZ-01A-11R-A33R-07	Central memory CD4 T cell	0.291282835248719	0.036	ClusterB
1720	TCGA-HP-A5N0-01A-11R-A28V-07	Central memory CD4 T cell	0.378456737126144	0.03	ClusterA
1721	TCGA-ED-A8O6-01A-11R-A36F-07	Central memory CD4 T cell	0.43689299127794	0.043	ClusterB
1722	TCGA-CC-A3M9-01A-11R-A213-07	Central memory CD4 T cell	0.83788921866314	0.04	ClusterB
1723	TCGA-DD-AACS-01A-11R-A41C-07	Central memory CD4 T cell	0.21533377413958	0.022	ClusterA
1724	TCGA-DD-AAC8-01A-11R-A41C-07	Central memory CD4 T cell	0.415111608004311	0.04	ClusterB
1725	TCGA-KR-A7K8-01A-11R-A33J-07	Central memory CD4 T cell	0.611899909957326	0.039	ClusterA
1726	TCGA-DD-A1EJ-01A-11R-A155-07	Central memory CD4 T cell	0.440059942503351	0.039	ClusterB
1727	TCGA-DD-AAED-01A-12R-A41C-07	Central memory CD4 T cell	0.339410356635711	0.03	ClusterB
1728	TCGA-DD-A1EE-01A-11R-A131-07	Central memory CD4 T cell	0.481734972332078	0.046	ClusterA
1729	TCGA-WX-AA44-01A-11R-A39D-07	Central memory CD4 T cell	0.351513390445861	0.03	ClusterB
1730	TCGA-DD-A1EG-01A-11R-A213-07	Central memory CD4 T cell	0.625137935923717	0.039	ClusterB
1731	TCGA-2Y-A9H8-01A-11R-A39D-07	Central memory CD4 T cell	0.451109955773943	0.04	ClusterB
1732	TCGA-RC-A7SB-01A-21R-A352-07	Central memory CD4 T cell	0.416148551555209	0.035	ClusterA
1733	TCGA-ZP-A9CZ-01A-11R-A38B-07	Central memory CD4 T cell	0.511773886978328	0.034	ClusterA
1734	TCGA-DD-A39Z-01A-11R-A213-07	Central memory CD4 T cell	0.235372797128896	0.027	ClusterB
1735	TCGA-BD-A2L6-01A-11R-A213-07	Central memory CD4 T cell	0.430810523135855	0.037	ClusterA
1736	TCGA-2Y-A9H7-01A-11R-A39D-07	Central memory CD4 T cell	0.519478533141061	0.046	ClusterA
1737	TCGA-DD-AAD0-01A-11R-A41C-07	Central memory CD4 T cell	0.268923677717848	0.03	ClusterA
1738	TCGA-G3-A25X-01A-11R-A16W-07	Central memory CD4 T cell	0.650606201551682	0.038	ClusterB
1739	TCGA-DD-A4NB-01A-12R-A266-07	Central memory CD4 T cell	0.529800076157639	0.035	ClusterA
1740	TCGA-BC-A10R-01A-11R-A131-07	Central memory CD4 T cell	0.550601548395985	0.051	ClusterA
1741	TCGA-G3-AAV2-01A-11R-A37K-07	Central memory CD4 T cell	0.375862680354839	0.041	ClusterA
1742	TCGA-DD-AAD3-01A-11R-A41C-07	Central memory CD4 T cell	0.463353362002951	0.033	ClusterA
1743	TCGA-DD-A11B-01A-11R-A131-07	Central memory CD4 T cell	0.261967646222387	0.027	ClusterA
1744	TCGA-CC-5261-01A-01R-A131-07	Central memory CD4 T cell	0.680878137629766	0.046	ClusterB
1745	TCGA-DD-AAVW-01A-11R-A41C-07	Central memory CD4 T cell	0.612540290577133	0.044	ClusterA
1746	TCGA-BC-A3KF-01A-11R-A213-07	Central memory CD4 T cell	0.336120688139205	0.035	ClusterA
1747	TCGA-G3-A5SI-01A-31R-A27V-07	Central memory CD4 T cell	0.338254585436712	0.036	ClusterA
1748	TCGA-DD-AAVU-01A-11R-A41C-07	Central memory CD4 T cell	0.212476888462528	0.021	ClusterA
1749	TCGA-DD-AACQ-01A-11R-A41C-07	Central memory CD4 T cell	0.0345285009042549	0.004	ClusterA
1750	TCGA-G3-A3CG-01A-11R-A213-07	Central memory CD4 T cell	0.321961153270247	0.026	ClusterA
1751	TCGA-DD-AAW2-01A-11R-A41C-07	Central memory CD4 T cell	0.226825546564481	0.026	ClusterA
1752	TCGA-G3-AAV5-01A-11R-A37K-07	Central memory CD4 T cell	0.230964500537529	0.023	ClusterA
1753	TCGA-G3-A7M8-01A-11R-A33R-07	Central memory CD4 T cell	0.32560664482639	0.025	ClusterA
1754	TCGA-G3-A7M9-01A-23R-A352-07	Central memory CD4 T cell	0.383697118566861	0.041	ClusterB
1755	TCGA-G3-AAV4-01A-11R-A38B-07	Central memory CD4 T cell	0.272790532944464	0.028	ClusterB
1756	TCGA-EP-A3JL-01A-11R-A213-07	Central memory CD4 T cell	0.53569164459965	0.036	ClusterB
1757	TCGA-MI-A75I-01A-11R-A32O-07	Central memory CD4 T cell	0.236155770491326	0.022	ClusterA
1758	TCGA-FV-A4ZP-01A-12R-A266-07	Central memory CD4 T cell	0.497665320878179	0.035	ClusterB
1759	TCGA-DD-AAVP-01A-11R-A41C-07	Central memory CD4 T cell	0.210054917878684	0.021	ClusterA
1760	TCGA-DD-AAEH-01A-11R-A41C-07	Central memory CD4 T cell	0.547469127937962	0.037	ClusterA
1761	TCGA-DD-A114-01A-11R-A131-07	Central memory CD4 T cell	0.766074234249174	0.042	ClusterB
1762	TCGA-KR-A7K7-01A-11R-A33J-07	Central memory CD4 T cell	0.373429251784695	0.028	ClusterB
1763	TCGA-O8-A75V-01A-11R-A32O-07	Central memory CD4 T cell	0.49874862096935	0.035	ClusterA
1764	TCGA-BC-A69I-01A-11R-A311-07	Central memory CD4 T cell	0.36206600261911	0.029	ClusterA
1765	TCGA-ED-A97K-01A-21R-A38B-07	Central memory CD4 T cell	0.860495123413161	0.064	ClusterB
1766	TCGA-DD-A73C-01A-12R-A33J-07	Central memory CD4 T cell	0.342989941988388	0.031	ClusterA
1767	TCGA-ES-A2HT-01A-12R-A180-07	Central memory CD4 T cell	0.385009529822282	0.028	ClusterA
1768	TCGA-DD-A3A1-01A-11R-A213-07	Central memory CD4 T cell	0.346487313944092	0.026	ClusterA
1769	TCGA-BC-A10T-01A-11R-A131-07	Central memory CD4 T cell	0.452353831372934	0.034	ClusterA
1770	TCGA-DD-AAVQ-01A-11R-A41C-07	Central memory CD4 T cell	0.700694700907584	0.042	ClusterB
1771	TCGA-G3-A6UC-01A-21R-A33J-07	Central memory CD4 T cell	0.127147159398701	0.016	ClusterA
1772	TCGA-DD-A4NG-01A-11R-A27V-07	Central memory CD4 T cell	0.574779821925707	0.048	ClusterB
1773	TCGA-EP-A12J-01A-11R-A131-07	Central memory CD4 T cell	0.328243733915721	0.034	ClusterA
1774	TCGA-2Y-A9GS-01A-12R-A38B-07	Central memory CD4 T cell	0.376381061408527	0.029	ClusterA
1775	TCGA-DD-AADO-01A-11R-A41C-07	Central memory CD4 T cell	0.432342843541232	0.03	ClusterB
1776	TCGA-DD-AADP-01A-11R-A39D-07	Central memory CD4 T cell	0.536843383918024	0.044	ClusterA
1777	TCGA-DD-AADI-01A-11R-A41C-07	Central memory CD4 T cell	0.666441835414583	0.044	ClusterB
1778	TCGA-ED-A627-01A-12R-A311-07	Central memory CD4 T cell	0.728261102147215	0.039	ClusterA
1779	TCGA-CC-5263-01A-01R-A131-07	Central memory CD4 T cell	0.655922696458157	0.049	ClusterB
1780	TCGA-G3-A5SL-01A-11R-A27V-07	Central memory CD4 T cell	0.35925712538837	0.036	ClusterA
1781	TCGA-DD-A4NS-01A-11R-A311-07	Central memory CD4 T cell	0.644732562925442	0.041	ClusterA
1782	TCGA-DD-AACE-01A-11R-A41C-07	Central memory CD4 T cell	0.314403568978178	0.033	ClusterA
1783	TCGA-RC-A7SK-01A-11R-A352-07	Central memory CD4 T cell	0.404161195545003	0.048	ClusterA
1784	TCGA-DD-AAEA-01A-11R-A41C-07	Central memory CD4 T cell	0.341838971294224	0.027	ClusterA
1785	TCGA-DD-AACG-01A-11R-A41C-07	Central memory CD4 T cell	0.343921689915293	0.026	ClusterB
1786	TCGA-QA-A7B7-01A-11R-A32O-07	Central memory CD4 T cell	0.0122407924901685	0.001	ClusterA
1787	TCGA-FV-A495-01A-11R-A266-07	Central memory CD4 T cell	0.364342078974835	0.024	ClusterA
1788	TCGA-DD-A4NN-01A-11R-A28V-07	Central memory CD4 T cell	0.337484937255005	0.04	ClusterB
1789	TCGA-G3-A25U-01A-11R-A16W-07	Central memory CD4 T cell	0.179186302609689	0.018	ClusterA
1790	TCGA-ED-A4XI-01A-11R-A266-07	Central memory CD4 T cell	0.504229344010435	0.035	ClusterA
1791	TCGA-DD-A39Y-01A-11R-A213-07	Central memory CD4 T cell	0.280466070889778	0.026	ClusterB
1792	TCGA-LG-A6GG-01A-11R-A311-07	Central memory CD4 T cell	0.352463139705406	0.031	ClusterA
1793	TCGA-DD-A4NA-01A-11R-A266-07	Central memory CD4 T cell	0.729260248693679	0.058	ClusterB
1794	TCGA-BW-A5NQ-01A-11R-A27V-07	Central memory CD4 T cell	0.428721789387307	0.029	ClusterA
1795	TCGA-2Y-A9GV-01A-11R-A38B-07	Central memory CD4 T cell	0.374509803805087	0.026	ClusterA
1796	TCGA-G3-A3CJ-01A-11R-A213-07	Central memory CD4 T cell	0.310711579770641	0.028	ClusterA
1797	TCGA-G3-AAUZ-01A-11R-A38B-07	Central memory CD4 T cell	0.372462825659202	0.026	ClusterA
1798	TCGA-DD-A73E-01A-12R-A32O-07	Central memory CD4 T cell	0.138051409230667	0.019	ClusterA
1799	TCGA-BD-A3EP-01A-11R-A22L-07	Central memory CD4 T cell	0.669040142471093	0.041	ClusterB
1800	TCGA-DD-AAEB-01A-11R-A41C-07	Central memory CD4 T cell	0.265239298395977	0.025	ClusterA
1801	TCGA-UB-A7MC-01A-11R-A33R-07	Central memory CD4 T cell	0.176017271758639	0.02	ClusterA
1802	TCGA-EP-A3RK-01A-11R-A22L-07	Central memory CD4 T cell	0.688823013762368	0.041	ClusterB
1803	TCGA-MI-A75H-01A-11R-A32O-07	Central memory CD4 T cell	0.600207013079116	0.05	ClusterA
1804	TCGA-2Y-A9H4-01A-11R-A38B-07	Central memory CD4 T cell	0.338721746304955	0.03	ClusterA
1805	TCGA-DD-A1EA-01A-11R-A131-07	Central memory CD4 T cell	0.347894978395148	0.03	ClusterA
1806	TCGA-CC-A5UC-01A-11R-A28V-07	Central memory CD4 T cell	0.454836924961782	0.034	ClusterB
1807	TCGA-FV-A496-01A-11R-A266-07	Central memory CD4 T cell	0.287152488635837	0.036	ClusterA
1808	TCGA-DD-AACV-01A-11R-A41C-07	Central memory CD4 T cell	0.252585030438417	0.031	ClusterA
1809	TCGA-DD-AACU-01A-11R-A41C-07	Central memory CD4 T cell	0.394024634920171	0.033	ClusterA
1810	TCGA-ZS-A9CF-01A-11R-A38B-07	Central memory CD4 T cell	0.393217195987685	0.033	ClusterA
1811	TCGA-DD-AAVV-01A-11R-A41C-07	Central memory CD4 T cell	0.590859272993928	0.036	ClusterB
1812	TCGA-DD-AAVR-01A-11R-A41C-07	Central memory CD4 T cell	0.650507569223283	0.038	ClusterA
1813	TCGA-4R-AA8I-01A-11R-A38B-07	Central memory CD4 T cell	0.366378637598307	0.031	ClusterA
1814	TCGA-DD-AACJ-01A-11R-A41C-07	Central memory CD4 T cell	0.226849607855453	0.024	ClusterA
1815	TCGA-DD-AAVS-01A-11R-A41C-07	Central memory CD4 T cell	0.511856868628035	0.047	ClusterA
1816	TCGA-3K-AAZ8-01A-12R-A39D-07	Central memory CD4 T cell	0.300384403369449	0.029	ClusterA
1817	TCGA-ED-A7PY-01A-11R-A33R-07	Central memory CD4 T cell	0.282096305950543	0.034	ClusterA
1818	TCGA-DD-A116-01A-11R-A131-07	Central memory CD4 T cell	0.275254122141289	0.024	ClusterA
1819	TCGA-DD-A1EK-01A-11R-A213-07	Central memory CD4 T cell	0.506392267161544	0.034	ClusterA
1820	TCGA-DD-AAE6-01A-11R-A41C-07	Central memory CD4 T cell	0.143400069458134	0.021	ClusterA
1821	TCGA-RC-A6M6-01A-11R-A32O-07	Central memory CD4 T cell	0.511868863095094	0.048	ClusterB
1822	TCGA-DD-AAC9-01A-11R-A41C-07	Central memory CD4 T cell	0.529564239094029	0.035	ClusterA
1823	TCGA-UB-AA0U-01A-11R-A38B-07	Central memory CD4 T cell	0.565439411734503	0.04	ClusterA
1824	TCGA-2Y-A9HB-01A-11R-A39D-07	Central memory CD4 T cell	0.489739042799228	0.036	ClusterA
1825	TCGA-EP-A26S-01A-11R-A16W-07	Central memory CD4 T cell	0.35123606201889	0.039	ClusterA
1826	TCGA-G3-A25S-01A-11R-A16W-07	Central memory CD4 T cell	0.298719486129081	0.024	ClusterA
1827	TCGA-DD-AAEG-01A-11R-A39D-07	Central memory CD4 T cell	0.316097981993936	0.032	ClusterA
1828	TCGA-UB-A7ME-01A-11R-A33J-07	Central memory CD4 T cell	0.641409434920783	0.05	ClusterB
1829	TCGA-YA-A8S7-01A-11R-A37K-07	Central memory CD4 T cell	0.737632139080469	0.042	ClusterB
1830	TCGA-DD-A4NQ-01A-21R-A28V-07	Central memory CD4 T cell	0.446504457439343	0.03	ClusterB
1831	TCGA-DD-AADU-01A-11R-A41C-07	Central memory CD4 T cell	0.225928797746797	0.023	ClusterA
1832	TCGA-DD-AAVY-01A-11R-A41C-07	Central memory CD4 T cell	0.18811596387726	0.023	ClusterA
1833	TCGA-2Y-A9H2-01A-12R-A38B-07	Central memory CD4 T cell	0.527918808474465	0.049	ClusterB
1834	TCGA-CC-5260-01A-01R-A131-07	Central memory CD4 T cell	0.607863260763915	0.054	ClusterB
1835	TCGA-CC-A7IF-01A-11R-A33J-07	Central memory CD4 T cell	0.23831753968172	0.027	ClusterA
1836	TCGA-DD-A3A5-01A-11R-A22L-07	Central memory CD4 T cell	0.339953483565847	0.034	ClusterA
1837	TCGA-DD-AACY-01A-11R-A41C-07	Central memory CD4 T cell	0.384497600988294	0.033	ClusterA
1838	TCGA-DD-AACC-01A-11R-A41C-07	Central memory CD4 T cell	0.742481878839498	0.037	ClusterA
1839	TCGA-CC-A7IH-01A-11R-A33J-07	Central memory CD4 T cell	0.29295354769693	0.035	ClusterA
1840	TCGA-BW-A5NO-01A-11R-A27V-07	Central memory CD4 T cell	0.295836499543279	0.024	ClusterA
1841	TCGA-CC-A7IJ-01A-11R-A33R-07	Central memory CD4 T cell	0.852876846759084	0.047	ClusterB
1842	TCGA-G3-AAV1-01A-11R-A38B-07	Central memory CD4 T cell	0.42251820499286	0.038	ClusterA
1843	TCGA-DD-AACI-01A-11R-A41C-07	Central memory CD4 T cell	0.56998140410508	0.033	ClusterB
1844	TCGA-CC-A9FS-01A-11R-A37K-07	Central memory CD4 T cell	0.34061241441622	0.031	ClusterA
1845	TCGA-GJ-A3OU-01A-31R-A38B-07	Central memory CD4 T cell	0.829033760540177	0.039	ClusterB
1846	TCGA-5R-AA1C-01A-11R-A41C-07	Effector memeory CD4 T cell	0.309861242208327	0.031	ClusterA
1847	TCGA-ED-A66Y-01A-11R-A311-07	Effector memeory CD4 T cell	0.241214176075831	0.033	ClusterB
1848	TCGA-DD-AAEI-01A-11R-A41C-07	Effector memeory CD4 T cell	0.500831193633121	0.036	ClusterA
1849	TCGA-ED-A8O5-01A-11R-A36F-07	Effector memeory CD4 T cell	0.101754718868297	0.011	ClusterA
1850	TCGA-DD-AACH-01A-11R-A41C-07	Effector memeory CD4 T cell	0.365930604529901	0.028	ClusterB
1851	TCGA-FV-A3R3-01A-11R-A22L-07	Effector memeory CD4 T cell	0.447803311016768	0.032	ClusterA
1852	TCGA-G3-A5SJ-01A-11R-A27V-07	Effector memeory CD4 T cell	0.603722822377538	0.037	ClusterB
1853	TCGA-HP-A5MZ-01A-21R-A27V-07	Effector memeory CD4 T cell	0.500833698362899	0.03	ClusterA
1854	TCGA-ZP-A9D0-01A-11R-A37K-07	Effector memeory CD4 T cell	0.121051116139718	0.013	ClusterA
1855	TCGA-BC-A10W-01A-11R-A131-07	Effector memeory CD4 T cell	0.764472717407278	0.053	ClusterB
1856	TCGA-DD-A4NH-01A-11R-A27V-07	Effector memeory CD4 T cell	0.30774285465572	0.021	ClusterB
1857	TCGA-G3-A25Z-01A-11R-A16W-07	Effector memeory CD4 T cell	0.403568323780772	0.032	ClusterA
1858	TCGA-DD-AACX-01A-11R-A41C-07	Effector memeory CD4 T cell	0.316758494239008	0.03	ClusterA
1859	TCGA-BC-A10X-01A-11R-A131-07	Effector memeory CD4 T cell	0.393763936683807	0.026	ClusterA
1860	TCGA-DD-AACD-01A-11R-A41C-07	Effector memeory CD4 T cell	0.262493926569732	0.02	ClusterA
1861	TCGA-NI-A8LF-01A-11R-A36F-07	Effector memeory CD4 T cell	0.198617594798946	0.017	ClusterA
1862	TCGA-EP-A2KA-01A-11R-A180-07	Effector memeory CD4 T cell	0.570270153077173	0.035	ClusterB
1863	TCGA-ZP-A9D4-01A-11R-A37K-07	Effector memeory CD4 T cell	0.155581278627783	0.016	ClusterA
1864	TCGA-DD-AADQ-01A-11R-A41C-07	Effector memeory CD4 T cell	0.348666761279712	0.031	ClusterA
1865	TCGA-DD-AAE7-01A-11R-A41C-07	Effector memeory CD4 T cell	0.377106948468057	0.028	ClusterA
1866	TCGA-GJ-A9DB-01A-11R-A37K-07	Effector memeory CD4 T cell	0.366910128164374	0.028	ClusterA
1867	TCGA-DD-A3A3-01A-11R-A22L-07	Effector memeory CD4 T cell	0.246827471091663	0.023	ClusterB
1868	TCGA-FV-A3I0-01A-11R-A22L-07	Effector memeory CD4 T cell	0.60782574140271	0.052	ClusterB
1869	TCGA-DD-A1ED-01A-11R-A155-07	Effector memeory CD4 T cell	0.468746749798561	0.029	ClusterA
1870	TCGA-5C-A9VG-01A-11R-A37K-07	Effector memeory CD4 T cell	0.396089841733487	0.039	ClusterA
1871	TCGA-EP-A2KB-01A-11R-A180-07	Effector memeory CD4 T cell	0.338342049025735	0.033	ClusterA
1872	TCGA-CC-A8HU-01A-11R-A36F-07	Effector memeory CD4 T cell	0.285414392581658	0.031	ClusterA
1873	TCGA-DD-AACN-01A-11R-A41C-07	Effector memeory CD4 T cell	0.216089552311567	0.02	ClusterA
1874	TCGA-PD-A5DF-01A-11R-A27V-07	Effector memeory CD4 T cell	0.640692028899113	0.045	ClusterB
1875	TCGA-DD-A1EF-01A-11R-A131-07	Effector memeory CD4 T cell	0.389209205733901	0.035	ClusterB
1876	TCGA-GJ-A6C0-01A-12R-A311-07	Effector memeory CD4 T cell	0.426645494304779	0.026	ClusterA
1877	TCGA-DD-A11D-01A-11R-A131-07	Effector memeory CD4 T cell	0.245935960466467	0.022	ClusterA
1878	TCGA-DD-AADJ-01A-11R-A41C-07	Effector memeory CD4 T cell	0.318514486682023	0.029	ClusterA
1879	TCGA-DD-AADW-01A-11R-A39D-07	Effector memeory CD4 T cell	0.358649869200451	0.038	ClusterB
1880	TCGA-XR-A8TF-01A-11R-A36F-07	Effector memeory CD4 T cell	0.216526436863116	0.023	ClusterA
1881	TCGA-MI-A75G-01A-11R-A32O-07	Effector memeory CD4 T cell	0.0440282694741153	0.005	ClusterA
1882	TCGA-DD-AAD1-01A-11R-A41C-07	Effector memeory CD4 T cell	0.413811858710909	0.026	ClusterB
1883	TCGA-ED-A7XO-01A-11R-A352-07	Effector memeory CD4 T cell	0.263674533715644	0.018	ClusterA
1884	TCGA-CC-A5UE-01A-11R-A28V-07	Effector memeory CD4 T cell	0.317424028862909	0.028	ClusterB
1885	TCGA-DD-A73D-01A-12R-A32O-07	Effector memeory CD4 T cell	0.206543041646256	0.03	ClusterA
1886	TCGA-DD-AACT-01A-11R-A41C-07	Effector memeory CD4 T cell	0.242958001560002	0.018	ClusterB
1887	TCGA-XR-A8TE-01A-11R-A36F-07	Effector memeory CD4 T cell	0.236185325186525	0.024	ClusterB
1888	TCGA-DD-A39X-01A-11R-A213-07	Effector memeory CD4 T cell	0.274885526114572	0.023	ClusterB
1889	TCGA-WQ-AB4B-01A-11R-A41C-07	Effector memeory CD4 T cell	0.318228272625074	0.025	ClusterA
1890	TCGA-DD-AACO-01A-11R-A41C-07	Effector memeory CD4 T cell	0.358992404795141	0.026	ClusterA
1891	TCGA-CC-A1HT-01A-11R-A131-07	Effector memeory CD4 T cell	0.961277060862713	0.052	ClusterB
1892	TCGA-DD-AADS-01A-11R-A41C-07	Effector memeory CD4 T cell	0.340607910343726	0.024	ClusterA
1893	TCGA-DD-AADA-01A-11R-A41C-07	Effector memeory CD4 T cell	0.246859079556292	0.02	ClusterA
1894	TCGA-CC-A9FW-01A-11R-A37K-07	Effector memeory CD4 T cell	0.315378664657685	0.031	ClusterB
1895	TCGA-DD-AAW1-01A-11R-A41C-07	Effector memeory CD4 T cell	0.152889219316654	0.017	ClusterA
1896	TCGA-G3-A5SK-01A-11R-A27V-07	Effector memeory CD4 T cell	0.4223699599472	0.03	ClusterA
1897	TCGA-RC-A7SH-01A-11R-A38B-07	Effector memeory CD4 T cell	0.0126994497058096	0.002	ClusterB
1898	TCGA-DD-A1EL-01A-11R-A155-07	Effector memeory CD4 T cell	0.36129325171606	0.033	ClusterB
1899	TCGA-MR-A520-01A-11R-A266-07	Effector memeory CD4 T cell	0.384146237895371	0.035	ClusterA
1900	TCGA-WX-AA47-01A-11R-A39D-07	Effector memeory CD4 T cell	0.162276191755352	0.019	ClusterB
1901	TCGA-CC-A3MB-01A-11R-A213-07	Effector memeory CD4 T cell	0.371599395937278	0.033	ClusterB
1902	TCGA-DD-AAEE-01A-11R-A41C-07	Effector memeory CD4 T cell	0.348496587072324	0.036	ClusterA
1903	TCGA-DD-AAE3-01A-11R-A41C-07	Effector memeory CD4 T cell	0.378807354731659	0.031	ClusterA
1904	TCGA-2Y-A9GT-01A-11R-A38B-07	Effector memeory CD4 T cell	0.333051121937053	0.023	ClusterA
1905	TCGA-5R-AAAM-01A-12R-A41C-07	Effector memeory CD4 T cell	0.475636658271104	0.029	ClusterA
1906	TCGA-DD-A115-01A-11R-A131-07	Effector memeory CD4 T cell	0.35242746183163	0.027	ClusterA
1907	TCGA-DD-A39W-01A-11R-A213-07	Effector memeory CD4 T cell	0.405421275788637	0.043	ClusterB
1908	TCGA-2Y-A9H0-01A-11R-A38B-07	Effector memeory CD4 T cell	0.313627152541123	0.024	ClusterA
1909	TCGA-DD-AAD8-01A-11R-A41C-07	Effector memeory CD4 T cell	0.234323344300979	0.02	ClusterA
1910	TCGA-G3-A7M6-01A-11R-A33R-07	Effector memeory CD4 T cell	0.0951030486698271	0.009	ClusterB
1911	TCGA-2V-A95S-01A-11R-A37K-07	Effector memeory CD4 T cell	0.723169122297665	0.039	ClusterB
1912	TCGA-G3-A3CK-01A-11R-A213-07	Effector memeory CD4 T cell	0.263075302751008	0.021	ClusterA
1913	TCGA-DD-A3A2-01A-11R-A213-07	Effector memeory CD4 T cell	0.310129294059392	0.03	ClusterA
1914	TCGA-G3-A3CH-01A-11R-A22L-07	Effector memeory CD4 T cell	0.496571489545342	0.038	ClusterA
1915	TCGA-DD-A1EI-01A-11R-A131-07	Effector memeory CD4 T cell	0.320825685735152	0.024	ClusterA
1916	TCGA-CC-A5UD-01A-11R-A28V-07	Effector memeory CD4 T cell	0.281170950838476	0.027	ClusterB
1917	TCGA-2Y-A9GW-01A-11R-A38B-07	Effector memeory CD4 T cell	0.530309840972008	0.033	ClusterB
1918	TCGA-CC-A7IE-01A-21R-A38B-07	Effector memeory CD4 T cell	0.366676531392854	0.025	ClusterB
1919	TCGA-RC-A6M4-01A-11R-A32O-07	Effector memeory CD4 T cell	0.132512087241192	0.019	ClusterA
1920	TCGA-ZS-A9CG-01A-11R-A37K-07	Effector memeory CD4 T cell	0.222880315167481	0.02	ClusterA
1921	TCGA-DD-AACL-01A-11R-A41C-07	Effector memeory CD4 T cell	0.551203238016184	0.031	ClusterB
1922	TCGA-DD-AADC-01A-11R-A41C-07	Effector memeory CD4 T cell	0.361071489418277	0.036	ClusterB
1923	TCGA-DD-AAD6-01A-11R-A41C-07	Effector memeory CD4 T cell	0.312058235259628	0.032	ClusterB
1924	TCGA-ZP-A9D1-01A-11R-A38B-07	Effector memeory CD4 T cell	0.359726569139847	0.026	ClusterA
1925	TCGA-DD-A3A9-01A-11R-A266-07	Effector memeory CD4 T cell	0.441389205125063	0.035	ClusterB
1926	TCGA-WQ-A9G7-01A-11R-A37K-07	Effector memeory CD4 T cell	0.0951307121150533	0.01	ClusterB
1927	TCGA-DD-AAW0-01A-11R-A41C-07	Effector memeory CD4 T cell	0.24555006712717	0.017	ClusterA
1928	TCGA-DD-AAD2-01A-11R-A41C-07	Effector memeory CD4 T cell	0.389591034543385	0.025	ClusterA
1929	TCGA-BC-A112-01A-11R-A131-07	Effector memeory CD4 T cell	0.449451901713636	0.036	ClusterB
1930	TCGA-2Y-A9GZ-01A-11R-A39D-07	Effector memeory CD4 T cell	0.123376410256685	0.013	ClusterA
1931	TCGA-XR-A8TG-01A-11R-A36F-07	Effector memeory CD4 T cell	0.209965225356396	0.015	ClusterA
1932	TCGA-K7-AAU7-01A-11R-A38B-07	Effector memeory CD4 T cell	0.344410862731502	0.023	ClusterB
1933	TCGA-G3-A25Y-01A-11R-A16W-07	Effector memeory CD4 T cell	0.460474321818097	0.036	ClusterB
1934	TCGA-BC-A10S-01A-22R-A131-07	Effector memeory CD4 T cell	0.358005244157294	0.024	ClusterA
1935	TCGA-BC-A216-01A-11R-A155-07	Effector memeory CD4 T cell	0.333308534803214	0.025	ClusterA
1936	TCGA-DD-A4NR-01A-11R-A311-07	Effector memeory CD4 T cell	0.562299308911475	0.03	ClusterB
1937	TCGA-CC-A7IG-01A-11R-A33J-07	Effector memeory CD4 T cell	0.356987069326791	0.031	ClusterB
1938	TCGA-DD-A119-01A-11R-A131-07	Effector memeory CD4 T cell	0.227763729131983	0.019	ClusterA
1939	TCGA-BC-A217-01A-11R-A155-07	Effector memeory CD4 T cell	0.232222213599226	0.02	ClusterA
1940	TCGA-EP-A2KC-01A-11R-A213-07	Effector memeory CD4 T cell	0.317797196076203	0.03	ClusterB
1941	TCGA-CC-5259-01A-31R-A213-07	Effector memeory CD4 T cell	0.241092146027725	0.02	ClusterB
1942	TCGA-2Y-A9GY-01A-11R-A38B-07	Effector memeory CD4 T cell	0.580818899179669	0.036	ClusterB
1943	TCGA-BC-A3KG-01A-11R-A213-07	Effector memeory CD4 T cell	0.365193723120154	0.043	ClusterA
1944	TCGA-DD-A118-01A-11R-A131-07	Effector memeory CD4 T cell	0.354820662020882	0.035	ClusterA
1945	TCGA-DD-A4NJ-01A-11R-A27V-07	Effector memeory CD4 T cell	0.455488908857707	0.032	ClusterA
1946	TCGA-K7-A6G5-01A-11R-A311-07	Effector memeory CD4 T cell	0.297305417486036	0.022	ClusterA
1947	TCGA-UB-A7MF-01A-11R-A33J-07	Effector memeory CD4 T cell	0.614758893359894	0.039	ClusterA
1948	TCGA-DD-AADG-01A-11R-A41C-07	Effector memeory CD4 T cell	0.147532411221818	0.019	ClusterA
1949	TCGA-G3-A7M5-01A-11R-A33R-07	Effector memeory CD4 T cell	0.395059646165355	0.039	ClusterA
1950	TCGA-MI-A75C-01A-11R-A32O-07	Effector memeory CD4 T cell	0.303900958054485	0.027	ClusterB
1951	TCGA-ED-A82E-01A-11R-A352-07	Effector memeory CD4 T cell	0.466816997435599	0.054	ClusterB
1952	TCGA-NI-A4U2-01A-11R-A28V-07	Effector memeory CD4 T cell	0.515533844943801	0.046	ClusterA
1953	TCGA-2Y-A9H3-01A-11R-A38B-07	Effector memeory CD4 T cell	0.597057007692893	0.037	ClusterB
1954	TCGA-CC-A7II-01A-11R-A33J-07	Effector memeory CD4 T cell	0.608694223858484	0.072	ClusterB
1955	TCGA-DD-A3A4-01A-11R-A22L-07	Effector memeory CD4 T cell	0.240738690649317	0.026	ClusterA
1956	TCGA-G3-AAV6-01A-21R-A37K-07	Effector memeory CD4 T cell	0.460701761359996	0.051	ClusterB
1957	TCGA-DD-A113-01A-11R-A131-07	Effector memeory CD4 T cell	0.422932715499105	0.034	ClusterA
1958	TCGA-UB-A7MB-01A-11R-A33R-07	Effector memeory CD4 T cell	0.384512491277859	0.041	ClusterA
1959	TCGA-DD-AAVX-01A-11R-A41C-07	Effector memeory CD4 T cell	0.426988418417705	0.032	ClusterA
1960	TCGA-DD-A73A-01A-12R-A32O-07	Effector memeory CD4 T cell	0.240424731010553	0.019	ClusterA
1961	TCGA-DD-AADD-01A-11R-A41C-07	Effector memeory CD4 T cell	0.283477968678007	0.031	ClusterA
1962	TCGA-ED-A66X-01A-11R-A311-07	Effector memeory CD4 T cell	0.356287966541984	0.025	ClusterB
1963	TCGA-2Y-A9H6-01A-11R-A39D-07	Effector memeory CD4 T cell	0.349318632840725	0.026	ClusterA
1964	TCGA-G3-A3CI-01A-11R-A213-07	Effector memeory CD4 T cell	0.470231892119717	0.032	ClusterA
1965	TCGA-CC-A7IL-01A-11R-A33R-07	Effector memeory CD4 T cell	0.0565538287447898	0.007	ClusterA
1966	TCGA-DD-A4NE-01A-11R-A27V-07	Effector memeory CD4 T cell	0.361087733018482	0.038	ClusterA
1967	TCGA-CC-A9FV-01A-11R-A37K-07	Effector memeory CD4 T cell	0.761107579223616	0.043	ClusterB
1968	TCGA-DD-AACZ-01A-11R-A41C-07	Effector memeory CD4 T cell	0.694536701966513	0.038	ClusterB
1969	TCGA-DD-AAE4-01A-11R-A41C-07	Effector memeory CD4 T cell	0.581722153286297	0.035	ClusterA
1970	TCGA-ED-A5KG-01A-11R-A27V-07	Effector memeory CD4 T cell	0.78975555343724	0.038	ClusterB
1971	TCGA-DD-A4ND-01A-11R-A266-07	Effector memeory CD4 T cell	0.354462585396874	0.022	ClusterA
1972	TCGA-RC-A6M5-01A-11R-A32O-07	Effector memeory CD4 T cell	0.479022755439249	0.039	ClusterA
1973	TCGA-FV-A2QQ-01A-11R-A22L-07	Effector memeory CD4 T cell	0.312517238520837	0.024	ClusterA
1974	TCGA-CC-A8HS-01A-11R-A36F-07	Effector memeory CD4 T cell	0.391008177384482	0.046	ClusterB
1975	TCGA-DD-A1EH-01A-11R-A131-07	Effector memeory CD4 T cell	0.304587195796445	0.029	ClusterB
1976	TCGA-2Y-A9GX-01A-11R-A38B-07	Effector memeory CD4 T cell	0.589386248037863	0.032	ClusterA
1977	TCGA-DD-A73F-01A-11R-A32O-07	Effector memeory CD4 T cell	0.382827968779513	0.024	ClusterA
1978	TCGA-BC-A10Z-01A-11R-A131-07	Effector memeory CD4 T cell	0.129820037032895	0.016	ClusterA
1979	TCGA-BC-A69H-01A-11R-A311-07	Effector memeory CD4 T cell	0.368987435934303	0.027	ClusterB
1980	TCGA-DD-AADR-01A-11R-A41C-07	Effector memeory CD4 T cell	0.357444980300964	0.028	ClusterA
1981	TCGA-ZP-A9CV-01A-11R-A38B-07	Effector memeory CD4 T cell	0.341627771280823	0.025	ClusterA
1982	TCGA-ED-A7XP-01A-11R-A352-07	Effector memeory CD4 T cell	0.355630484474788	0.028	ClusterA
1983	TCGA-DD-A4NL-01A-11R-A28V-07	Effector memeory CD4 T cell	0.146977064096059	0.011	ClusterA
1984	TCGA-G3-A5SM-01A-12R-A28V-07	Effector memeory CD4 T cell	0.385197159784939	0.026	ClusterA
1985	TCGA-FV-A2QR-01A-11R-A213-07	Effector memeory CD4 T cell	0.614004381441186	0.049	ClusterA
1986	TCGA-DD-AACK-01A-11R-A41C-07	Effector memeory CD4 T cell	0.26635002757851	0.024	ClusterA
1987	TCGA-5R-AA1D-01A-11R-A38B-07	Effector memeory CD4 T cell	0.756645333229741	0.049	ClusterA
1988	TCGA-CC-A123-01A-11R-A131-07	Effector memeory CD4 T cell	0.350519459667351	0.029	ClusterB
1989	TCGA-CC-A7IK-01A-12R-A33R-07	Effector memeory CD4 T cell	0.267979810473892	0.034	ClusterA
1990	TCGA-DD-AADY-01A-11R-A41C-07	Effector memeory CD4 T cell	0.236218616353961	0.024	ClusterA
1991	TCGA-DD-A39V-01A-11R-A213-07	Effector memeory CD4 T cell	0.440526070086235	0.031	ClusterB
1992	TCGA-G3-A25V-01A-11R-A16W-07	Effector memeory CD4 T cell	0.482305986590885	0.031	ClusterA
1993	TCGA-2Y-A9H9-01A-21R-A39D-07	Effector memeory CD4 T cell	0.27957126162062	0.025	ClusterA
1994	TCGA-BC-A8YO-01A-11R-A37K-07	Effector memeory CD4 T cell	0.734037704686116	0.05	ClusterB
1995	TCGA-RC-A7S9-01A-11R-A33R-07	Effector memeory CD4 T cell	0.312995002117745	0.027	ClusterA
1996	TCGA-G3-AAV3-01A-11R-A37K-07	Effector memeory CD4 T cell	0.342867090497844	0.024	ClusterA
1997	TCGA-UB-AA0V-01A-11R-A38B-07	Effector memeory CD4 T cell	0.312522827331306	0.023	ClusterA
1998	TCGA-2Y-A9H5-01A-11R-A38B-07	Effector memeory CD4 T cell	0.286835611100248	0.024	ClusterB
1999	TCGA-CC-A8HV-01A-11R-A36F-07	Effector memeory CD4 T cell	0.133866185292016	0.016	ClusterB
[truncated: 8,333 more rows]

[truncated: 5 more sheets: TIDE, LASSO, Drug Sensitivity, LARS1in Tumor and Normal, EasIer_Score]
