# Supplementary material for: Identification of amino acid metabolism-related gene Leucyl-tRNA synthetase 1 (LARS1) as a potential prognostic and therapeutic target in hepatocellular carcinoma
Source: Front Oncol. 2025 Sep 16;15:1675018. doi: 10.3389/fonc.2025.1675018 (PMC12479282; doi:10.3389/fonc.2025.1675018)
Supplement: Supplementary file 1 [file DataSheet1.zip › 原始数据/In vitro experiment/CCK8/CCK8结果计算_LARS1.xlsx]

## Sheet: Sheet1
	KD						SCR
吸光度值
	1	2	3	4	5	6	7	8	9	10	11	12
A	0.174	0.199	0.184	0.193	0.186	0.117	0.184	0.181	0.222	0.175	0.185	0.128	450
B	0.2	0.235	0.281	0.346	0.412	0.31	0.216	0.224	0.266	0.261	0.326	0.288	450
C	0.203	0.237	0.286	0.359	0.426	0.38	0.222	0.222	0.271	0.313	0.413	0.292	450
D	0.214	0.237	0.271	0.35	0.44	0.51	0.231	0.236	0.279	0.295	0.456	0.346	450
E	0.199	0.235	0.283	0.371	0.467	0.377	0.201	0.239	0.29	0.283	0.418	0.42	450
F	0.22	0.232	0.268	0.35	0.438	0.38	0.205	0.224	0.274	0.304	0.368	0.398	450
G	0.228	0.237	0.274	0.336	0.426	0.289	0.208	0.236	0.262	0.276	0.315	0.229	450
H	0.212	0.19	0.176	0.194	0.189	0.12	0.189	0.192	0.183	0.19	0.191	0.14	450
空白对照平均值	0.193	0.1945	0.18	0.1935	0.1875	0.1185	0.1865	0.1865	0.2025	0.1825	0.188	0.134
实际细胞吸光度	0.007	0.0405	0.101	0.1525	0.2245	0.1225	0.0295	0.0375	0.0635	0.0785	0.138	0.1015
	0.01	0.0425	0.106	0.1655	0.2385	0.1925	0.0355	0.0355	0.0685	0.1305	0.225	0.1055
	0.021	0.0425	0.091	0.1565	0.2525	0.3225	0.0445	0.0495	0.0765	0.1125	0.268	0.1595
	0.006	0.0405	0.103	0.1775	0.2795	0.1895	0.0145	0.0525	0.0875	0.1005	0.23	0.2335
	0.027	0.0375	0.088	0.1565	0.2505	0.1925	0.0185	0.0375	0.0715	0.1215	0.18	0.2115
	0.035	0.0425	0.094	0.1425	0.2385	0.1015	0.0215	0.0495	0.0595	0.0935	0.127	0.0425
实际细胞首日均值	0.0176667						0.0273333
实际细胞比值 fold change	0.396226	2.29245	5.71698	8.63208	12.7075	6.93396	1.07927	1.37195	2.32317	2.87195	5.04878	3.71341
	0.566038	2.40566	6	9.36792	13.5	10.8962	1.29878	1.29878	2.5061	4.77439	8.23171	3.85976
	1.18868	2.40566	5.15094	8.85849	14.2925	18.2547	1.62805	1.81098	2.79878	4.11585	9.80488	5.83537
	0.339623	2.29245	5.83019	10.0472	15.8208	10.7264	0.530488	1.92073	3.20122	3.67683	8.41463	8.54268
	1.5283	2.12264	4.98113	8.85849	14.1792	10.8962	0.676829	1.37195	2.61585	4.44512	6.58537	7.7378
	1.98113	2.40566	5.32075	8.06604	13.5	5.74528	0.786585	1.81098	2.17683	3.42073	4.64634	1.55488
	0.566038	2.29245	5.71698	8.63208	13.5		1.07927	1.37195	2.32317	4.11585	5.04878
	1.18868	2.40566	5.15094	9.36792	14.2925		1.29878	1.81098	2.5061	3.67683	8.23171
	1.5283	2.40566	5.83019	8.85849	14.1792		0.676829	1.37195	2.79878	4.44512	8.41463
	1.98113	2.40566	5.32075	8.85849	13.5		0.786585	1.81098	2.61585	3.42073	6.58537
	0.566038	1.18868	1.5283	1.98113			1.07927	1.29878	0.676829	0.786585
	2.29245	2.40566	2.40566	2.40566			1.37195	1.81098	1.37195	1.81098
	5.71698	5.15094	5.83019	5.32075			2.32317	2.5061	2.79878	2.61585
	8.63208	9.36792	8.85849	8.85849			4.11585	3.67683	4.44512	3.42073
	13.5	14.2925	14.1792	13.5			5.04878	8.23171	8.41463	6.58537
