# Supplementary material for: Identification of amino acid metabolism-related gene Leucyl-tRNA synthetase 1 (LARS1) as a potential prognostic and therapeutic target in hepatocellular carcinoma
Source: Front Oncol. 2025 Sep 16;15:1675018. doi: 10.3389/fonc.2025.1675018 (PMC12479282; doi:10.3389/fonc.2025.1675018)
Supplement: Supplementary file 1 [file DataSheet1.zip › 原始数据/In vitro experiment/CCK8/SK-2000.xlsx]

## Sheet: Sheet1
	1	2	3	4	5	6	7	8	9	10	11	12
A	0.174	0.106	0.107	0.107	0.107	0.106	0.106	0.105	0.104	0.106	0.107	0.184	450
B	0.2	0.108	0.114	0.117	0.119	0.117	0.115	0.115	0.114	0.115	0.117	0.216	450
C	0.203	0.11	0.121	0.121	0.125	0.122	0.123	0.122	0.122	0.118	0.122	0.222	450
D	0.214	0.108	0.112	0.12	0.122	0.123	0.12	0.123	0.121	0.123	0.12	0.231	450
E	0.199	0.108	0.115	0.119	0.118	0.123	0.119	0.12	0.119	0.118	0.12	0.201	450
F	0.22	0.106	0.113	0.12	0.119	0.119	0.117	0.12	0.118	0.12	0.115	0.205	450
G	0.228	0.105	0.111	0.116	0.117	0.116	0.112	0.116	0.12	0.116	0.112	0.208	450
H	0.212	0.112	0.116	0.117	0.115	0.117	0.118	0.117	0.114	0.113	0.112	0.189	450
	1	2	3	4	5	6	7	8	9	10	11	12
A	0.388	0.199	0.11	0.111	0.11	0.11	0.108	0.107	0.106	0.106	0.181	0.396	450
B	0.485	0.235	0.123	0.124	0.126	0.123	0.123	0.123	0.122	0.121	0.224	0.496	450
C	0.5	0.237	0.129	0.126	0.13	0.126	0.127	0.129	0.126	0.121	0.222	0.509	450
D	0.505	0.237	0.122	0.127	0.126	0.13	0.126	0.13	0.125	0.126	0.236	0.527	450
E	0.49	0.235	0.123	0.127	0.124	0.127	0.124	0.125	0.124	0.12	0.239	0.459	450
F	0.521	0.232	0.12	0.125	0.123	0.123	0.122	0.125	0.121	0.121	0.224	0.476	450
G	0.525	0.237	0.117	0.119	0.119	0.118	0.116	0.119	0.12	0.118	0.236	0.483	450
H	0.447	0.19	0.113	0.113	0.111	0.111	0.112	0.11	0.109	0.108	0.192	0.395	450
	1	2	3	4	5	6	7	8	9	10	11	12
A	0.406	0.423	0.184	0.09	0.09	0.09	0.09	0.089	0.089	0.222	0.393	0.413	450
B	0.554	0.605	0.281	0.115	0.115	0.112	0.112	0.111	0.111	0.266	0.56	0.564	450
C	0.587	0.607	0.286	0.119	0.123	0.119	0.12	0.138	0.119	0.271	0.581	0.589	450
D	0.597	0.602	0.271	0.118	0.118	0.121	0.121	0.122	0.121	0.279	0.614	0.614	450
E	0.572	0.61	0.283	0.118	0.118	0.121	0.118	0.119	0.117	0.29	0.608	0.527	450
F	0.621	0.602	0.268	0.117	0.119	0.116	0.121	0.121	0.119	0.274	0.587	0.554	450
G	0.642	0.595	0.274	0.113	0.114	0.112	0.11	0.113	0.116	0.262	0.619	0.556	450
H	0.531	0.429	0.176	0.098	0.097	0.099	0.1	0.099	0.097	0.183	0.454	0.43	450
	1	2	3	4	5	6	7	8	9	10	11	12
A	0.371	0.51	0.434	0.193	0.092	0.092	0.091	0.09	0.175	0.537	0.458	0.173	450
B	0.624	0.74	0.806	0.346	0.114	0.109	0.109	0.108	0.261	0.771	0.663	0.598	450
C	0.687	0.751	0.81	0.359	0.126	0.121	0.119	0.132	0.313	0.787	0.683	0.646	450
D	0.703	0.755	0.79	0.35	0.123	0.125	0.121	0.123	0.295	0.725	0.728	0.684	450
E	0.661	0.766	0.834	0.371	0.121	0.125	0.119	0.12	0.283	0.78	0.719	0.57	450
F	0.743	0.752	0.811	0.35	0.122	0.119	0.122	0.123	0.304	0.764	0.697	0.6	450
G	0.77	0.739	0.792	0.336	0.116	0.116	0.112	0.115	0.276	0.73	0.738	0.585	450
H	0.583	0.5	0.419	0.194	0.094	0.095	0.096	0.095	0.19	0.43	0.529	0.301	450
	1	2	3	4	5	6	7	8	9	10	11	12
A	0.073	0.541	0.498	0.434	0.186	0.082	0.079	0.185	0.397	0.626	0.439	0.065	450
B	0.664	0.843	0.943	1.001	0.412	0.101	0.103	0.326	0.761	0.917	0.728	0.418	450
C	0.781	0.849	0.949	1.099	0.426	0.114	0.115	0.413	0.925	0.935	0.758	0.585	450
D	0.803	0.847	0.932	1.035	0.44	0.121	0.117	0.456	0.865	0.87	0.811	0.681	450
E	0.743	0.862	0.975	1.096	0.467	0.124	0.117	0.418	0.812	0.93	0.802	0.481	450
F	0.857	0.847	0.949	1.063	0.438	0.117	0.133	0.368	0.888	0.907	0.774	0.509	450
G	0.876	0.827	0.915	1.028	0.426	0.109	0.104	0.315	0.824	0.862	0.817	0.378	450
H	0.475	0.512	0.471	0.443	0.189	0.086	0.088	0.191	0.445	0.49	0.549	0.056	450
	1	2	3	4	5	6	7	8	9	10	11	12
A	0.061	0.493	0.522	0.489	0.439	0.117	0.128	0.44	0.44	0.686	0.079	0.06	450
B	0.569	0.91	1.026	1.109	1.109	0.31	0.288	0.934	0.867	1.015	0.767	0.127	450
C	0.825	0.946	1.035	1.214	1.172	0.38	0.292	1.24	1.043	1.03	0.822	0.203	450
D	0.869	0.948	1.023	1.152	1.156	0.51	0.346	1.24	0.982	0.946	0.886	0.536	450
E	0.788	0.963	1.072	1.223	1.201	0.377	0.42	1.131	0.926	1.016	0.869	0.112	450
F	0.938	0.945	1.049	1.193	1.131	0.38	0.398	1.021	1.005	0.992	0.838	0.096	450
G	0.925	0.917	1.004	1.156	1.14	0.289	0.229	0.888	0.933	0.935	0.876	0.066	450
H	0.071	0.496	0.504	0.511	0.442	0.12	0.14	0.454	0.511	0.518	0.488	0.054	450

## Sheet: Sheet1 (2)
	1	2	3	4	5	6	7	8	9	10	11	12			1	2	3	4	5	6	7	8	9	10	11	12
A	0.174	0.199	0.184	0.193	0.186	0.117	0.128	0.185	0.175	0.222	0.181	0.184	450	A	0.174	0.199	0.184	0.193	0.186	0.117	0.184	0.181	0.222	0.175	0.185	0.128
B	0.2	0.235	0.281	0.346	0.412	0.31	0.288	0.326	0.261	0.266	0.224	0.216	450	B	0.2	0.235	0.281	0.346	0.412	0.31	0.216	0.224	0.266	0.261	0.326	0.288
C	0.203	0.237	0.286	0.359	0.426	0.38	0.292	0.413	0.313	0.271	0.222	0.222	450	C	0.203	0.237	0.286	0.359	0.426	0.38	0.222	0.222	0.271	0.313	0.413	0.292
D	0.214	0.237	0.271	0.35	0.44	0.51	0.346	0.456	0.295	0.279	0.236	0.231	450	D	0.214	0.237	0.271	0.35	0.44	0.51	0.231	0.236	0.279	0.295	0.456	0.346
E	0.199	0.235	0.283	0.371	0.467	0.377	0.42	0.418	0.283	0.29	0.239	0.201	450	E	0.199	0.235	0.283	0.371	0.467	0.377	0.201	0.239	0.29	0.283	0.418	0.42
F	0.22	0.232	0.268	0.35	0.438	0.38	0.398	0.368	0.304	0.274	0.224	0.205	450	F	0.22	0.232	0.268	0.35	0.438	0.38	0.205	0.224	0.274	0.304	0.368	0.398
G	0.228	0.237	0.274	0.336	0.426	0.289	0.229	0.315	0.276	0.262	0.236	0.208	450	G	0.228	0.237	0.274	0.336	0.426	0.289	0.208	0.236	0.262	0.276	0.315	0.229
H	0.212	0.19	0.176	0.194	0.189	0.12	0.14	0.191	0.19	0.183	0.192	0.189	450	H	0.212	0.19	0.176	0.194	0.189	0.12	0.189	0.192	0.183	0.19	0.191	0.14
	1	2	3	4	5	6	7	8	9	10	11	12
A	0.388	0.199	0.11	0.111	0.11	0.11	0.108	0.107	0.106	0.106	0.181	0.396	450
B	0.485	0.235	0.123	0.124	0.126	0.123	0.123	0.123	0.122	0.121	0.224	0.496	450
C	0.5	0.237	0.129	0.126	0.13	0.126	0.127	0.129	0.126	0.121	0.222	0.509	450
D	0.505	0.237	0.122	0.127	0.126	0.13	0.126	0.13	0.125	0.126	0.236	0.527	450
E	0.49	0.235	0.123	0.127	0.124	0.127	0.124	0.125	0.124	0.12	0.239	0.459	450
F	0.521	0.232	0.12	0.125	0.123	0.123	0.122	0.125	0.121	0.121	0.224	0.476	450
G	0.525	0.237	0.117	0.119	0.119	0.118	0.116	0.119	0.12	0.118	0.236	0.483	450
H	0.447	0.19	0.113	0.113	0.111	0.111	0.112	0.11	0.109	0.108	0.192	0.395	450
	1	2	3	4	5	6	7	8	9	10	11	12
A	0.406	0.423	0.184	0.09	0.09	0.09	0.09	0.089	0.089	0.222	0.393	0.413	450
B	0.554	0.605	0.281	0.115	0.115	0.112	0.112	0.111	0.111	0.266	0.56	0.564	450
C	0.587	0.607	0.286	0.119	0.123	0.119	0.12	0.138	0.119	0.271	0.581	0.589	450
D	0.597	0.602	0.271	0.118	0.118	0.121	0.121	0.122	0.121	0.279	0.614	0.614	450
E	0.572	0.61	0.283	0.118	0.118	0.121	0.118	0.119	0.117	0.29	0.608	0.527	450
F	0.621	0.602	0.268	0.117	0.119	0.116	0.121	0.121	0.119	0.274	0.587	0.554	450
G	0.642	0.595	0.274	0.113	0.114	0.112	0.11	0.113	0.116	0.262	0.619	0.556	450
H	0.531	0.429	0.176	0.098	0.097	0.099	0.1	0.099	0.097	0.183	0.454	0.43	450
	1	2	3	4	5	6	7	8	9	10	11	12
A	0.371	0.51	0.434	0.193	0.092	0.092	0.091	0.09	0.175	0.537	0.458	0.173	450
B	0.624	0.74	0.806	0.346	0.114	0.109	0.109	0.108	0.261	0.771	0.663	0.598	450
C	0.687	0.751	0.81	0.359	0.126	0.121	0.119	0.132	0.313	0.787	0.683	0.646	450
D	0.703	0.755	0.79	0.35	0.123	0.125	0.121	0.123	0.295	0.725	0.728	0.684	450
E	0.661	0.766	0.834	0.371	0.121	0.125	0.119	0.12	0.283	0.78	0.719	0.57	450
F	0.743	0.752	0.811	0.35	0.122	0.119	0.122	0.123	0.304	0.764	0.697	0.6	450
G	0.77	0.739	0.792	0.336	0.116	0.116	0.112	0.115	0.276	0.73	0.738	0.585	450
H	0.583	0.5	0.419	0.194	0.094	0.095	0.096	0.095	0.19	0.43	0.529	0.301	450
	1	2	3	4	5	6	7	8	9	10	11	12
A	0.073	0.541	0.498	0.434	0.186	0.082	0.079	0.185	0.397	0.626	0.439	0.065	450
B	0.664	0.843	0.943	1.001	0.412	0.101	0.103	0.326	0.761	0.917	0.728	0.418	450
C	0.781	0.849	0.949	1.099	0.426	0.114	0.115	0.413	0.925	0.935	0.758	0.585	450
D	0.803	0.847	0.932	1.035	0.44	0.121	0.117	0.456	0.865	0.87	0.811	0.681	450
E	0.743	0.862	0.975	1.096	0.467	0.124	0.117	0.418	0.812	0.93	0.802	0.481	450
F	0.857	0.847	0.949	1.063	0.438	0.117	0.133	0.368	0.888	0.907	0.774	0.509	450
G	0.876	0.827	0.915	1.028	0.426	0.109	0.104	0.315	0.824	0.862	0.817	0.378	450
H	0.475	0.512	0.471	0.443	0.189	0.086	0.088	0.191	0.445	0.49	0.549	0.056	450
	1	2	3	4	5	6	7	8	9	10	11	12
A	0.061	0.493	0.522	0.489	0.439	0.117	0.128	0.44	0.44	0.686	0.079	0.06	450
B	0.569	0.91	1.026	1.109	1.109	0.31	0.288	0.934	0.867	1.015	0.767	0.127	450
C	0.825	0.946	1.035	1.214	1.172	0.38	0.292	1.24	1.043	1.03	0.822	0.203	450
D	0.869	0.948	1.023	1.152	1.156	0.51	0.346	1.24	0.982	0.946	0.886	0.536	450
E	0.788	0.963	1.072	1.223	1.201	0.377	0.42	1.131	0.926	1.016	0.869	0.112	450
F	0.938	0.945	1.049	1.193	1.131	0.38	0.398	1.021	1.005	0.992	0.838	0.096	450
G	0.925	0.917	1.004	1.156	1.14	0.289	0.229	0.888	0.933	0.935	0.876	0.066	450
H	0.071	0.496	0.504	0.511	0.442	0.12	0.14	0.454	0.511	0.518	0.488	0.054	450
