# Supplementary material for: Identification of amino acid metabolism-related gene Leucyl-tRNA synthetase 1 (LARS1) as a potential prognostic and therapeutic target in hepatocellular carcinoma
Source: Front Oncol. 2025 Sep 16;15:1675018. doi: 10.3389/fonc.2025.1675018 (PMC12479282; doi:10.3389/fonc.2025.1675018)
Supplement: Supplementary file 1 [file DataSheet1.zip › 原始数据/In vitro experiment/Originial data.xls]

## Sheet: Sheet1
IHC
	Normal	Tumor
Sample 1
Sample 2
Sample 3
Western blot LARS1 expression levels in different HCC cell lines
	LARS1	β-actin
Western blot Establishment of stable LARS1 knockdown cell lines
	LARS1	β-actin
Edu
	SCR	KD
DAPI
Edu
Merge
Invasion and migration assays
	SCR	KD
