# Supplementary material for: Identification of amino acid metabolism-related gene Leucyl-tRNA synthetase 1 (LARS1) as a potential prognostic and therapeutic target in hepatocellular carcinoma
Source: Front Oncol. 2025 Sep 16;15:1675018. doi: 10.3389/fonc.2025.1675018 (PMC12479282; doi:10.3389/fonc.2025.1675018)
Supplement: Supplementary file 1 [file DataSheet1.zip › 原始数据/In vitro experiment/PCR/RT_PCR.xls]

## Sheet: 2个数值
Groups	1	Ct_Reference	△Ct(Ct_T-Ct_R)	△△Ct(Avg.△Ct.exp.-Avg.△Ct.control)	Normalized target amount relative to control
Patient1_N	28.34	19.04	9.3	0.07	0.952638
	28.42	19.26	9.16	-0.07	1.04972
Average	28.38	19.15	9.23	0	1
SD	0.0565685	0.155563	0.0989949	0.0989949	0.068645
Patient1_T	22.09	15.61	6.48	-2.75	6.72717
	22.16	15.66	6.5	-2.73	6.63456
Average	22.125	15.635	6.49	-2.74	6.6807
SD	0.0494975	0.0353553	0.0141421	0.0141421	0.0654887
Groups	1	Ct_Reference	△Ct(Ct_T-Ct_R)	△△Ct(Avg.△Ct.exp.-Avg.△Ct.control)	Normalized target amount relative to control
Patient2_N	28.14	19.33	8.81	0.145	0.904379
	28.31	19.79	8.52	-0.145	1.10573
Average	28.225	19.56	8.665	0	1
SD	0.120208	0.325269	0.205061	0.205061	0.142377
Patient2_T	22.52	15.78	6.74	-1.925	3.79737
	22.13	15	7.13	-1.535	2.89788
Average	22.325	15.39	6.935	-1.73	3.31728
SD	0.275772	0.551543	0.275772	0.275772	0.636031
Groups	1	Ct_Reference	△Ct(Ct_T-Ct_R)	△△Ct(Avg.△Ct.exp.-Avg.△Ct.control)	Normalized target amount relative to control
Patient3_N	29.06	20.49	8.57	0.175	0.885768
	28.83	20.61	8.22	-0.175	1.12896
Average	28.945	20.55	8.395	0	1
SD	0.162635	0.0848528	0.247487	0.247487	0.171966
Patient3_T	22.27	15.57	6.7	-1.695	3.23777
	22.6	15.96	6.64	-1.755	3.37526
Average	22.435	15.765	6.67	-1.725	3.3058
SD	0.233345	0.275772	0.0424264	0.0424264	0.0972232
