# Supplementary material for: Identification of amino acid metabolism-related gene Leucyl-tRNA synthetase 1 (LARS1) as a potential prognostic and therapeutic target in hepatocellular carcinoma
Source: Front Oncol. 2025 Sep 16;15:1675018. doi: 10.3389/fonc.2025.1675018 (PMC12479282; doi:10.3389/fonc.2025.1675018)
Supplement: Supplementary file 2 [file DataSheet2.zip]

Archive with 10 entries (6 files):
- IHC/
- IHC/Sample1/
- IHC/Sample1/2304417-12-10X-1.jpg
- IHC/Sample1/2304417-8-10X-3.jpg
- IHC/Sample2/
- IHC/Sample2/2400713-10-10X-1.jpg
- IHC/Sample2/2400713-3-10X-1.jpg
- IHC/Sample3/
- IHC/Sample3/2402147-11-10x-2.jpg
- IHC/Sample3/2402147-4-10x-1.jpg
