# Supplementary material for: Identification of amino acid metabolism-related gene Leucyl-tRNA synthetase 1 (LARS1) as a potential prognostic and therapeutic target in hepatocellular carcinoma
Source: Front Oncol. 2025 Sep 16;15:1675018. doi: 10.3389/fonc.2025.1675018 (PMC12479282; doi:10.3389/fonc.2025.1675018)
Supplement: Supplementary file 3 [file DataSheet3.zip]

Archive with 9 entries (6 files):
- EDU/
- EDU/KD/
- EDU/KD/SK-KD_0006.tif
- EDU/KD/SK-KD_0006_DAPI.tif
- EDU/KD/SK-KD_0006_RFP.tif
- EDU/SCR/
- EDU/SCR/SK-SCR_0002.tif
- EDU/SCR/SK-SCR_0002_DAPI.tif
- EDU/SCR/SK-SCR_0002_RFP.tif
