# Supplementary material for: Identification of amino acid metabolism-related gene Leucyl-tRNA synthetase 1 (LARS1) as a potential prognostic and therapeutic target in hepatocellular carcinoma
Source: Front Oncol. 2025 Sep 16;15:1675018. doi: 10.3389/fonc.2025.1675018 (PMC12479282; doi:10.3389/fonc.2025.1675018)
Supplement: Supplementary file 4 [file DataSheet4.zip]

Archive with 3 entries (2 files):
- Invasion/
- Invasion/Invasion Kd.jpg
- Invasion/Invasion SCR.jpg
