# Supplementary material for: Identification of amino acid metabolism-related gene Leucyl-tRNA synthetase 1 (LARS1) as a potential prognostic and therapeutic target in hepatocellular carcinoma
Source: Front Oncol. 2025 Sep 16;15:1675018. doi: 10.3389/fonc.2025.1675018 (PMC12479282; doi:10.3389/fonc.2025.1675018)
Supplement: Supplementary file 8 [file DataSheet8.zip]

Archive with 6 entries (5 files):
- WB of autophagy/
- WB of autophagy/005-merger[ATG5].tif
- WB of autophagy/006-merger[Beclin1].tif
- WB of autophagy/006-merger[LARS1].tif
- WB of autophagy/007-merger[bactin].tif
- WB of autophagy/011-merger[P62].tif
