# Supplementary material for: Identification of amino acid metabolism-related gene Leucyl-tRNA synthetase 1 (LARS1) as a potential prognostic and therapeutic target in hepatocellular carcinoma
Source: Front Oncol. 2025 Sep 16;15:1675018. doi: 10.3389/fonc.2025.1675018 (PMC12479282; doi:10.3389/fonc.2025.1675018)
Supplement: Supplementary file 13 [file Table2.csv]

GSTZ1
INMT
ACAT1
IVD
MAT1A
ASPA
ASS1
ECHS1
SARDH
LARS1
GCDH
PSPH
NQO1
PYCR2
PSMD4
EPRS1
DMGDH
GRHPR
HAAO
PSMD10
MARS1
QDPR
SLC6A8
AMT
UROC1
GOT2
HAO1
PSMB4
IYD
PSMC4
AMDHD1
QARS1
RIDA
OAZ3
PYCR3
PYCR1
TXNRD1
BCAT1
SCLY
IARS1
FTCD
ADI1
RPL8
SRM
RPL10L
RPSA
BHMT
GLS
GNMT
AGXT
CSAD
RPS21
PIPOX
RPS5
IL4I1
EEF1E1
ASRGL1
PSMA1
RPS7
PAH
RPL7
CDO1
RPL27
RPLP2
DAO
TAT
RPL37
ASNS
CPS1
GPT2
CBS
SLC25A15
SLC25A12
AASS
RIMKLA
GPT
SMOX
TPO
HDC
NAALAD2
CTH
